# Supplementary material for: The WAK/WAKL gene family in Phaseolus vulgaris: genomic characterization and expression under Colletotrichum lindemuthianum infection
Source: BMC Genomics. 2026 Jan 24;27:210. doi: 10.1186/s12864-026-12531-2 (PMC12911021; doi:10.1186/s12864-026-12531-2)
Supplement: Supplementary file 7 — Supplementary Material 7. [file 12864_2026_12531_MOESM7_ESM.xlsx]

## Sheet: Summary
Supplementary Tables Overview.
Summary of the content and scope of Tables S1–S17 provided in this Supplementary Excel file.
Sheet	Description
1	Table S1. Annotation of the Pkinase domain (PF00069) in WAK/WAKL proteins from Phaseolus vulgaris (PvWAK/WAKL).
2	Table S2. Annotation of the PK_Tyr_Ser-Thr domain (PF07714) in WAK/WAKL proteins from Phaseolus vulgaris (PvWAK/WAKL).
3	Table S3. Annotation of the WAK domain (PF08488) in WAK/WAKL proteins from Phaseolus vulgaris (PvWAK/WAKL).
4	Table S4. Annotation of the GUB_WAK_bind domain (PF13947) in WAK/WAKL proteins from Phaseolus vulgaris (PvWAK/WAKL).
5	Table S5. Annotation of the WAK_assoc domain (PF14380) in WAK/WAKL proteins from Phaseolus vulgaris (PvWAK/WAKL).
6	Table S6. Annotation of the EGF domain (PF14380) in WAK/WAKL protein from Phaseolus vulgaris (PvWAK/WAKL).
7	Table S7. Annotation of the EGF_CA domain (PF07645) in WAK/WAKL proteins from Phaseolus vulgaris (PvWAK/WAKL).
8	Table S8. Annotation of the hEGF domain (PF12661) in WAK/WAKL proteins from Phaseolus vulgaris (PvWAK/WAKL).
9	Table S9. Annotation of the cEGF domain (PF12661) in WAK/WAKL proteins from Phaseolus vulgaris (PvWAK/WAKL).
10	Table S10. Protein size, biochemical features, membrane topology, and localization predictions for HvWAKL, PvWAK, and PvWAKL proteins.
11	Table S11. Protein domains in six HvWAKL, seven PvWAK, and forty-two PvWAKL proteins identified using the NCBI Conserved Domain Database (CDD).
12	Table S12. Structural motifs of six HvWAKL, seven PvWAK, and forty-two PvWAKL proteins as identified by MEME Suite.
13	Table S13. Gene structure (intron–exon) organization of HvWAKL, PvWAK, and PvWAKL genes.
14	Table S14. Cis-regulatory elements according to PlantCARE by gene, category, and CRE.
15	Table S15. Syntenic gene pairs between Phaseolus vulgaris and Arabidopsis thaliana, and Phaseolus vulgaris and Glycine max.
16	Table S16. Log₂ fold changes of PvWAK/WAKL genes in resistant (Ouro Vermelho) and susceptible (BRS Estilo) common bean cultivars at 0-, 48-, and 96 hours post-inoculation with Colletotrichum lindemuthianum.
17	Table S17. WAK/WAKL and Related Proteins: Species, Experimental/Stress Conditions, Literature References, and Sequences

## Sheet: Table S1
Table S1. Annotation of the Pkinase domain (PF00069) in WAK/WAKL proteins from Phaseolus vulgaris (PvWAK/WAKL).
Identification and positional annotation of the conserved protein kinase (Pkinase) domain in PvWAK/WAKL proteins, including alignment coverage, E-values, and domain coordinates. Hits are ordered by alignment coverage, and only detections with ≥50% coverage were considered for downstream analyses.
Cover	Target_name	accession	tlen	Query_name	accession	qlen	E-value	score	bias	#	of	c-Evalue	i-Evalue	score	bias	from	to	from	to	from	to	acc	Cover
>50%	Phvul.008G039400.1	-	515	Pkinase	PF00069.30	263	1.5e-82	277.9	0	1	1	1.3e-83	2.6e-82	277.2	0	1	263	19	271	19	271	0.96	100
>50%	Phvul.008G039400.2	-	515	Pkinase	PF00069.30	263	1.5e-82	277.9	0	1	1	1.3e-83	2.6e-82	277.2	0	1	263	19	271	19	271	0.96	100
>50%	Phvul.004G032000.1	-	515	Pkinase	PF00069.30	263	1e-81	275.2	0	1	1	9e-83	1.8e-81	274.4	0	1	263	20	272	20	272	0.96	100
>50%	Phvul.004G032000.2	-	528	Pkinase	PF00069.30	263	1.1e-81	275.1	0	1	1	9.6e-83	1.9e-81	274.3	0	1	263	33	285	33	285	0.96	100
>50%	Phvul.009G160100.1	-	496	Pkinase	PF00069.30	263	2.4e-81	274	0	1	1	1.7e-82	3.6e-81	273.4	0	1	263	30	288	30	288	0.95	100
>50%	Phvul.007G253300.1	-	516	Pkinase	PF00069.30	263	3.8e-81	273.4	0	1	1	3.6e-82	7.2e-81	272.4	0	1	263	43	301	43	301	0.97	100
>50%	Phvul.001G135300.1	-	538	Pkinase	PF00069.30	263	2.3e-80	270.8	0	1	1	1.8e-81	3.7e-80	270.1	0	1	263	59	317	59	317	0.96	100
>50%	Phvul.007G241300.1	-	1340	Pkinase	PF00069.30	263	6.2e-80	269.4	0.1	1	1	7.2e-81	1.5e-79	268.2	0	1	263	6	256	6	256	0.95	100
>50%	Phvul.006G174900.1	-	436	Pkinase	PF00069.30	263	8.9e-80	268.9	0.1	1	1	5.9e-81	1.2e-79	268.4	0.1	1	263	10	264	10	264	0.94	100
>50%	Phvul.010G160900.1	-	443	Pkinase	PF00069.30	263	1.1e-79	268.5	0	1	1	7.7e-81	1.6e-79	268.1	0	1	263	20	274	20	274	0.96	100
>50%	Phvul.008G201900.1	-	521	Pkinase	PF00069.30	263	1.8e-79	267.9	0.4	1	1	2.2e-80	4.4e-79	266.6	0	1	263	66	324	66	324	0.97	100
>50%	Phvul.002G279300.1	-	505	Pkinase	PF00069.30	263	3.9e-79	266.8	0	1	1	2.9e-80	6e-79	266.2	0	1	263	31	289	31	289	0.96	100
>50%	Phvul.002G202100.1	-	294	Pkinase	PF00069.30	263	1.7e-78	264.6	0	1	1	9.6e-80	2e-78	264.5	0	1	263	4	287	4	287	0.95	100
>50%	Phvul.007G241300.2	-	1346	Pkinase	PF00069.30	263	1.7e-78	264.6	0.1	1	1	2e-79	4e-78	263.4	0	1	263	6	262	6	262	0.95	100
>50%	Phvul.005G181900.2	-	328	Pkinase	PF00069.30	263	2.3e-78	264.2	0	1	1	1.3e-79	2.7e-78	264	0	1	263	23	277	23	277	0.95	100
>50%	Phvul.008G266600.1	-	525	Pkinase	PF00069.30	263	3.6e-78	263.6	0	1	1	3.5e-79	7.2e-78	262.6	0	1	263	78	336	78	336	0.96	100
>50%	Phvul.001G003300.1	-	380	Pkinase	PF00069.30	263	4.6e-78	263.2	0	1	1	2.8e-79	5.7e-78	262.9	0	1	263	73	331	73	331	0.97	100
>50%	Phvul.006G015300.1	-	544	Pkinase	PF00069.30	263	5.1e-78	263.1	0	1	1	6.4e-79	1.3e-77	261.8	0	1	263	88	346	88	346	0.97	100
>50%	Phvul.005G181900.1	-	458	Pkinase	PF00069.30	263	5.5e-78	263	0	1	1	3.6e-79	7.3e-78	262.6	0	1	263	23	277	23	277	0.95	100
>50%	Phvul.001G002800.4	-	521	Pkinase	PF00069.30	263	1.3e-77	261.8	0.1	1	1	1.4e-78	2.8e-77	260.7	0	1	263	70	328	70	328	0.97	100
>50%	Phvul.006G122800.1	-	294	Pkinase	PF00069.30	263	1.3e-77	261.8	0	1	1	7.3e-79	1.5e-77	261.6	0	1	263	4	287	4	287	0.95	100
>50%	Phvul.001G002800.2	-	527	Pkinase	PF00069.30	263	1.8e-77	261.3	0	1	1	1.9e-78	3.9e-77	260.2	0	1	263	76	334	76	334	0.96	100
>50%	Phvul.001G002800.3	-	527	Pkinase	PF00069.30	263	1.8e-77	261.3	0	1	1	1.9e-78	3.9e-77	260.2	0	1	263	76	334	76	334	0.96	100
>50%	Phvul.003G194100.1	-	537	Pkinase	PF00069.30	263	1.9e-77	261.2	0	1	1	1.3e-78	2.6e-77	260.8	0	1	263	55	313	55	313	0.96	100
>50%	Phvul.007G089200.1	-	491	Pkinase	PF00069.30	263	1.9e-77	261.2	0	1	1	1.4e-78	2.8e-77	260.7	0	1	263	24	282	24	282	0.97	100
>50%	Phvul.010G118300.1	-	436	Pkinase	PF00069.30	263	6.3e-77	259.5	0	1	1	4.6e-78	9.3e-77	259	0	1	263	15	268	15	268	0.94	100
>50%	Phvul.006G076200.1	-	462	Pkinase	PF00069.30	263	6.8e-77	259.4	0	1	1	4.4e-78	8.9e-77	259	0	1	263	12	266	12	266	0.94	100
>50%	Phvul.009G087500.1	-	446	Pkinase	PF00069.30	263	8e-77	259.2	0	1	1	5e-78	1e-76	258.9	0	1	263	11	265	11	265	0.93	100
>50%	Phvul.006G043700.2	-	549	Pkinase	PF00069.30	263	1.4e-76	258.4	0	1	1	1.2e-77	2.4e-76	257.6	0	1	263	96	354	96	354	0.96	100
>50%	Phvul.008G248900.1	-	443	Pkinase	PF00069.30	263	1.5e-76	258.3	0	1	1	9.9e-78	2e-76	257.9	0	1	263	12	266	12	266	0.93	100
>50%	Phvul.002G238800.1	-	512	Pkinase	PF00069.30	263	1.7e-76	258.1	0	1	1	1.1e-77	2.2e-76	257.8	0	1	263	21	275	21	275	0.94	100
>50%	Phvul.010G067600.1	-	467	Pkinase	PF00069.30	263	2.5e-76	257.6	0	1	1	1.5e-77	3.1e-76	257.3	0	1	263	12	266	12	266	0.94	100
>50%	Phvul.009G213000.1	-	457	Pkinase	PF00069.30	263	2.6e-76	257.5	0	1	1	1.7e-77	3.5e-76	257.1	0	1	263	20	275	20	275	0.94	100
>50%	Phvul.007G107300.1	-	282	Pkinase	PF00069.30	263	2.7e-76	257.4	0.1	1	1	1.5e-77	3.1e-76	257.2	0.1	1	263	21	272	21	272	0.95	100
>50%	Phvul.001G248700.1	-	443	Pkinase	PF00069.30	263	3.1e-76	257.3	0	1	1	1.9e-77	3.9e-76	256.9	0	1	263	12	266	12	266	0.95	100
>50%	Phvul.008G081400.1	-	475	Pkinase	PF00069.30	263	5.4e-76	256.5	0.1	1	1	3.4e-77	6.9e-76	256.1	0.1	1	263	146	402	146	402	0.96	100
>50%	Phvul.007G266100.1	-	582	Pkinase	PF00069.30	263	5.5e-76	256.4	0	1	1	4e-77	8.2e-76	255.9	0	1	263	117	375	117	375	0.96	100
>50%	Phvul.008G292500.1	-	562	Pkinase	PF00069.30	263	5.9e-76	256.3	0	1	1	4.3e-77	8.8e-76	255.8	0	1	263	99	357	99	357	0.97	100
>50%	Phvul.010G048600.1	-	276	Pkinase	PF00069.30	263	8e-76	255.9	0.1	1	1	4.4e-77	9.1e-76	255.7	0.1	1	263	14	265	14	265	0.94	100
>50%	Phvul.002G002200.1	-	338	Pkinase	PF00069.30	263	9.3e-76	255.7	0	1	1	6.7e-77	1.4e-75	255.1	0	1	263	6	262	6	262	0.95	100
>50%	Phvul.002G002200.2	-	338	Pkinase	PF00069.30	263	9.3e-76	255.7	0	1	1	6.7e-77	1.4e-75	255.1	0	1	263	6	262	6	262	0.95	100
>50%	Phvul.008G186700.1	-	442	Pkinase	PF00069.30	263	1.2e-75	255.3	0	1	1	7.5e-77	1.5e-75	255	0	1	263	159	415	159	415	0.96	100
>50%	Phvul.008G186700.2	-	442	Pkinase	PF00069.30	263	1.2e-75	255.3	0	1	1	7.5e-77	1.5e-75	255	0	1	263	159	415	159	415	0.96	100
>50%	Phvul.009G206900.1	-	438	Pkinase	PF00069.30	263	2.7e-75	254.2	0	1	1	1.8e-76	3.6e-75	253.7	0	1	263	21	275	21	275	0.94	100
>50%	Phvul.002G131400.1	-	451	Pkinase	PF00069.30	263	3.4e-75	253.8	0	1	1	2e-76	4.1e-75	253.6	0	1	263	4	283	4	283	0.9	100
>50%	Phvul.008G151806.1	-	274	Pkinase	PF00069.30	263	7.7e-75	252.7	0	1	1	4.2e-76	8.6e-75	252.5	0	1	263	9	264	9	264	0.97	100
>50%	Phvul.003G078400.1	-	546	Pkinase	PF00069.30	263	8.3e-75	252.6	0	1	1	1e-75	2e-74	251.3	0	1	263	91	349	91	349	0.97	100
>50%	Phvul.006G174800.1	-	507	Pkinase	PF00069.30	263	8.3e-75	252.6	0	1	1	5.2e-76	1.1e-74	252.2	0	1	263	32	286	32	286	0.94	100
>50%	Phvul.003G148600.1	-	469	Pkinase	PF00069.30	263	8.7e-75	252.5	0	1	1	7.1e-76	1.4e-74	251.8	0	1	263	10	262	10	262	0.94	100
>50%	Phvul.008G184400.1	-	446	Pkinase	PF00069.30	263	1e-74	252.3	0	1	1	7.8e-76	1.6e-74	251.6	0	1	263	9	262	9	262	0.93	100
>50%	Phvul.008G184400.2	-	446	Pkinase	PF00069.30	263	1e-74	252.3	0	1	1	7.8e-76	1.6e-74	251.6	0	1	263	9	262	9	262	0.93	100
>50%	Phvul.003G279600.1	-	448	Pkinase	PF00069.30	263	1.1e-74	252.1	0	1	1	6.9e-76	1.4e-74	251.8	0	1	263	4	283	4	283	0.89	100
>50%	Phvul.003G121600.1	-	421	Pkinase	PF00069.30	263	1.4e-74	251.9	0	1	1	9e-76	1.8e-74	251.4	0	1	263	6	261	6	261	0.94	100
>50%	Phvul.008G205700.1	-	441	Pkinase	PF00069.30	263	2.3e-74	251.1	0	1	1	1.8e-75	3.6e-74	250.5	0	1	263	13	268	13	268	0.92	100
>50%	Phvul.008G205700.2	-	441	Pkinase	PF00069.30	263	2.3e-74	251.1	0	1	1	1.8e-75	3.6e-74	250.5	0	1	263	13	268	13	268	0.92	100
>50%	Phvul.008G205700.3	-	441	Pkinase	PF00069.30	263	2.3e-74	251.1	0	1	1	1.8e-75	3.6e-74	250.5	0	1	263	13	268	13	268	0.92	100
>50%	Phvul.008G205700.4	-	441	Pkinase	PF00069.30	263	2.3e-74	251.1	0	1	1	1.8e-75	3.6e-74	250.5	0	1	263	13	268	13	268	0.92	100
>50%	Phvul.009G220200.3	-	385	Pkinase	PF00069.30	263	2.7e-74	250.9	0	1	1	1.7e-75	3.4e-74	250.6	0	1	263	19	274	19	274	0.94	100
>50%	Phvul.009G220200.6	-	385	Pkinase	PF00069.30	263	2.7e-74	250.9	0	1	1	1.7e-75	3.4e-74	250.6	0	1	263	19	274	19	274	0.94	100
>50%	Phvul.009G220200.2	-	428	Pkinase	PF00069.30	263	3.5e-74	250.5	0	1	1	2.3e-75	4.7e-74	250.1	0	1	263	19	274	19	274	0.94	100
>50%	Phvul.009G220200.1	-	458	Pkinase	PF00069.30	263	4.1e-74	250.3	0	1	1	2.8e-75	5.6e-74	249.9	0	1	263	19	274	19	274	0.94	100
>50%	Phvul.001G197700.1	-	575	Pkinase	PF00069.30	263	6.1e-74	249.7	0	1	1	5.3e-75	1.1e-73	248.9	0	1	263	110	368	110	368	0.96	100
>50%	Phvul.011G055400.1	-	539	Pkinase	PF00069.30	263	1.2e-73	248.8	0	1	1	1e-74	2.1e-73	248	0	1	263	67	325	67	325	0.96	100
>50%	Phvul.003G156900.1	-	433	Pkinase	PF00069.30	263	1.3e-73	248.7	0	1	1	8e-75	1.6e-73	248.3	0	1	263	23	277	23	277	0.93	100
>50%	Phvul.009G145400.2	-	444	Pkinase	PF00069.30	263	1.7e-73	248.3	0	1	1	1.2e-74	2.4e-73	247.8	0	1	263	9	262	9	262	0.94	100
>50%	Phvul.008G205500.1	-	520	Pkinase	PF00069.30	263	1.7e-73	248.3	0.2	1	1	1.2e-74	2.4e-73	247.8	0	1	263	25	324	25	324	0.93	100
>50%	Phvul.009G145400.1	-	446	Pkinase	PF00069.30	263	1.7e-73	248.3	0	1	1	1.2e-74	2.4e-73	247.8	0	1	263	9	262	9	262	0.94	100
>50%	Phvul.006G105900.1	-	274	Pkinase	PF00069.30	263	1.8e-73	248.2	0	1	1	9.9e-75	2e-73	248	0	1	263	13	268	13	268	0.96	100
>50%	Phvul.003G246000.1	-	575	Pkinase	PF00069.30	263	2e-73	248.1	0	1	1	1.4e-74	2.8e-73	247.5	0	1	263	122	384	122	384	0.94	100
>50%	Phvul.011G030800.2	-	1378	Pkinase	PF00069.30	263	2e-73	248	0	1	1	1.8e-74	3.8e-73	247.1	0	1	263	20	274	20	274	0.95	100
>50%	Phvul.002G175700.1	-	749	Pkinase	PF00069.30	263	2.1e-73	248	0	1	1	1.3e-74	2.7e-73	247.6	0	1	263	403	694	403	694	0.95	100
>50%	Phvul.002G175700.2	-	749	Pkinase	PF00069.30	263	2.1e-73	248	0	1	1	1.3e-74	2.7e-73	247.6	0	1	263	403	694	403	694	0.95	100
>50%	Phvul.003G246000.2	-	603	Pkinase	PF00069.30	263	2.3e-73	247.9	0	1	1	1.6e-74	3.2e-73	247.4	0	1	263	122	384	122	384	0.94	100
>50%	Phvul.010G023600.1	-	436	Pkinase	PF00069.30	263	2.4e-73	247.8	0	1	1	1.7e-74	3.4e-73	247.3	0	1	263	4	284	4	284	0.93	100
>50%	Phvul.003G293600.1	-	416	Pkinase	PF00069.30	263	2.9e-73	247.5	0	1	1	1.8e-74	3.7e-73	247.2	0	1	263	81	337	81	337	0.94	100
>50%	Phvul.001G002900.1	-	511	Pkinase	PF00069.30	263	6.4e-73	246.4	0	1	1	6.7e-74	1.4e-72	245.3	0	1	263	73	328	73	328	0.95	100
>50%	Phvul.003G247000.1	-	360	Pkinase	PF00069.30	263	8.8e-73	245.9	0	1	1	5.3e-74	1.1e-72	245.6	0	1	263	23	279	23	279	0.94	100
>50%	Phvul.003G195500.1	-	417	Pkinase	PF00069.30	263	1.2e-72	245.5	0.1	1	1	7e-74	1.4e-72	245.2	0.1	1	263	86	346	86	346	0.95	100
>50%	Phvul.003G165700.1	-	452	Pkinase	PF00069.30	263	1.5e-72	245.2	0	1	1	9.7e-74	2e-72	244.8	0	1	263	17	270	17	270	0.94	100
>50%	Phvul.003G225800.1	-	338	Pkinase	PF00069.30	263	1.6e-72	245.1	0	1	1	9.8e-74	2e-72	244.8	0	1	263	5	261	5	261	0.94	100
>50%	Phvul.008G248800.1	-	427	Pkinase	PF00069.30	263	1.8e-72	244.9	0	1	1	1.1e-73	2.2e-72	244.6	0	1	263	18	272	18	272	0.91	100
>50%	Phvul.010G015100.4	-	655	Pkinase	PF00069.30	263	2.1e-72	244.7	0	1	1	1.5e-73	3.1e-72	244.1	0	1	263	14	271	14	271	0.93	100
>50%	Phvul.002G261200.1	-	341	Pkinase	PF00069.30	263	2.1e-72	244.7	0	1	1	1.3e-73	2.7e-72	244.3	0	1	263	4	260	4	260	0.94	100
>50%	Phvul.008G084600.1	-	461	Pkinase	PF00069.30	263	2.6e-72	244.4	0	1	1	1.7e-73	3.5e-72	244	0	1	263	12	266	12	266	0.96	100
>50%	Phvul.010G015100.3	-	717	Pkinase	PF00069.30	263	2.6e-72	244.4	0	1	1	1.9e-73	3.8e-72	243.8	0	1	263	14	271	14	271	0.93	100
>50%	Phvul.010G015100.2	-	733	Pkinase	PF00069.30	263	2.7e-72	244.3	0	1	1	2e-73	4e-72	243.8	0	1	263	14	271	14	271	0.93	100
>50%	Phvul.006G020900.1	-	440	Pkinase	PF00069.30	263	3.2e-72	244.1	0	1	1	2.7e-73	5.5e-72	243.3	0	1	263	13	268	13	268	0.92	100
>50%	Phvul.006G020900.2	-	440	Pkinase	PF00069.30	263	3.2e-72	244.1	0	1	1	2.7e-73	5.5e-72	243.3	0	1	263	13	268	13	268	0.92	100
>50%	Phvul.006G020900.4	-	440	Pkinase	PF00069.30	263	3.2e-72	244.1	0	1	1	2.7e-73	5.5e-72	243.3	0	1	263	13	268	13	268	0.92	100
>50%	Phvul.006G020900.5	-	440	Pkinase	PF00069.30	263	3.2e-72	244.1	0	1	1	2.7e-73	5.5e-72	243.3	0	1	263	13	268	13	268	0.92	100
>50%	Phvul.006G020900.6	-	440	Pkinase	PF00069.30	263	3.2e-72	244.1	0	1	1	2.7e-73	5.5e-72	243.3	0	1	263	13	268	13	268	0.92	100
>50%	Phvul.006G020900.7	-	440	Pkinase	PF00069.30	263	3.2e-72	244.1	0	1	1	2.7e-73	5.5e-72	243.3	0	1	263	13	268	13	268	0.92	100
>50%	Phvul.006G020900.8	-	440	Pkinase	PF00069.30	263	3.2e-72	244.1	0	1	1	2.7e-73	5.5e-72	243.3	0	1	263	13	268	13	268	0.92	100
>50%	Phvul.006G020900.9	-	440	Pkinase	PF00069.30	263	3.2e-72	244.1	0	1	1	2.7e-73	5.5e-72	243.3	0	1	263	13	268	13	268	0.92	100
>50%	Phvul.006G020500.1	-	521	Pkinase	PF00069.30	263	3.4e-72	244	0	1	1	2.3e-73	4.8e-72	243.5	0	1	263	25	324	25	324	0.91	100
>50%	Phvul.003G012300.1	-	364	Pkinase	PF00069.30	263	4.4e-72	243.6	0	1	1	2.8e-73	5.6e-72	243.3	0	1	263	23	279	23	279	0.94	100
>50%	Phvul.002G020800.1	-	589	Pkinase	PF00069.30	263	5e-72	243.4	0	1	1	3.2e-73	6.6e-72	243.1	0	1	263	137	399	137	399	0.92	100
>50%	Phvul.003G261700.4	-	525	Pkinase	PF00069.30	263	5.3e-72	243.4	0	1	1	3.8e-73	7.8e-72	242.8	0	1	263	67	327	67	327	0.95	100
>50%	Phvul.003G261700.1	-	527	Pkinase	PF00069.30	263	5.4e-72	243.4	0	1	1	3.9e-73	7.9e-72	242.8	0	1	263	67	327	67	327	0.95	100
>50%	Phvul.003G261700.2	-	527	Pkinase	PF00069.30	263	5.4e-72	243.4	0	1	1	3.9e-73	7.9e-72	242.8	0	1	263	67	327	67	327	0.95	100
>50%	Phvul.003G261700.3	-	527	Pkinase	PF00069.30	263	5.4e-72	243.4	0	1	1	3.9e-73	7.9e-72	242.8	0	1	263	67	327	67	327	0.95	100
>50%	Phvul.006G216400.1	-	351	Pkinase	PF00069.30	263	5.9e-72	243.2	0	1	1	3.6e-73	7.3e-72	242.9	0	1	263	4	260	4	260	0.94	100
>50%	Phvul.008G085000.2	-	385	Pkinase	PF00069.30	263	9.5e-72	242.6	0	1	1	5.6e-73	1.1e-71	242.3	0	1	263	30	285	30	285	0.95	100
>50%	Phvul.006G076600.1	-	437	Pkinase	PF00069.30	263	1.3e-71	242.1	0	1	1	8.1e-73	1.7e-71	241.8	0	1	263	18	272	18	272	0.93	100
>50%	Phvul.L001678.1	-	270	Pkinase	PF00069.30	263	1.3e-71	242.1	0	1	1	7.5e-73	1.5e-71	241.9	0	1	263	9	263	9	263	0.96	100
>50%	Phvul.008G176300.1	-	339	Pkinase	PF00069.30	263	1.4e-71	242	0	1	1	8.1e-73	1.7e-71	241.8	0	1	263	4	260	4	260	0.94	100
>50%	Phvul.009G050100.1	-	593	Pkinase	PF00069.30	263	1.6e-71	241.8	0	1	1	1.1e-72	2.2e-71	241.4	0	1	263	139	401	139	401	0.93	100
>50%	Phvul.009G157800.1	-	351	Pkinase	PF00069.30	263	1.7e-71	241.7	0	1	1	1.1e-72	2.2e-71	241.4	0	1	263	4	260	4	260	0.94	100
>50%	Phvul.003G165700.4	-	342	Pkinase	PF00069.30	263	1.8e-71	241.6	0	1	1	1.1e-72	2.2e-71	241.3	0	1	263	17	268	17	268	0.93	100
>50%	Phvul.007G243100.1	-	577	Pkinase	PF00069.30	263	2.7e-71	241.1	0	1	1	1.8e-72	3.6e-71	240.7	0	1	263	123	385	123	385	0.93	100
>50%	Phvul.003G165700.2	-	450	Pkinase	PF00069.30	263	3.9e-71	240.6	0	1	1	2.5e-72	5.1e-71	240.2	0	1	263	17	268	17	268	0.93	100
>50%	Phvul.002G021600.1	-	359	Pkinase	PF00069.30	263	7.9e-71	239.5	0	1	1	5.3e-72	1.1e-70	239.1	0	1	263	21	277	21	277	0.95	100
>50%	Phvul.001G121501.1	-	580	Pkinase	PF00069.30	263	8.5e-71	239.4	0	1	1	5.4e-72	1.1e-70	239.1	0	1	263	126	388	126	388	0.94	100
>50%	Phvul.010G117600.1	-	588	Pkinase	PF00069.30	263	8.9e-71	239.4	0	1	1	5.6e-72	1.1e-70	239	0	1	263	136	398	136	398	0.93	100
>50%	Phvul.009G034700.1	-	468	Pkinase	PF00069.30	263	1.9e-70	238.3	0	1	1	1.1e-71	2.3e-70	238	0	1	263	109	357	109	357	0.94	100
>50%	Phvul.003G041000.3	-	729	Pkinase	PF00069.30	263	1e-69	235.9	0	1	1	7.4e-71	1.5e-69	235.3	0	1	263	252	506	252	506	0.95	100
>50%	Phvul.003G041000.4	-	729	Pkinase	PF00069.30	263	1e-69	235.9	0	1	1	7.4e-71	1.5e-69	235.3	0	1	263	252	506	252	506	0.95	100
>50%	Phvul.003G041000.2	-	833	Pkinase	PF00069.30	263	1.3e-69	235.6	0	1	1	9.7e-71	2e-69	235	0	1	263	252	506	252	506	0.95	100
>50%	Phvul.003G041000.1	-	834	Pkinase	PF00069.30	263	1.3e-69	235.6	0	1	1	9.7e-71	2e-69	234.9	0	1	263	252	506	252	506	0.95	100
>50%	Phvul.002G034800.1	-	636	Pkinase	PF00069.30	263	2.9e-69	234.4	0	1	1	2.1e-70	4.3e-69	233.8	0	1	263	146	430	146	430	0.9	100
>50%	Phvul.009G138300.1	-	592	Pkinase	PF00069.30	263	3.7e-69	234	0	1	1	2.8e-70	5.8e-69	233.4	0	1	263	130	410	130	410	0.88	100
>50%	Phvul.001G000500.1	-	312	Pkinase	PF00069.30	263	7.2e-69	233.1	0	1	1	4.1e-70	8.3e-69	232.9	0	1	263	14	304	14	304	0.93	100
>50%	Phvul.004G032200.1	-	601	Pkinase	PF00069.30	263	2.4e-68	231.4	0	1	1	1.6e-69	3.3e-68	230.9	0	1	263	109	393	109	393	0.91	100
>50%	Phvul.007G279600.1	-	422	Pkinase	PF00069.30	263	2.1e-67	228.3	0	1	1	2.6e-68	5.4e-67	227	0	1	263	14	269	14	269	0.94	100
>50%	Phvul.006G161400.1	-	544	Pkinase	PF00069.30	263	2.3e-67	228.2	0	1	1	1.5e-68	3e-67	227.8	0	1	263	108	392	108	392	0.91	100
>50%	Phvul.003G187700.1	-	665	Pkinase	PF00069.30	263	2.8e-67	227.9	0	1	1	1.9e-68	3.8e-67	227.5	0	1	263	95	379	95	379	0.91	100
>50%	Phvul.006G220500.2	-	581	Pkinase	PF00069.30	263	5e-67	227.1	0	1	1	3.4e-68	7e-67	226.6	0	1	263	137	421	137	421	0.91	100
>50%	Phvul.002G283400.1	-	542	Pkinase	PF00069.30	263	6.2e-67	226.8	0	1	1	3.9e-68	8e-67	226.4	0	1	263	80	364	80	364	0.91	100
>50%	Phvul.008G039800.3	-	648	Pkinase	PF00069.30	263	7.1e-67	226.6	0	1	1	4.7e-68	9.6e-67	226.1	0	1	263	105	389	105	389	0.91	100
>50%	Phvul.008G039800.2	-	667	Pkinase	PF00069.30	263	7.4e-67	226.5	0	1	1	5.1e-68	1e-66	226	0	1	263	105	389	105	389	0.91	100
>50%	Phvul.008G039800.5	-	670	Pkinase	PF00069.30	263	7.4e-67	226.5	0	1	1	5.1e-68	1e-66	226	0	1	263	105	389	105	389	0.91	100
>50%	Phvul.008G039800.1	-	670	Pkinase	PF00069.30	263	7.5e-67	226.5	0	1	1	5.1e-68	1e-66	226	0	1	263	105	389	105	389	0.91	100
>50%	Phvul.008G039800.4	-	673	Pkinase	PF00069.30	263	7.5e-67	226.5	0	1	1	5.2e-68	1.1e-66	226	0	1	263	105	389	105	389	0.91	100
>50%	Phvul.005G071900.1	-	708	Pkinase	PF00069.30	263	1e-66	226.1	0	1	1	7.3e-68	1.5e-66	225.5	0	1	263	131	415	131	415	0.91	100
>50%	Phvul.011G098200.1	-	1034	Pkinase	PF00069.30	263	1.2e-66	225.9	0	1	1	8.6e-68	1.8e-66	225.3	0	1	263	8	262	8	262	0.92	100
>50%	Phvul.005G120700.2	-	1010	Pkinase	PF00069.30	263	1.9e-66	225.2	0	1	1	1.6e-67	3.3e-66	224.4	0	1	263	8	262	8	262	0.92	100
>50%	Phvul.011G119100.1	-	699	Pkinase	PF00069.30	263	2e-66	225.1	0	1	1	1.3e-67	2.7e-66	224.7	0	1	263	135	419	135	419	0.91	100
>50%	Phvul.011G119100.2	-	699	Pkinase	PF00069.30	263	2e-66	225.1	0	1	1	1.3e-67	2.7e-66	224.7	0	1	263	135	419	135	419	0.91	100
>50%	Phvul.005G120700.1	-	1039	Pkinase	PF00069.30	263	2e-66	225.1	0	1	1	1.7e-67	3.5e-66	224.3	0	1	263	8	262	8	262	0.92	100
>50%	Phvul.001G022300.2	-	485	Pkinase	PF00069.30	263	2.6e-66	224.7	0	1	1	1.8e-65	3.6e-64	217.7	0	1	263	108	408	108	408	0.95	100
>50%	Phvul.003G138278.1	-	439	Pkinase	PF00069.30	263	2.6e-66	224.7	0	1	1	1.6e-67	3.4e-66	224.4	0	1	263	24	280	24	280	0.93	100
>50%	Phvul.009G184700.1	-	681	Pkinase	PF00069.30	263	2.8e-66	224.6	0	1	1	1.9e-67	3.9e-66	224.1	0	1	263	110	394	110	394	0.92	100
>50%	Phvul.009G184700.2	-	681	Pkinase	PF00069.30	263	2.8e-66	224.6	0	1	1	1.9e-67	3.9e-66	224.1	0	1	263	110	394	110	394	0.92	100
>50%	Phvul.001G022300.1	-	521	Pkinase	PF00069.30	263	3.3e-66	224.4	0	1	1	2.2e-65	4.4e-64	217.4	0	1	263	108	408	108	408	0.95	100
>50%	Phvul.003G100900.1	-	547	Pkinase	PF00069.30	263	3.7e-66	224.2	0	1	1	2.3e-67	4.6e-66	223.9	0	1	263	97	381	97	381	0.91	100
>50%	Phvul.007G082900.1	-	597	Pkinase	PF00069.30	263	4e-66	224.1	0	1	1	2.7e-67	5.4e-66	223.7	0	1	263	137	419	137	419	0.9	100
>50%	Phvul.008G191500.2	-	606	Pkinase	PF00069.30	263	7.3e-66	223.3	0	1	1	5.2e-67	1.1e-65	222.7	0	1	263	18	309	18	309	0.88	100
>50%	Phvul.008G191500.1	-	613	Pkinase	PF00069.30	263	7.5e-66	223.2	0	1	1	5.4e-67	1.1e-65	222.7	0	1	263	25	316	25	316	0.88	100
>50%	Phvul.006G097500.1	-	578	Pkinase	PF00069.30	263	8.5e-66	223	0	1	1	5.4e-67	1.1e-65	222.7	0	1	263	116	400	116	400	0.91	100
>50%	Phvul.006G155300.1	-	563	Pkinase	PF00069.30	263	2.3e-65	221.6	0	1	1	1.6e-66	3.3e-65	221.1	0	1	263	25	316	25	316	0.88	100
>50%	Phvul.002G275500.1	-	461	Pkinase	PF00069.30	263	2.6e-65	221.4	0	1	1	1.5e-66	3.1e-65	221.2	0	1	263	18	327	18	327	0.9	100
>50%	Phvul.002G275500.2	-	461	Pkinase	PF00069.30	263	2.6e-65	221.4	0	1	1	1.5e-66	3.1e-65	221.2	0	1	263	18	327	18	327	0.9	100
>50%	Phvul.006G033600.1	-	602	Pkinase	PF00069.30	263	3e-65	221.2	0	1	1	2.3e-66	4.6e-65	220.6	0	1	263	13	304	13	304	0.87	100
>50%	Phvul.006G033600.2	-	602	Pkinase	PF00069.30	263	3e-65	221.2	0	1	1	2.3e-66	4.6e-65	220.6	0	1	263	13	304	13	304	0.87	100
>50%	Phvul.003G095900.1	-	569	Pkinase	PF00069.30	263	3.1e-65	221.2	0	1	1	2.1e-66	4.3e-65	220.7	0	1	263	25	316	25	316	0.87	100
>50%	Phvul.003G095900.2	-	569	Pkinase	PF00069.30	263	3.1e-65	221.2	0	1	1	2.1e-66	4.3e-65	220.7	0	1	263	25	316	25	316	0.87	100
>50%	Phvul.009G163500.1	-	557	Pkinase	PF00069.30	263	6.3e-65	220.2	0	1	1	3.9e-66	8e-65	219.8	0	1	263	94	378	94	378	0.9	100
>50%	Phvul.004G151200.1	-	505	Pkinase	PF00069.30	263	7.9e-65	219.9	0	1	1	6.1e-66	1.2e-64	219.2	0	1	263	23	314	23	314	0.89	100
>50%	Phvul.002G328300.1	-	582	Pkinase	PF00069.30	263	1.1e-64	219.4	0	1	1	1.4e-65	2.8e-64	218.1	0	1	263	100	391	100	391	0.88	100
>50%	Phvul.008G253500.1	-	314	Pkinase	PF00069.30	263	4e-64	217.6	0	1	1	2.3e-65	4.7e-64	217.3	0	1	263	4	306	4	306	0.94	100
>50%	Phvul.010G090200.1	-	469	Pkinase	PF00069.30	263	8.3e-64	216.5	0	1	1	5.6e-65	1.1e-63	216.1	0	1	263	140	424	140	424	0.88	100
>50%	Phvul.002G012700.1	-	333	Pkinase	PF00069.30	263	1.6e-63	215.6	0.1	1	1	9e-65	1.8e-63	215.4	0.1	1	263	34	319	34	319	0.9	100
>50%	Phvul.003G237100.1	-	404	Pkinase	PF00069.30	263	2.2e-63	215.2	0.1	1	1	1.3e-64	2.6e-63	214.9	0.1	1	263	105	390	105	390	0.9	100
>50%	Phvul.003G235900.1	-	413	Pkinase	PF00069.30	263	3.6e-63	214.4	0	1	1	2.1e-64	4.3e-63	214.2	0	1	263	114	399	114	399	0.92	100
>50%	Phvul.008G072800.1	-	466	Pkinase	PF00069.30	263	5.5e-63	213.8	0.1	1	1	3.5e-64	7.1e-63	213.5	0.1	1	263	137	421	137	421	0.88	100
>50%	Phvul.009G089900.1	-	380	Pkinase	PF00069.30	263	6.5e-63	213.6	0	1	1	3.8e-64	7.8e-63	213.3	0	1	263	40	324	40	324	0.88	100
>50%	Phvul.007G204000.1	-	410	Pkinase	PF00069.30	263	1.9e-62	212.1	0	1	1	1.1e-63	2.3e-62	211.8	0	1	263	74	358	74	358	0.86	100
>50%	Phvul.007G204000.2	-	410	Pkinase	PF00069.30	263	1.9e-62	212.1	0	1	1	1.1e-63	2.3e-62	211.8	0	1	263	74	358	74	358	0.86	100
>50%	Phvul.006G174500.1	-	380	Pkinase	PF00069.30	263	3.9e-62	211	0	1	1	2.3e-63	4.7e-62	210.8	0	1	263	40	324	40	324	0.88	100
>50%	Phvul.L001755.1	-	402	Pkinase	PF00069.30	263	4e-62	211	0	1	1	2.4e-63	4.8e-62	210.7	0	1	263	66	350	66	350	0.87	100
>50%	Phvul.006G000033.2	-	705	Pkinase	PF00069.30	263	5.8e-62	210.5	0	1	1	6.4e-63	1.3e-61	209.3	0	1	263	18	279	18	279	0.92	100
>50%	Phvul.006G000033.1	-	725	Pkinase	PF00069.30	263	6e-62	210.4	0	1	1	6.8e-63	1.4e-61	209.2	0	1	263	18	279	18	279	0.92	100
>50%	Phvul.005G069800.1	-	606	Pkinase	PF00069.30	263	7.1e-62	210.2	0	1	1	4.9e-63	1e-61	209.7	0	1	263	25	316	25	316	0.89	100
>50%	Phvul.007G184200.1	-	583	Pkinase	PF00069.30	263	1e-61	209.7	0	1	1	6.6e-63	1.3e-61	209.3	0	1	263	123	407	123	407	0.9	100
>50%	Phvul.007G184200.2	-	583	Pkinase	PF00069.30	263	1e-61	209.7	0	1	1	6.6e-63	1.3e-61	209.3	0	1	263	123	407	123	407	0.9	100
>50%	Phvul.005G094100.3	-	378	Pkinase	PF00069.30	263	1.4e-61	209.2	0	1	1	8e-63	1.6e-61	209	0	1	263	36	320	36	320	0.86	100
>50%	Phvul.005G094100.4	-	378	Pkinase	PF00069.30	263	1.4e-61	209.2	0	1	1	8e-63	1.6e-61	209	0	1	263	36	320	36	320	0.86	100
>50%	Phvul.005G094100.1	-	425	Pkinase	PF00069.30	263	2e-61	208.7	0	1	1	1.2e-62	2.4e-61	208.5	0	1	263	83	367	83	367	0.86	100
>50%	Phvul.011G128000.2	-	374	Pkinase	PF00069.30	263	5.2e-61	207.4	0	1	1	3e-62	6.2e-61	207.1	0	1	263	34	318	34	318	0.86	100
>50%	Phvul.011G128000.1	-	419	Pkinase	PF00069.30	263	7.3e-61	206.9	0	1	1	4.3e-62	8.9e-61	206.6	0	1	263	79	363	79	363	0.86	100
>50%	Phvul.L005401.1	-	703	Pkinase	PF00069.30	263	1.1e-60	206.3	0	1	1	8.3e-62	1.7e-60	205.7	0	1	263	13	274	13	274	0.92	100
>50%	Phvul.005G094100.2	-	423	Pkinase	PF00069.30	263	3.2e-60	204.7	0	1	1	1.9e-61	3.9e-60	204.5	0	1	263	83	365	83	365	0.86	100
>50%	Phvul.005G158900.1	-	464	Pkinase	PF00069.30	263	3.8e-60	204.5	0	1	1	2.5e-61	5e-60	204.1	0	1	263	22	290	22	290	0.93	100
>50%	Phvul.008G210200.2	-	662	Pkinase	PF00069.30	263	6.3e-60	203.8	0.6	1	1	5.7e-61	1.2e-59	202.9	0	1	263	384	657	384	657	0.89	100
>50%	Phvul.004G012600.1	-	668	Pkinase	PF00069.30	263	6.8e-60	203.7	0	1	1	5.1e-61	1e-59	203.1	0	1	263	16	277	16	277	0.91	100
>50%	Phvul.008G210200.1	-	679	Pkinase	PF00069.30	263	6.9e-60	203.7	0.6	1	1	6e-61	1.2e-59	202.9	0	1	263	401	674	401	674	0.89	100
>50%	Phvul.005G135922.1	-	409	Pkinase	PF00069.30	263	9.3e-59	200	0	1	1	5.6e-60	1.1e-58	199.7	0	1	263	117	378	117	378	0.94	100
>50%	Phvul.005G135922.2	-	409	Pkinase	PF00069.30	263	9.3e-59	200	0	1	1	5.6e-60	1.1e-58	199.7	0	1	263	117	378	117	378	0.94	100
>50%	Phvul.002G179600.4	-	390	Pkinase	PF00069.30	263	3.8e-55	188.1	0	1	1	2.3e-56	4.6e-55	187.8	0	1	263	24	288	24	288	0.91	100
>50%	Phvul.002G179600.1	-	448	Pkinase	PF00069.30	263	5.6e-55	187.6	0	1	1	3.4e-56	6.9e-55	187.3	0	1	263	24	288	24	288	0.91	100
>50%	Phvul.009G121600.3	-	719	Pkinase	PF00069.30	263	1.6e-54	186	0	1	1	2.1e-55	4.3e-54	184.7	0	1	263	341	634	341	634	0.91	100
>50%	Phvul.009G121600.4	-	698	Pkinase	PF00069.30	263	1.7e-54	186	0.1	1	1	2e-55	4.1e-54	184.8	0.1	1	263	320	613	320	613	0.91	100
>50%	Phvul.009G121600.1	-	749	Pkinase	PF00069.30	263	1.8e-54	185.9	0	1	1	2.3e-55	4.7e-54	184.5	0	1	263	371	664	371	664	0.91	100
>50%	Phvul.009G121600.2	-	728	Pkinase	PF00069.30	263	1.9e-54	185.9	0	1	1	2.2e-55	4.5e-54	184.6	0	1	263	350	643	350	643	0.91	100
>50%	Phvul.009G104800.1	-	395	Pkinase	PF00069.30	263	1.6e-51	176.2	0	1	1	2.1e-52	4.3e-51	174.8	0	1	263	66	391	66	391	0.85	100
>50%	Phvul.009G104800.3	-	395	Pkinase	PF00069.30	263	1.6e-51	176.2	0	1	1	2.1e-52	4.3e-51	174.8	0	1	263	66	391	66	391	0.85	100
>50%	Phvul.002G332700.1	-	1182	Pkinase	PF00069.30	263	3e-51	175.4	0	1	1	2.5e-52	5.1e-51	174.6	0	1	263	871	1173	871	1173	0.86	100
>50%	Phvul.003G206300.1	-	430	Pkinase	PF00069.30	263	1.1e-50	173.5	0	1	1	1.4e-50	2.8e-49	168.9	0	1	263	98	423	98	423	0.85	100
>50%	Phvul.004G145100.1	-	1178	Pkinase	PF00069.30	263	1.6e-50	173	0	1	1	1.2e-51	2.5e-50	172.4	0	1	263	867	1169	867	1169	0.85	100
>50%	Phvul.003G206200.1	-	430	Pkinase	PF00069.30	263	2.1e-50	172.6	0	1	1	2.7e-50	5.6e-49	167.9	0	1	263	98	423	98	423	0.85	100
>50%	Phvul.003G275500.1	-	947	Pkinase	PF00069.30	263	2.4e-49	169.1	0	1	1	1.1e-49	2.3e-48	165.9	0	1	263	123	466	123	466	0.88	100
>50%	Phvul.003G275500.2	-	934	Pkinase	PF00069.30	263	6.6e-48	164.4	0	1	1	7.2e-49	1.5e-47	163.3	0	1	263	123	453	123	453	0.87	100
>50%	Phvul.003G043900.1	-	1006	Pkinase	PF00069.30	263	6.5e-47	161.1	0	1	1	6e-48	1.2e-46	160.2	0	1	263	688	1003	688	1003	0.85	100
>50%	Phvul.003G043900.2	-	1016	Pkinase	PF00069.30	263	6.7e-47	161.1	0	1	1	6.2e-48	1.3e-46	160.2	0	1	263	688	1003	688	1003	0.85	100
>50%	Phvul.001G204900.1	-	495	Pkinase	PF00069.30	263	2.1e-45	156.2	0	1	1	1.4e-46	3e-45	155.7	0	1	263	240	484	240	484	0.91	100
>50%	Phvul.009G190566.1	-	550	Pkinase	PF00069.30	263	1.3e-79	268.3	0	1	1	1.1e-80	2.2e-79	267.6	0	2	263	69	326	68	326	0.96	99.6198
>50%	Phvul.007G265100.1	-	582	Pkinase	PF00069.30	263	2e-77	261.1	0	1	1	1.5e-78	3e-77	260.6	0	2	263	137	394	136	394	0.97	99.6198
>50%	Phvul.007G233900.1	-	581	Pkinase	PF00069.30	263	7.3e-77	259.3	0	1	1	5.4e-78	1.1e-76	258.7	0	2	263	119	376	118	376	0.97	99.6198
>50%	Phvul.002G294500.1	-	519	Pkinase	PF00069.30	263	1.5e-76	258.3	0.1	1	1	1e-76	2e-75	254.6	0	2	263	67	324	66	324	0.97	99.6198
>50%	Phvul.008G098400.1	-	531	Pkinase	PF00069.30	263	2.5e-76	257.5	0	1	1	1.7e-77	3.4e-76	257.1	0	2	263	58	315	57	315	0.96	99.6198
>50%	Phvul.002G161200.1	-	502	Pkinase	PF00069.30	263	3.4e-76	257.1	0.1	1	1	1.8e-76	3.6e-75	253.8	0	2	263	56	312	55	312	0.96	99.6198
>50%	Phvul.009G150500.1	-	612	Pkinase	PF00069.30	263	3.6e-75	253.8	0	1	1	2.2e-76	4.4e-75	253.5	0	2	263	214	469	213	469	0.96	99.6198
>50%	Phvul.004G122500.1	-	519	Pkinase	PF00069.30	263	2.8e-74	250.8	0	1	1	1.8e-75	3.6e-74	250.5	0	2	263	43	300	42	300	0.94	99.6198
>50%	Phvul.004G122500.3	-	519	Pkinase	PF00069.30	263	2.8e-74	250.8	0	1	1	1.8e-75	3.6e-74	250.5	0	2	263	43	300	42	300	0.94	99.6198
>50%	Phvul.003G294300.1	-	599	Pkinase	PF00069.30	263	6.2e-74	249.7	0	1	1	4.1e-75	8.4e-74	249.3	0	2	263	146	407	145	407	0.93	99.6198
>50%	Phvul.007G072801.1	-	923	Pkinase	PF00069.30	263	1.1e-73	249	0	1	1	7e-75	1.4e-73	248.5	0	2	263	436	691	435	691	0.95	99.6198
>50%	Phvul.007G072801.2	-	923	Pkinase	PF00069.30	263	1.1e-73	249	0	1	1	7e-75	1.4e-73	248.5	0	2	263	436	691	435	691	0.95	99.6198
>50%	Phvul.004G112000.1	-	896	Pkinase	PF00069.30	263	3.2e-73	247.4	0	1	1	2.2e-74	4.5e-73	246.9	0	2	263	411	666	410	666	0.95	99.6198
>50%	Phvul.006G091500.1	-	653	Pkinase	PF00069.30	263	5.3e-73	246.6	0	1	1	4.2e-74	8.6e-73	246	0	2	263	66	328	65	328	0.94	99.6198
>50%	Phvul.006G211800.1	-	454	Pkinase	PF00069.30	263	2.7e-72	244.4	0	1	1	1.7e-73	3.4e-72	244	0	2	263	182	434	181	434	0.94	99.6198
>50%	Phvul.002G290600.2	-	1168	Pkinase	PF00069.30	263	6.7e-72	243	0	1	1	4.8e-73	9.8e-72	242.5	0	2	263	401	656	400	656	0.95	99.6198
>50%	Phvul.003G209300.2	-	451	Pkinase	PF00069.30	263	2.3e-71	241.3	0	1	1	1.4e-72	2.8e-71	241	0	2	263	143	432	142	432	0.93	99.6198
>50%	Phvul.003G209300.3	-	451	Pkinase	PF00069.30	263	2.3e-71	241.3	0	1	1	1.4e-72	2.8e-71	241	0	2	263	143	432	142	432	0.93	99.6198
>50%	Phvul.003G209300.4	-	451	Pkinase	PF00069.30	263	2.3e-71	241.3	0	1	1	1.4e-72	2.8e-71	241	0	2	263	143	432	142	432	0.93	99.6198
>50%	Phvul.003G209300.5	-	451	Pkinase	PF00069.30	263	2.3e-71	241.3	0	1	1	1.4e-72	2.8e-71	241	0	2	263	143	432	142	432	0.93	99.6198
>50%	Phvul.003G209300.6	-	451	Pkinase	PF00069.30	263	2.3e-71	241.3	0	1	1	1.4e-72	2.8e-71	241	0	2	263	143	432	142	432	0.93	99.6198
>50%	Phvul.003G209300.7	-	451	Pkinase	PF00069.30	263	2.3e-71	241.3	0	1	1	1.4e-72	2.8e-71	241	0	2	263	143	432	142	432	0.93	99.6198
>50%	Phvul.003G209300.8	-	451	Pkinase	PF00069.30	263	2.3e-71	241.3	0	1	1	1.4e-72	2.8e-71	241	0	2	263	143	432	142	432	0.93	99.6198
>50%	Phvul.007G053700.1	-	624	Pkinase	PF00069.30	263	2.6e-71	241.1	0	1	1	1.8e-72	3.6e-71	240.6	0	2	263	51	313	50	313	0.92	99.6198
>50%	Phvul.002G108700.1	-	569	Pkinase	PF00069.30	263	4.3e-70	237.1	0	1	1	3e-71	6.1e-70	236.6	0	2	263	109	368	108	368	0.94	99.6198
>50%	Phvul.001G137000.8	-	582	Pkinase	PF00069.30	263	2.8e-69	234.5	0	1	1	2.8e-70	5.8e-69	233.4	0	1	262	16	269	16	270	0.93	99.6198
>50%	Phvul.001G137000.7	-	627	Pkinase	PF00069.30	263	3e-69	234.4	0	1	1	3.3e-70	6.8e-69	233.2	0	1	262	4	257	4	258	0.93	99.6198
>50%	Phvul.001G137000.1	-	639	Pkinase	PF00069.30	263	3.2e-69	234.3	0	1	1	3.5e-70	7.1e-69	233.1	0	1	262	16	269	16	270	0.93	99.6198
>50%	Phvul.001G137000.4	-	639	Pkinase	PF00069.30	263	3.2e-69	234.3	0	1	1	3.5e-70	7.1e-69	233.1	0	1	262	16	269	16	270	0.93	99.6198
>50%	Phvul.001G137000.5	-	639	Pkinase	PF00069.30	263	3.2e-69	234.3	0	1	1	3.5e-70	7.1e-69	233.1	0	1	262	16	269	16	270	0.93	99.6198
>50%	Phvul.001G137000.6	-	639	Pkinase	PF00069.30	263	3.2e-69	234.3	0	1	1	3.5e-70	7.1e-69	233.1	0	1	262	16	269	16	270	0.93	99.6198
>50%	Phvul.001G137000.2	-	664	Pkinase	PF00069.30	263	3.5e-69	234.1	0	1	1	3.8e-70	7.7e-69	233	0	1	262	41	294	41	295	0.93	99.6198
>50%	Phvul.001G137000.3	-	664	Pkinase	PF00069.30	263	3.5e-69	234.1	0	1	1	3.8e-70	7.7e-69	233	0	1	262	41	294	41	295	0.93	99.6198
>50%	Phvul.009G025700.1	-	579	Pkinase	PF00069.30	263	6e-69	233.4	0	1	1	4e-70	8.1e-69	232.9	0	2	263	307	559	306	559	0.93	99.6198
>50%	Phvul.009G025700.2	-	579	Pkinase	PF00069.30	263	6e-69	233.4	0	1	1	4e-70	8.1e-69	232.9	0	2	263	307	559	306	559	0.93	99.6198
>50%	Phvul.002G202400.1	-	499	Pkinase	PF00069.30	263	6.6e-69	233.2	0	1	1	4e-70	8.2e-69	232.9	0	2	263	226	479	225	479	0.93	99.6198
>50%	Phvul.005G074300.1	-	698	Pkinase	PF00069.30	263	7.5e-69	233.1	0	1	1	5.6e-70	1.1e-68	232.5	0	2	263	16	267	15	267	0.94	99.6198
>50%	Phvul.011G164700.2	-	697	Pkinase	PF00069.30	263	9.2e-69	232.8	0	1	1	7.1e-70	1.4e-68	232.1	0	2	263	16	267	15	267	0.94	99.6198
>50%	Phvul.011G164700.3	-	697	Pkinase	PF00069.30	263	9.2e-69	232.8	0	1	1	7.1e-70	1.4e-68	232.1	0	2	263	16	267	15	267	0.94	99.6198
>50%	Phvul.011G164700.1	-	698	Pkinase	PF00069.30	263	9.2e-69	232.8	0	1	1	7.1e-70	1.5e-68	232.1	0	2	263	16	267	15	267	0.94	99.6198
>50%	Phvul.011G164700.4	-	698	Pkinase	PF00069.30	263	9.2e-69	232.8	0	1	1	7.1e-70	1.5e-68	232.1	0	2	263	16	267	15	267	0.94	99.6198
>50%	Phvul.008G168100.1	-	584	Pkinase	PF00069.30	263	5.9e-68	230.1	0	1	1	3.8e-69	7.7e-68	229.7	0	2	263	313	565	312	565	0.93	99.6198
>50%	Phvul.004G174500.1	-	354	Pkinase	PF00069.30	263	9.8e-68	229.4	0	1	1	5.6e-69	1.1e-67	229.2	0	2	263	70	329	69	329	0.93	99.6198
>50%	Phvul.005G103400.1	-	700	Pkinase	PF00069.30	263	2.5e-67	228.1	0	1	1	1.6e-68	3.3e-67	227.7	0	2	263	136	419	135	419	0.92	99.6198
>50%	Phvul.009G062400.1	-	679	Pkinase	PF00069.30	263	2.6e-67	228	0	1	1	1.7e-68	3.4e-67	227.6	0	2	263	297	557	296	557	0.93	99.6198
>50%	Phvul.003G246500.4	-	633	Pkinase	PF00069.30	263	5.3e-67	227	0	1	1	3.6e-68	7.3e-67	226.5	0	2	263	306	563	305	563	0.93	99.6198
>50%	Phvul.003G246500.3	-	634	Pkinase	PF00069.30	263	5.4e-67	227	0	1	1	3.6e-68	7.4e-67	226.5	0	2	263	306	563	305	563	0.93	99.6198
>50%	Phvul.002G021100.5	-	606	Pkinase	PF00069.30	263	6.7e-67	226.7	0	1	1	4.3e-68	8.7e-67	226.3	0	2	263	343	603	342	603	0.94	99.6198
>50%	Phvul.002G021100.6	-	606	Pkinase	PF00069.30	263	6.7e-67	226.7	0	1	1	4.3e-68	8.7e-67	226.3	0	2	263	343	603	342	603	0.94	99.6198
>50%	Phvul.003G246500.6	-	600	Pkinase	PF00069.30	263	8.1e-67	226.4	0	1	1	5.1e-68	1e-66	226	0	2	263	270	530	269	530	0.93	99.6198
>50%	Phvul.003G246500.5	-	601	Pkinase	PF00069.30	263	8.2e-67	226.4	0	1	1	5.1e-68	1e-66	226	0	2	263	270	530	269	530	0.93	99.6198
>50%	Phvul.003G246500.2	-	636	Pkinase	PF00069.30	263	8.6e-67	226.3	0	1	1	5.8e-68	1.2e-66	225.8	0	2	263	306	566	305	566	0.93	99.6198
>50%	Phvul.003G246500.1	-	637	Pkinase	PF00069.30	263	8.6e-67	226.3	0	1	1	5.8e-68	1.2e-66	225.8	0	2	263	306	566	305	566	0.93	99.6198
>50%	Phvul.010G163000.1	-	363	Pkinase	PF00069.30	263	3.1e-66	224.5	0	1	1	1.8e-67	3.6e-66	224.3	0	2	263	81	335	80	335	0.92	99.6198
>50%	Phvul.001G019100.1	-	683	Pkinase	PF00069.30	263	3.2e-66	224.4	0	1	1	2.2e-67	4.5e-66	224	0	2	263	308	568	307	568	0.93	99.6198
>50%	Phvul.004G149200.1	-	1293	Pkinase	PF00069.30	263	7.9e-66	223.1	0	1	1	2.7e-66	5.6e-65	220.4	0	2	263	883	1171	882	1171	0.94	99.6198
>50%	Phvul.006G220800.1	-	341	Pkinase	PF00069.30	263	1.1e-65	222.7	0	1	1	6.3e-67	1.3e-65	222.4	0	2	263	16	264	15	264	0.93	99.6198
>50%	Phvul.006G160500.1	-	1369	Pkinase	PF00069.30	263	2.8e-65	221.3	0	1	1	2.4e-66	4.9e-65	220.6	0	1	262	4	256	4	257	0.94	99.6198
>50%	Phvul.001G162200.1	-	543	Pkinase	PF00069.30	263	1.8e-64	218.7	0.1	1	1	7.6e-64	1.6e-62	212.3	0.1	2	263	121	415	120	415	0.95	99.6198
>50%	Phvul.007G186800.1	-	620	Pkinase	PF00069.30	263	2.6e-64	218.2	0	1	1	1.8e-65	3.6e-64	217.7	0	1	262	4	257	4	258	0.92	99.6198
>50%	Phvul.011G004700.1	-	1167	Pkinase	PF00069.30	263	3.2e-64	217.9	0	1	1	5.7e-65	1.2e-63	216.1	0	2	263	768	1053	767	1053	0.93	99.6198
>50%	Phvul.001G154300.2	-	604	Pkinase	PF00069.30	263	4.9e-64	217.3	0	1	1	3.4e-65	6.9e-64	216.8	0	1	262	4	257	4	258	0.92	99.6198
>50%	Phvul.001G154300.3	-	604	Pkinase	PF00069.30	263	4.9e-64	217.3	0	1	1	3.4e-65	6.9e-64	216.8	0	1	262	4	257	4	258	0.92	99.6198
>50%	Phvul.001G154300.1	-	643	Pkinase	PF00069.30	263	5.7e-64	217.1	0	1	1	3.9e-65	7.9e-64	216.6	0	1	262	43	296	43	297	0.92	99.6198
>50%	Phvul.007G174200.1	-	610	Pkinase	PF00069.30	263	5.3e-63	213.9	0	1	1	3.7e-64	7.6e-63	213.4	0	1	262	4	257	4	258	0.92	99.6198
>50%	Phvul.007G174200.2	-	610	Pkinase	PF00069.30	263	5.3e-63	213.9	0	1	1	3.7e-64	7.6e-63	213.4	0	1	262	4	257	4	258	0.92	99.6198
>50%	Phvul.007G255900.1	-	961	Pkinase	PF00069.30	263	1.9e-62	212.1	0	1	1	1.4e-63	2.9e-62	211.5	0	1	262	10	263	10	264	0.94	99.6198
>50%	Phvul.002G138400.1	-	341	Pkinase	PF00069.30	263	3.7e-61	207.8	0	1	1	2.1e-62	4.3e-61	207.6	0	2	263	63	334	62	334	0.93	99.6198
>50%	Phvul.011G102000.1	-	354	Pkinase	PF00069.30	263	8e-54	183.8	0	1	1	4.7e-55	9.6e-54	183.5	0	2	263	4	253	3	253	0.89	99.6198
>50%	Phvul.007G242000.1	-	298	Pkinase	PF00069.30	263	1.5e-48	166.5	0	1	1	8.7e-50	1.8e-48	166.3	0	2	263	5	270	4	270	0.84	99.6198
>50%	Phvul.007G026100.1	-	982	Pkinase	PF00069.30	263	1.8e-46	159.7	0	1	1	1.4e-47	2.8e-46	159.1	0	2	263	665	979	664	979	0.86	99.6198
>50%	Phvul.007G026100.2	-	982	Pkinase	PF00069.30	263	1.8e-46	159.7	0	1	1	1.4e-47	2.8e-46	159.1	0	2	263	665	979	664	979	0.86	99.6198
>50%	Phvul.009G112600.1	-	295	Pkinase	PF00069.30	263	1.2e-73	248.8	0	1	1	6.6e-75	1.3e-73	248.6	0	3	263	34	283	32	283	0.95	99.2395
>50%	Phvul.002G326800.3	-	376	Pkinase	PF00069.30	263	4.6e-71	240.3	0	1	1	2.7e-72	5.4e-71	240.1	0	3	263	16	294	14	294	0.93	99.2395
>50%	Phvul.002G326800.1	-	386	Pkinase	PF00069.30	263	5e-71	240.2	0	1	1	2.9e-72	5.9e-71	239.9	0	3	263	16	294	14	294	0.93	99.2395
>50%	Phvul.003G134100.1	-	356	Pkinase	PF00069.30	263	7e-71	239.7	0	1	1	4e-72	8.2e-71	239.5	0	3	263	72	332	70	332	0.92	99.2395
>50%	Phvul.006G212500.1	-	396	Pkinase	PF00069.30	263	1.2e-70	239	0	1	1	7.2e-72	1.5e-70	238.6	0	3	263	120	371	118	371	0.94	99.2395
>50%	Phvul.002G249300.1	-	310	Pkinase	PF00069.30	263	2.8e-69	234.5	0	1	1	2.2e-70	4.5e-69	233.8	0	3	263	7	260	5	260	0.91	99.2395
>50%	Phvul.009G061000.1	-	371	Pkinase	PF00069.30	263	1.1e-68	232.5	0	1	1	6.6e-70	1.4e-68	232.2	0	3	263	34	319	32	319	0.91	99.2395
>50%	Phvul.009G229800.1	-	356	Pkinase	PF00069.30	263	1.4e-68	232.1	0	1	1	8.3e-70	1.7e-68	231.9	0	3	263	72	332	70	332	0.93	99.2395
>50%	Phvul.004G152000.1	-	410	Pkinase	PF00069.30	263	1.8e-68	231.8	0	1	1	1.1e-69	2.2e-68	231.5	0	3	263	16	294	14	294	0.92	99.2395
>50%	Phvul.002G237500.1	-	368	Pkinase	PF00069.30	263	2.8e-67	227.9	0	1	1	1.8e-68	3.6e-67	227.5	0	3	263	34	319	32	319	0.92	99.2395
>50%	Phvul.002G237500.2	-	368	Pkinase	PF00069.30	263	2.8e-67	227.9	0	1	1	1.8e-68	3.6e-67	227.5	0	3	263	34	319	32	319	0.92	99.2395
>50%	Phvul.004G147800.1	-	317	Pkinase	PF00069.30	263	1.4e-64	219.1	0	1	1	7.8e-66	1.6e-64	218.9	0	3	263	50	310	48	310	0.91	99.2395
>50%	Phvul.011G070300.12	-	975	Pkinase	PF00069.30	263	1.9e-63	215.4	0	1	1	1.7e-64	3.4e-63	214.5	0	3	263	648	933	646	933	0.96	99.2395
>50%	Phvul.011G070300.4	-	975	Pkinase	PF00069.30	263	1.9e-63	215.4	0	1	1	1.7e-64	3.4e-63	214.5	0	3	263	648	933	646	933	0.96	99.2395
>50%	Phvul.011G070300.5	-	975	Pkinase	PF00069.30	263	1.9e-63	215.4	0	1	1	1.7e-64	3.4e-63	214.5	0	3	263	648	933	646	933	0.96	99.2395
>50%	Phvul.011G070300.1	-	976	Pkinase	PF00069.30	263	1.9e-63	215.4	0	1	1	1.7e-64	3.4e-63	214.5	0	3	263	648	933	646	933	0.96	99.2395
>50%	Phvul.011G070300.10	-	976	Pkinase	PF00069.30	263	1.9e-63	215.4	0	1	1	1.7e-64	3.4e-63	214.5	0	3	263	648	933	646	933	0.96	99.2395
>50%	Phvul.011G070300.11	-	976	Pkinase	PF00069.30	263	1.9e-63	215.4	0	1	1	1.7e-64	3.4e-63	214.5	0	3	263	648	933	646	933	0.96	99.2395
>50%	Phvul.011G070300.6	-	976	Pkinase	PF00069.30	263	1.9e-63	215.4	0	1	1	1.7e-64	3.4e-63	214.5	0	3	263	648	933	646	933	0.96	99.2395
>50%	Phvul.011G070300.7	-	976	Pkinase	PF00069.30	263	1.9e-63	215.4	0	1	1	1.7e-64	3.4e-63	214.5	0	3	263	648	933	646	933	0.96	99.2395
>50%	Phvul.011G070300.9	-	976	Pkinase	PF00069.30	263	1.9e-63	215.4	0	1	1	1.7e-64	3.4e-63	214.5	0	3	263	648	933	646	933	0.96	99.2395
>50%	Phvul.006G219700.1	-	420	Pkinase	PF00069.30	263	5.1e-62	210.7	0	1	1	3.2e-63	6.5e-62	210.3	0	3	263	84	366	82	366	0.86	99.2395
>50%	Phvul.002G239600.2	-	364	Pkinase	PF00069.30	263	1.4e-61	209.2	0	1	1	8.5e-63	1.7e-61	208.9	0	3	263	36	308	34	308	0.85	99.2395
>50%	Phvul.002G239600.3	-	364	Pkinase	PF00069.30	263	1.4e-61	209.2	0	1	1	8.5e-63	1.7e-61	208.9	0	3	263	36	308	34	308	0.85	99.2395
>50%	Phvul.002G239600.4	-	364	Pkinase	PF00069.30	263	1.4e-61	209.2	0	1	1	8.5e-63	1.7e-61	208.9	0	3	263	36	308	34	308	0.85	99.2395
>50%	Phvul.002G239600.5	-	364	Pkinase	PF00069.30	263	1.4e-61	209.2	0	1	1	8.5e-63	1.7e-61	208.9	0	3	263	36	308	34	308	0.85	99.2395
>50%	Phvul.002G239600.1	-	372	Pkinase	PF00069.30	263	1.5e-61	209.1	0	1	1	9.1e-63	1.9e-61	208.8	0	3	263	44	316	42	316	0.85	99.2395
>50%	Phvul.010G163200.4	-	494	Pkinase	PF00069.30	263	4.9e-61	207.4	0	1	1	5e-62	1e-60	206.4	0	3	263	24	283	22	283	0.91	99.2395
>50%	Phvul.010G163200.3	-	507	Pkinase	PF00069.30	263	5.3e-61	207.3	0	1	1	5.3e-62	1.1e-60	206.3	0	3	263	24	283	22	283	0.91	99.2395
>50%	Phvul.010G163200.2	-	696	Pkinase	PF00069.30	263	1.2e-60	206.2	0	1	1	1.1e-61	2.3e-60	205.2	0	3	263	24	283	22	283	0.91	99.2395
>50%	Phvul.010G163200.1	-	703	Pkinase	PF00069.30	263	1.2e-60	206.1	0	1	1	1.1e-61	2.3e-60	205.2	0	3	263	24	283	22	283	0.91	99.2395
>50%	Phvul.011G078300.1	-	412	Pkinase	PF00069.30	263	4.8e-57	194.3	0	1	1	3e-58	6e-57	194	0	3	263	123	382	121	382	0.94	99.2395
>50%	Phvul.006G069600.1	-	444	Pkinase	PF00069.30	263	5.9e-56	190.8	0	1	1	7.3e-57	1.5e-55	189.5	0	3	263	7	259	5	259	0.91	99.2395
>50%	Phvul.008G259700.1	-	447	Pkinase	PF00069.30	263	2.8e-53	182	0	1	1	1.9e-54	3.9e-53	181.5	0	3	263	6	259	4	259	0.92	99.2395
>50%	Phvul.002G270000.1	-	642	Pkinase	PF00069.30	263	4e-53	181.5	0	1	1	3.4e-54	6.9e-53	180.7	0	3	263	35	290	33	290	0.91	99.2395
>50%	Phvul.006G148000.1	-	453	Pkinase	PF00069.30	263	1.3e-52	179.8	0	1	1	8e-54	1.6e-52	179.5	0	2	262	4	247	3	248	0.89	99.2395
>50%	Phvul.008G223700.1	-	719	Pkinase	PF00069.30	263	1.6e-51	176.2	0.2	1	1	1.3e-52	2.6e-51	175.6	0.2	3	263	415	715	413	715	0.84	99.2395
>50%	Phvul.002G018100.1	-	341	Pkinase	PF00069.30	263	2.9e-51	175.4	0	1	1	1.7e-52	3.4e-51	175.2	0	3	263	5	263	3	263	0.88	99.2395
>50%	Phvul.011G054400.1	-	1234	Pkinase	PF00069.30	263	1.1e-48	166.9	0	1	1	2e-49	4e-48	165.1	0	1	261	420	722	420	723	0.92	99.2395
>50%	Phvul.011G054400.2	-	1243	Pkinase	PF00069.30	263	1.2e-48	166.9	0	1	1	2e-49	4e-48	165.1	0	1	261	429	731	429	732	0.92	99.2395
>50%	Phvul.006G077100.1	-	613	Pkinase	PF00069.30	263	2e-47	162.8	0	1	1	1.4e-48	2.8e-47	162.3	0	3	263	29	285	27	285	0.91	99.2395
>50%	Phvul.002G117600.1	-	875	Pkinase	PF00069.30	263	1.1e-39	137.5	0	1	1	1.5e-40	3.1e-39	135.9	0	3	263	464	739	462	739	0.84	99.2395
>50%	Phvul.002G272100.2	-	592	Pkinase	PF00069.30	263	1e-74	252.3	0	1	1	6.3e-76	1.3e-74	252	0	2	261	202	455	201	458	0.96	98.8593
>50%	Phvul.002G272100.1	-	608	Pkinase	PF00069.30	263	1.1e-74	252.2	0	1	1	6.7e-76	1.4e-74	251.9	0	2	261	202	455	201	458	0.96	98.8593
>50%	Phvul.010G120500.1	-	627	Pkinase	PF00069.30	263	3.5e-74	250.5	0	1	1	2.6e-75	5.3e-74	249.9	0	4	263	15	270	12	270	0.95	98.8593
>50%	Phvul.008G178600.1	-	449	Pkinase	PF00069.30	263	8.7e-67	226.3	0	1	1	5.7e-68	1.2e-66	225.9	0	4	263	92	336	89	336	0.94	98.8593
>50%	Phvul.L001848.5	-	674	Pkinase	PF00069.30	263	1.7e-64	218.8	0	1	1	2e-65	4e-64	217.6	0	4	263	342	629	339	629	0.96	98.8593
>50%	Phvul.L001848.1	-	987	Pkinase	PF00069.30	263	4.2e-64	217.5	0	1	1	4.4e-65	8.9e-64	216.4	0	4	263	655	942	652	942	0.96	98.8593
>50%	Phvul.L001848.2	-	987	Pkinase	PF00069.30	263	4.2e-64	217.5	0	1	1	4.4e-65	8.9e-64	216.4	0	4	263	655	942	652	942	0.96	98.8593
>50%	Phvul.006G100400.1	-	625	Pkinase	PF00069.30	263	1.1e-61	209.6	0	1	1	7.2e-63	1.5e-61	209.2	0	1	260	4	255	4	258	0.92	98.8593
>50%	Phvul.004G147900.1	-	322	Pkinase	PF00069.30	263	1.1e-61	209.5	0	1	1	6.4e-63	1.3e-61	209.3	0	4	263	50	315	47	315	0.91	98.8593
>50%	Phvul.003G274800.1	-	996	Pkinase	PF00069.30	263	5.4e-60	204	0	1	1	5.8e-61	1.2e-59	202.9	0	4	263	664	947	661	947	0.95	98.8593
>50%	Phvul.002G154800.6	-	584	Pkinase	PF00069.30	263	2.9e-56	191.8	0	1	1	2.3e-57	4.6e-56	191.1	0	3	262	316	567	314	568	0.92	98.8593
>50%	Phvul.002G154800.5	-	591	Pkinase	PF00069.30	263	3e-56	191.7	0	1	1	2.3e-57	4.8e-56	191.1	0	3	262	323	574	321	575	0.92	98.8593
>50%	Phvul.002G154800.4	-	680	Pkinase	PF00069.30	263	3.9e-56	191.4	0	1	1	3.2e-57	6.5e-56	190.6	0	3	262	412	663	410	664	0.92	98.8593
>50%	Phvul.002G154800.3	-	680	Pkinase	PF00069.30	263	3.9e-56	191.4	0	1	1	3.2e-57	6.5e-56	190.6	0	3	262	412	663	410	664	0.92	98.8593
>50%	Phvul.002G154800.1	-	687	Pkinase	PF00069.30	263	4e-56	191.3	0	1	1	3.3e-57	6.7e-56	190.6	0	3	262	419	670	417	671	0.92	98.8593
>50%	Phvul.002G154800.2	-	730	Pkinase	PF00069.30	263	4.6e-56	191.1	0	1	1	3.7e-57	7.6e-56	190.4	0	3	262	462	713	460	714	0.92	98.8593
>50%	Phvul.009G173100.1	-	596	Pkinase	PF00069.30	263	5.1e-53	181.1	0.2	1	1	3.9e-54	7.9e-53	180.5	0.2	4	263	30	285	28	285	0.92	98.8593
>50%	Phvul.009G173100.2	-	596	Pkinase	PF00069.30	263	5.1e-53	181.1	0.2	1	1	3.9e-54	7.9e-53	180.5	0.2	4	263	30	285	28	285	0.92	98.8593
>50%	Phvul.006G053100.1	-	299	Pkinase	PF00069.30	263	2.1e-52	179.1	0	1	1	1.3e-53	2.6e-52	178.8	0	4	263	30	285	28	285	0.9	98.8593
>50%	Phvul.010G115800.2	-	662	Pkinase	PF00069.30	263	2.2e-52	179.1	0	1	1	1.7e-53	3.5e-52	178.4	0	4	263	41	295	38	295	0.9	98.8593
>50%	Phvul.010G115800.1	-	663	Pkinase	PF00069.30	263	2.3e-52	179	0	1	1	1.7e-53	3.6e-52	178.4	0	4	263	41	295	38	295	0.9	98.8593
>50%	Phvul.006G000200.1	-	618	Pkinase	PF00069.30	263	8.6e-52	177.1	0	1	1	7e-53	1.4e-51	176.4	0	4	263	19	273	16	273	0.91	98.8593
>50%	Phvul.003G243300.1	-	344	Pkinase	PF00069.30	263	2.2e-51	175.8	0	1	1	1.3e-52	2.6e-51	175.6	0	4	263	6	264	3	264	0.87	98.8593
>50%	Phvul.006G099700.1	-	736	Pkinase	PF00069.30	263	6.7e-51	174.2	0.1	1	1	5e-52	1e-50	173.6	0.1	4	263	27	281	25	281	0.9	98.8593
>50%	Phvul.008G275100.1	-	306	Pkinase	PF00069.30	263	1.3e-50	173.3	0	1	1	7.7e-52	1.6e-50	173	0	4	263	43	298	41	298	0.89	98.8593
>50%	Phvul.007G057000.1	-	731	Pkinase	PF00069.30	263	1.4e-50	173.2	0	1	1	1.3e-51	2.7e-50	172.2	0	4	263	27	281	25	281	0.91	98.8593
>50%	Phvul.008G117700.1	-	672	Pkinase	PF00069.30	263	1.3e-44	153.6	0	1	1	8.6e-46	1.8e-44	153.2	0	1	260	334	603	334	604	0.81	98.8593
>50%	Phvul.003G271000.3	-	750	Pkinase	PF00069.30	263	1.6e-36	127.1	0	1	1	1.7e-36	3.4e-35	122.7	0	4	263	331	614	328	614	0.83	98.8593
>50%	Phvul.003G271000.1	-	875	Pkinase	PF00069.30	263	2.5e-36	126.4	0	1	1	2.3e-36	4.6e-35	122.3	0	4	263	456	739	453	739	0.83	98.8593
>50%	Phvul.002G326800.4	-	306	Pkinase	PF00069.30	263	3.1e-70	237.6	0	1	1	1.7e-71	3.5e-70	237.4	0	3	261	16	292	14	294	0.93	98.4791
>50%	Phvul.002G326800.5	-	306	Pkinase	PF00069.30	263	3.1e-70	237.6	0	1	1	1.7e-71	3.5e-70	237.4	0	3	261	16	292	14	294	0.93	98.4791
>50%	Phvul.011G070800.2	-	373	Pkinase	PF00069.30	263	1.2e-69	235.6	0	1	1	9.3e-71	1.9e-69	235	0	5	263	43	325	41	325	0.89	98.4791
>50%	Phvul.002G159500.1	-	372	Pkinase	PF00069.30	263	3.3e-69	234.2	0	1	1	2.2e-70	4.6e-69	233.8	0	5	263	42	324	39	324	0.92	98.4791
>50%	Phvul.002G178400.1	-	440	Pkinase	PF00069.30	263	3e-68	231.1	0	1	1	2e-69	4.1e-68	230.6	0	5	263	3	260	1	260	0.94	98.4791
>50%	Phvul.010G102800.1	-	373	Pkinase	PF00069.30	263	3.7e-68	230.8	0	1	1	2.9e-69	6e-68	230.1	0	5	263	43	325	40	325	0.88	98.4791
>50%	Phvul.002G292400.1	-	381	Pkinase	PF00069.30	263	8.5e-68	229.6	0	1	1	6.5e-69	1.3e-67	229	0	5	263	51	333	49	333	0.9	98.4791
>50%	Phvul.002G292400.2	-	381	Pkinase	PF00069.30	263	8.5e-68	229.6	0	1	1	6.5e-69	1.3e-67	229	0	5	263	51	333	49	333	0.9	98.4791
>50%	Phvul.004G010400.1	-	519	Pkinase	PF00069.30	263	3.7e-59	201.3	0	1	1	2.3e-60	4.6e-59	201	0	5	263	88	340	84	340	0.93	98.4791
>50%	Phvul.009G148000.1	-	660	Pkinase	PF00069.30	263	6.6e-52	177.5	0.1	1	1	6.9e-53	1.4e-51	176.4	0.1	4	262	36	289	33	290	0.9	98.4791
>50%	Phvul.008G286300.1	-	297	Pkinase	PF00069.30	263	2.6e-51	175.5	0	1	1	1.5e-52	3.1e-51	175.3	0	5	263	30	284	27	284	0.9	98.4791
>50%	Phvul.006G066611.1	-	386	Pkinase	PF00069.30	263	2.6e-50	172.3	0	1	1	1.7e-51	3.4e-50	171.9	0	4	262	65	336	62	336	0.86	98.4791
>50%	Phvul.006G066500.1	-	451	Pkinase	PF00069.30	263	4e-50	171.7	0	1	1	2.7e-51	5.5e-50	171.2	0	4	262	130	401	127	401	0.86	98.4791
>50%	Phvul.L001761.1	-	451	Pkinase	PF00069.30	263	4e-50	171.7	0	1	1	2.7e-51	5.5e-50	171.2	0	4	262	130	401	127	401	0.86	98.4791
>50%	Phvul.007G185900.2	-	708	Pkinase	PF00069.30	263	7.7e-49	167.5	0	1	1	5.6e-50	1.1e-48	166.9	0	4	262	27	280	25	281	0.91	98.4791
>50%	Phvul.007G185900.1	-	734	Pkinase	PF00069.30	263	8.3e-49	167.3	0	1	1	6e-50	1.2e-48	166.8	0	4	262	27	280	25	281	0.91	98.4791
>50%	Phvul.005G090000.1	-	431	Pkinase	PF00069.30	263	3.5e-48	165.3	0	1	1	2.3e-49	4.7e-48	164.9	0	1	259	113	373	113	375	0.89	98.4791
>50%	Phvul.005G090000.2	-	431	Pkinase	PF00069.30	263	3.5e-48	165.3	0	1	1	2.3e-49	4.7e-48	164.9	0	1	259	113	373	113	375	0.89	98.4791
>50%	Phvul.005G090000.3	-	431	Pkinase	PF00069.30	263	3.5e-48	165.3	0	1	1	2.3e-49	4.7e-48	164.9	0	1	259	113	373	113	375	0.89	98.4791
>50%	Phvul.007G220800.1	-	371	Pkinase	PF00069.30	263	1.1e-47	163.6	0	1	1	7.2e-49	1.5e-47	163.3	0	1	259	46	316	46	318	0.84	98.4791
>50%	Phvul.009G138532.1	-	493	Pkinase	PF00069.30	263	4.2e-47	161.8	0	1	1	2.8e-48	5.6e-47	161.3	0	1	259	180	450	180	452	0.84	98.4791
>50%	Phvul.008G047600.1	-	778	Pkinase	PF00069.30	263	5.1e-47	161.5	0	1	1	3.5e-48	7.2e-47	161	0	2	260	490	757	489	760	0.85	98.4791
>50%	Phvul.008G248200.1	-	608	Pkinase	PF00069.30	263	8.5e-47	160.8	0	1	1	6.1e-48	1.2e-46	160.2	0	5	263	20	274	17	274	0.9	98.4791
>50%	Phvul.008G106500.1	-	1032	Pkinase	PF00069.30	263	1.3e-46	160.1	0	1	1	9.2e-48	1.9e-46	159.6	0	2	260	759	1029	758	1032	0.92	98.4791
>50%	Phvul.008G084000.1	-	620	Pkinase	PF00069.30	263	1.7e-46	159.8	0	1	1	1.2e-47	2.4e-46	159.3	0	5	263	42	296	39	296	0.89	98.4791
>50%	Phvul.007G244300.1	-	658	Pkinase	PF00069.30	263	1.9e-43	149.8	0	1	1	1.5e-44	3.1e-43	149.1	0	1	259	30	309	30	312	0.85	98.4791
>50%	Phvul.006G189800.1	-	717	Pkinase	PF00069.30	263	2.1e-36	126.7	0	1	1	1.4e-37	2.8e-36	126.3	0	2	260	440	712	439	714	0.87	98.4791
>50%	Phvul.002G224200.3	-	630	Pkinase	PF00069.30	263	3.2e-33	116.3	0	1	1	2.2e-34	4.5e-33	115.8	0	2	260	353	625	352	627	0.87	98.4791
>50%	Phvul.002G224200.1	-	700	Pkinase	PF00069.30	263	4e-33	115.9	0	1	1	2.8e-34	5.7e-33	115.4	0	2	260	423	695	422	697	0.87	98.4791
>50%	Phvul.002G224200.2	-	700	Pkinase	PF00069.30	263	4e-33	115.9	0	1	1	2.8e-34	5.7e-33	115.4	0	2	260	423	695	422	697	0.87	98.4791
>50%	Phvul.007G258000.2	-	568	Pkinase	PF00069.30	263	5.6e-31	108.9	0	1	1	3.8e-32	7.8e-31	108.4	0	1	259	246	520	246	523	0.82	98.4791
>50%	Phvul.007G258000.1	-	735	Pkinase	PF00069.30	263	9.9e-31	108.1	0	1	1	7e-32	1.4e-30	107.6	0	1	259	413	687	413	690	0.82	98.4791
>50%	Phvul.011G071400.1	-	371	Pkinase	PF00069.30	263	2.2e-72	244.6	0	1	1	1.6e-73	3.3e-72	244	0	6	263	44	325	41	325	0.9	98.0989
>50%	Phvul.003G059500.1	-	394	Pkinase	PF00069.30	263	9.8e-72	242.5	0	1	1	7.1e-73	1.4e-71	241.9	0	6	263	67	347	64	347	0.89	98.0989
>50%	Phvul.006G118300.1	-	722	Pkinase	PF00069.30	263	7.8e-61	206.8	0	1	1	7.4e-62	1.5e-60	205.8	0	2	259	443	692	442	694	0.93	98.0989
>50%	Phvul.006G118300.2	-	722	Pkinase	PF00069.30	263	7.8e-61	206.8	0	1	1	7.4e-62	1.5e-60	205.8	0	2	259	443	692	442	694	0.93	98.0989
>50%	Phvul.005G115900.1	-	399	Pkinase	PF00069.30	263	9.3e-60	203.3	0	1	1	5.5e-61	1.1e-59	203	0	6	263	8	256	3	256	0.9	98.0989
>50%	Phvul.001G035100.1	-	937	Pkinase	PF00069.30	263	1.1e-53	183.4	0	1	1	8.7e-55	1.8e-53	182.7	0	3	260	672	921	670	923	0.92	98.0989
>50%	Phvul.006G200800.1	-	639	Pkinase	PF00069.30	263	1.6e-51	176.3	0	1	1	1e-52	2.1e-51	175.9	0	2	259	327	593	326	597	0.82	98.0989
>50%	Phvul.007G221800.1	-	1111	Pkinase	PF00069.30	263	9.3e-51	173.7	0	1	1	6.1e-52	1.3e-50	173.3	0	2	259	814	1084	813	1087	0.85	98.0989
>50%	Phvul.007G260500.1	-	657	Pkinase	PF00069.30	263	1.4e-50	173.2	0	1	1	9.7e-52	2e-50	172.7	0	1	258	336	606	336	608	0.87	98.0989
>50%	Phvul.001G045400.1	-	667	Pkinase	PF00069.30	263	6.8e-50	170.9	0	1	1	4.6e-51	9.4e-50	170.4	0	2	259	352	616	351	618	0.84	98.0989
>50%	Phvul.007G030800.1	-	606	Pkinase	PF00069.30	263	7.5e-50	170.8	0	1	1	5.1e-51	1e-49	170.3	0	2	259	310	576	309	578	0.87	98.0989
>50%	Phvul.002G215400.1	-	668	Pkinase	PF00069.30	263	1.3e-49	170	0	1	1	9.8e-51	2e-49	169.4	0	2	259	362	628	361	631	0.83	98.0989
>50%	Phvul.011G067401.1	-	562	Pkinase	PF00069.30	263	2.1e-49	169.3	0.1	1	1	1.5e-50	3e-49	168.8	0.1	2	259	216	484	215	486	0.86	98.0989
>50%	Phvul.007G234400.1	-	643	Pkinase	PF00069.30	263	2.4e-49	169.1	0	1	1	1.6e-50	3.2e-49	168.7	0	2	259	328	588	327	590	0.88	98.0989
>50%	Phvul.001G047100.1	-	451	Pkinase	PF00069.30	263	3e-49	168.8	0	1	1	1.9e-50	3.8e-49	168.5	0	1	258	149	416	149	420	0.8	98.0989
>50%	Phvul.003G170200.1	-	499	Pkinase	PF00069.30	263	4.5e-49	168.2	0	1	1	2.9e-50	6e-49	167.8	0	5	262	217	486	213	487	0.84	98.0989
>50%	Phvul.002G324600.1	-	918	Pkinase	PF00069.30	263	5e-49	168.1	0	1	1	3.5e-50	7e-49	167.6	0	2	259	573	847	572	849	0.87	98.0989
>50%	Phvul.006G150900.1	-	390	Pkinase	PF00069.30	263	5e-49	168.1	0	1	2	9.2e-50	1.9e-48	166.2	0	1	258	78	349	78	354	0.82	98.0989
>50%	Phvul.006G084400.1	-	682	Pkinase	PF00069.30	263	7.6e-49	167.5	0	1	1	5.3e-50	1.1e-48	167	0	2	259	363	631	362	633	0.85	98.0989
>50%	Phvul.006G200500.1	-	651	Pkinase	PF00069.30	263	9.1e-49	167.2	0	1	1	5.7e-50	1.2e-48	166.9	0	2	259	344	609	343	613	0.83	98.0989
>50%	Phvul.007G204300.1	-	506	Pkinase	PF00069.30	263	1.1e-48	167	0	1	1	7.6e-50	1.5e-48	166.5	0	2	259	189	457	188	459	0.81	98.0989
>50%	Phvul.007G204300.2	-	519	Pkinase	PF00069.30	263	1.2e-48	166.9	0	1	1	8.1e-50	1.6e-48	166.4	0	2	259	189	457	188	459	0.81	98.0989
>50%	Phvul.002G073500.1	-	361	Pkinase	PF00069.30	263	1.3e-48	166.7	0	1	1	8.7e-50	1.8e-48	166.3	0	2	259	64	338	63	341	0.85	98.0989
>50%	Phvul.007G050400.1	-	655	Pkinase	PF00069.30	263	1.4e-48	166.6	0	1	1	1e-49	2.1e-48	166	0	2	259	337	604	336	606	0.87	98.0989
>50%	Phvul.006G057900.1	-	646	Pkinase	PF00069.30	263	1.7e-48	166.3	0	1	1	1.2e-49	2.4e-48	165.8	0	2	259	325	594	324	596	0.83	98.0989
>50%	Phvul.008G205600.2	-	389	Pkinase	PF00069.30	263	2.4e-48	165.9	0	1	1	1.9e-49	3.9e-48	165.1	0	2	259	71	349	70	352	0.84	98.0989
>50%	Phvul.008G205600.3	-	389	Pkinase	PF00069.30	263	2.4e-48	165.9	0	1	1	1.9e-49	3.9e-48	165.1	0	2	259	71	349	70	352	0.84	98.0989
>50%	Phvul.008G094500.1	-	673	Pkinase	PF00069.30	263	2.4e-48	165.8	0	1	1	1.7e-49	3.5e-48	165.3	0	1	258	349	613	349	617	0.84	98.0989
>50%	Phvul.007G031000.1	-	658	Pkinase	PF00069.30	263	3.4e-48	165.3	0	1	1	2.4e-49	4.9e-48	164.8	0	1	258	325	594	325	597	0.86	98.0989
>50%	Phvul.003G121000.1	-	504	Pkinase	PF00069.30	263	3.7e-48	165.2	0	1	1	2.5e-49	5.1e-48	164.8	0	2	259	183	451	182	453	0.84	98.0989
>50%	Phvul.003G121000.2	-	504	Pkinase	PF00069.30	263	3.7e-48	165.2	0	1	1	2.5e-49	5.1e-48	164.8	0	2	259	183	451	182	453	0.84	98.0989
>50%	Phvul.002G000200.1	-	806	Pkinase	PF00069.30	263	3.7e-48	165.2	0	1	1	2.5e-49	5e-48	164.8	0	2	259	516	784	515	787	0.83	98.0989
>50%	Phvul.009G219300.1	-	501	Pkinase	PF00069.30	263	6.4e-48	164.4	0	1	1	4.8e-49	9.8e-48	163.8	0	2	259	183	451	182	453	0.83	98.0989
>50%	Phvul.011G182300.1	-	1057	Pkinase	PF00069.30	263	7.6e-48	164.2	0	1	1	6.6e-49	1.3e-47	163.4	0	2	259	785	1053	784	1055	0.93	98.0989
>50%	Phvul.008G279300.1	-	662	Pkinase	PF00069.30	263	8.2e-48	164.1	0	1	1	5.7e-49	1.2e-47	163.6	0	2	259	345	612	344	614	0.85	98.0989
>50%	Phvul.006G080500.1	-	951	Pkinase	PF00069.30	263	1.2e-47	163.5	0	1	1	8.4e-49	1.7e-47	163	0	2	259	619	885	618	887	0.92	98.0989
>50%	Phvul.003G148100.1	-	1108	Pkinase	PF00069.30	263	1.5e-47	163.2	0	1	1	1.1e-48	2.2e-47	162.7	0	2	259	836	1096	835	1098	0.88	98.0989
>50%	Phvul.008G192900.1	-	505	Pkinase	PF00069.30	263	1.7e-47	163.1	0	1	1	1.2e-48	2.5e-47	162.5	0	2	259	189	457	188	459	0.86	98.0989
>50%	Phvul.008G192900.2	-	505	Pkinase	PF00069.30	263	1.7e-47	163.1	0	1	1	1.2e-48	2.5e-47	162.5	0	2	259	189	457	188	459	0.86	98.0989
>50%	Phvul.003G090000.1	-	956	Pkinase	PF00069.30	263	1.7e-47	163	0	1	1	1.3e-48	2.6e-47	162.4	0	2	259	633	900	632	902	0.85	98.0989
>50%	Phvul.001G178400.1	-	425	Pkinase	PF00069.30	263	3.3e-47	162.1	0	1	1	2.2e-48	4.4e-47	161.7	0	2	259	85	363	84	365	0.8	98.0989
>50%	Phvul.001G178400.2	-	425	Pkinase	PF00069.30	263	3.3e-47	162.1	0	1	1	2.2e-48	4.4e-47	161.7	0	2	259	85	363	84	365	0.8	98.0989
>50%	Phvul.002G214900.1	-	695	Pkinase	PF00069.30	263	4.2e-47	161.8	0	1	1	2.7e-48	5.5e-47	161.4	0	2	259	362	627	361	631	0.83	98.0989
>50%	Phvul.001G222700.1	-	510	Pkinase	PF00069.30	263	4.5e-47	161.7	0	1	1	3e-48	6.1e-47	161.2	0	2	259	192	460	191	462	0.81	98.0989
>50%	Phvul.001G184100.1	-	634	Pkinase	PF00069.30	263	4.9e-47	161.5	0	1	1	3.5e-48	7.2e-47	161	0	2	259	350	622	349	625	0.83	98.0989
>50%	Phvul.001G047100.2	-	447	Pkinase	PF00069.30	263	5.3e-47	161.4	0	1	1	3.4e-48	6.8e-47	161.1	0	1	258	149	412	149	416	0.79	98.0989
>50%	Phvul.008G079800.1	-	956	Pkinase	PF00069.30	263	6.7e-47	161.1	0	1	1	4.8e-48	9.8e-47	160.6	0	2	259	619	888	618	890	0.88	98.0989
>50%	Phvul.005G055000.1	-	383	Pkinase	PF00069.30	263	7.1e-47	161	0	1	1	4.6e-48	9.4e-47	160.6	0	2	259	44	311	43	314	0.8	98.0989
>50%	Phvul.001G167700.1	-	786	Pkinase	PF00069.30	263	2e-46	159.6	0	1	1	1.3e-47	2.7e-46	159.1	0	2	259	384	653	383	657	0.82	98.0989
>50%	Phvul.009G232100.3	-	919	Pkinase	PF00069.30	263	2.5e-46	159.2	0	1	1	1.7e-47	3.4e-46	158.8	0	1	258	536	806	536	809	0.82	98.0989
>50%	Phvul.009G232100.8	-	920	Pkinase	PF00069.30	263	2.5e-46	159.2	0	1	1	1.7e-47	3.4e-46	158.8	0	1	258	537	807	537	810	0.82	98.0989
>50%	Phvul.008G117800.1	-	668	Pkinase	PF00069.30	263	3.5e-46	158.7	0	1	1	2.3e-47	4.8e-46	158.3	0	2	259	342	609	341	611	0.84	98.0989
>50%	Phvul.009G232100.2	-	1112	Pkinase	PF00069.30	263	3.5e-46	158.7	0	1	1	2.4e-47	4.8e-46	158.3	0	1	258	729	999	729	1002	0.82	98.0989
>50%	Phvul.009G232100.7	-	1112	Pkinase	PF00069.30	263	3.5e-46	158.7	0	1	1	2.4e-47	4.8e-46	158.3	0	1	258	729	999	729	1002	0.82	98.0989
>50%	Phvul.009G232100.6	-	1113	Pkinase	PF00069.30	263	3.5e-46	158.7	0	1	1	2.4e-47	4.9e-46	158.3	0	1	258	730	1000	730	1003	0.82	98.0989
>50%	Phvul.010G067900.1	-	602	Pkinase	PF00069.30	263	3.9e-46	158.6	0	1	1	2.9e-47	6e-46	158	0	5	262	28	281	25	282	0.9	98.0989
>50%	Phvul.002G206900.3	-	546	Pkinase	PF00069.30	263	4.4e-46	158.4	0	1	1	2.8e-47	5.7e-46	158.1	0	2	259	225	496	224	498	0.83	98.0989
>50%	Phvul.009G232100.5	-	1274	Pkinase	PF00069.30	263	4.4e-46	158.4	0	1	1	3e-47	6.1e-46	158	0	1	258	891	1161	891	1164	0.82	98.0989
>50%	Phvul.009G232100.4	-	1281	Pkinase	PF00069.30	263	4.5e-46	158.4	0	1	1	3e-47	6.1e-46	157.9	0	1	258	898	1168	898	1171	0.82	98.0989
>50%	Phvul.009G232100.1	-	1282	Pkinase	PF00069.30	263	4.5e-46	158.4	0	1	1	3e-47	6.2e-46	157.9	0	1	258	899	1169	899	1172	0.82	98.0989
>50%	Phvul.003G174700.1	-	1390	Pkinase	PF00069.30	263	4.6e-46	158.4	0	1	1	3.4e-47	6.9e-46	157.8	0	2	259	1101	1361	1100	1363	0.86	98.0989
>50%	Phvul.002G206900.1	-	618	Pkinase	PF00069.30	263	5.8e-46	158	0	1	1	3.8e-47	7.7e-46	157.6	0	2	259	297	568	296	570	0.83	98.0989
>50%	Phvul.002G206900.2	-	618	Pkinase	PF00069.30	263	5.8e-46	158	0	1	1	3.8e-47	7.7e-46	157.6	0	2	259	297	568	296	570	0.83	98.0989
>50%	Phvul.006G133400.1	-	953	Pkinase	PF00069.30	263	6e-46	158	0	1	1	4.2e-47	8.6e-46	157.5	0	2	259	637	903	636	906	0.87	98.0989
>50%	Phvul.006G133400.2	-	992	Pkinase	PF00069.30	263	6.5e-46	157.9	0	1	1	4.6e-47	9.3e-46	157.4	0	2	259	676	942	675	945	0.87	98.0989
>50%	Phvul.002G023400.1	-	681	Pkinase	PF00069.30	263	9.1e-46	157.4	0	1	1	6.3e-47	1.3e-45	156.9	0	2	259	315	584	314	587	0.85	98.0989
>50%	Phvul.003G273700.1	-	965	Pkinase	PF00069.30	263	9.7e-46	157.3	0	1	1	8e-47	1.6e-45	156.6	0	2	259	630	897	629	899	0.86	98.0989
>50%	Phvul.005G014900.1	-	661	Pkinase	PF00069.30	263	1.7e-45	156.5	0	1	1	1.4e-46	2.9e-45	155.7	0	2	259	344	612	343	615	0.79	98.0989
>50%	Phvul.006G194300.1	-	710	Pkinase	PF00069.30	263	2e-45	156.2	0	1	1	1.5e-46	3.1e-45	155.6	0	2	259	394	661	393	663	0.85	98.0989
>50%	Phvul.003G239500.1	-	861	Pkinase	PF00069.30	263	2e-45	156.2	0	1	1	1.5e-46	3e-45	155.7	0	1	258	518	785	518	788	0.85	98.0989
>50%	Phvul.003G038800.1	-	840	Pkinase	PF00069.30	263	3.7e-45	155.4	0	1	1	2.5e-46	5e-45	155	0	3	260	525	792	523	795	0.86	98.0989
>50%	Phvul.008G105300.1	-	379	Pkinase	PF00069.30	263	4e-45	155.3	0	1	1	2.7e-46	5.5e-45	154.8	0	2	259	45	312	44	314	0.81	98.0989
>50%	Phvul.008G105300.2	-	379	Pkinase	PF00069.30	263	4e-45	155.3	0	1	1	2.7e-46	5.5e-45	154.8	0	2	259	45	312	44	314	0.81	98.0989
>50%	Phvul.003G015800.1	-	929	Pkinase	PF00069.30	263	4.6e-45	155.1	0	1	1	3.1e-46	6.4e-45	154.6	0	2	259	576	849	575	851	0.85	98.0989
>50%	Phvul.001G214000.4	-	656	Pkinase	PF00069.30	263	1.1e-44	153.8	0	1	1	9.1e-46	1.8e-44	153.1	0	2	259	313	585	312	588	0.83	98.0989
>50%	Phvul.002G207000.1	-	618	Pkinase	PF00069.30	263	1.2e-44	153.7	0	1	1	7.7e-46	1.6e-44	153.3	0	2	259	294	565	293	567	0.85	98.0989
>50%	Phvul.001G214000.3	-	674	Pkinase	PF00069.30	263	1.2e-44	153.7	0	1	1	9.6e-46	2e-44	153	0	2	259	331	603	330	606	0.83	98.0989
>50%	Phvul.001G214000.1	-	680	Pkinase	PF00069.30	263	1.3e-44	153.6	0	1	1	9.8e-46	2e-44	153	0	2	259	337	609	336	612	0.83	98.0989
>50%	Phvul.001G214000.2	-	718	Pkinase	PF00069.30	263	1.4e-44	153.5	0	1	1	1.1e-45	2.3e-44	152.8	0	2	259	375	647	374	650	0.83	98.0989
>50%	Phvul.007G213400.1	-	695	Pkinase	PF00069.30	263	1.5e-44	153.3	0	1	1	1.1e-45	2.3e-44	152.8	0	2	259	352	624	351	627	0.83	98.0989
>50%	Phvul.008G223900.1	-	796	Pkinase	PF00069.30	263	2.4e-44	152.7	0	1	1	1.6e-45	3.2e-44	152.3	0	2	259	488	770	487	772	0.81	98.0989
>50%	Phvul.006G208100.1	-	616	Pkinase	PF00069.30	263	3.1e-44	152.4	0	1	1	2e-45	4e-44	152	0	2	259	293	564	292	566	0.83	98.0989
>50%	Phvul.003G188000.1	-	822	Pkinase	PF00069.30	263	1.2e-43	150.5	0	1	1	8.5e-45	1.7e-43	149.9	0	3	260	514	779	512	781	0.85	98.0989
>50%	Phvul.007G064500.1	-	359	Pkinase	PF00069.30	263	1.3e-43	150.3	0	1	1	8.6e-45	1.8e-43	149.9	0	1	258	46	314	46	316	0.86	98.0989
>50%	Phvul.009G184500.2	-	1112	Pkinase	PF00069.30	263	2e-43	149.7	0	1	1	1.9e-44	3.8e-43	148.8	0	2	259	824	1094	823	1096	0.83	98.0989
>50%	Phvul.003G191400.1	-	409	Pkinase	PF00069.30	263	2.1e-43	149.6	0	1	1	1.8e-44	3.6e-43	148.9	0	2	259	84	361	83	364	0.84	98.0989
>50%	Phvul.002G064400.1	-	623	Pkinase	PF00069.30	263	2.6e-43	149.3	0	1	1	1.7e-44	3.5e-43	148.9	0	2	259	303	573	302	575	0.87	98.0989
>50%	Phvul.003G239400.2	-	862	Pkinase	PF00069.30	263	3.4e-43	148.9	0	1	1	2.5e-44	5e-43	148.4	0	1	258	519	786	519	789	0.84	98.0989
>50%	Phvul.010G129000.1	-	464	Pkinase	PF00069.30	263	3.6e-43	148.9	0	1	1	2.6e-44	5.4e-43	148.3	0	2	259	83	357	82	359	0.82	98.0989
>50%	Phvul.001G236600.1	-	634	Pkinase	PF00069.30	263	5.7e-43	148.2	0	1	1	4.1e-44	8.3e-43	147.7	0	2	259	347	619	346	622	0.87	98.0989
>50%	Phvul.004G124100.1	-	324	Pkinase	PF00069.30	263	8.4e-43	147.7	0	1	1	5.4e-44	1.1e-42	147.3	0	1	258	46	314	46	316	0.87	98.0989
>50%	Phvul.004G124100.2	-	324	Pkinase	PF00069.30	263	8.4e-43	147.7	0	1	1	5.4e-44	1.1e-42	147.3	0	1	258	46	314	46	316	0.87	98.0989
>50%	Phvul.008G022700.1	-	623	Pkinase	PF00069.30	263	1.6e-42	146.8	0	1	1	1.3e-43	2.6e-42	146	0	2	259	304	570	303	572	0.87	98.0989
>50%	Phvul.008G022700.2	-	623	Pkinase	PF00069.30	263	1.6e-42	146.8	0	1	1	1.3e-43	2.6e-42	146	0	2	259	304	570	303	572	0.87	98.0989
>50%	Phvul.006G174400.2	-	572	Pkinase	PF00069.30	263	2.5e-42	146.1	0	1	1	1.6e-43	3.2e-42	145.7	0	2	259	250	519	249	521	0.87	98.0989
>50%	Phvul.006G174400.1	-	620	Pkinase	PF00069.30	263	3e-42	145.8	0	1	1	1.9e-43	3.9e-42	145.5	0	2	259	298	567	297	569	0.87	98.0989
>50%	Phvul.005G103200.1	-	691	Pkinase	PF00069.30	263	3.5e-42	145.6	0	1	1	2.5e-43	5e-42	145.1	0	2	259	350	615	349	617	0.84	98.0989
>50%	Phvul.006G185000.1	-	692	Pkinase	PF00069.30	263	8.2e-42	144.4	0	1	1	5.5e-43	1.1e-41	144	0	2	259	354	619	353	621	0.85	98.0989
>50%	Phvul.003G044400.3	-	584	Pkinase	PF00069.30	263	8.8e-42	144.3	0	1	1	5.9e-43	1.2e-41	143.9	0	2	259	265	531	264	533	0.87	98.0989
>50%	Phvul.003G044400.1	-	621	Pkinase	PF00069.30	263	1e-41	144.1	0	1	1	6.8e-43	1.4e-41	143.7	0	2	259	302	568	301	570	0.87	98.0989
>50%	Phvul.003G044400.2	-	621	Pkinase	PF00069.30	263	1e-41	144.1	0	1	1	6.8e-43	1.4e-41	143.7	0	2	259	302	568	301	570	0.87	98.0989
>50%	Phvul.003G149200.1	-	379	Pkinase	PF00069.30	263	1.1e-41	144	0	1	1	7.1e-43	1.4e-41	143.6	0	2	259	43	311	42	312	0.86	98.0989
>50%	Phvul.007G168000.1	-	410	Pkinase	PF00069.30	263	2.4e-41	142.9	0	1	1	1.5e-42	3.1e-41	142.5	0	2	259	116	378	115	380	0.82	98.0989
>50%	Phvul.002G257000.1	-	610	Pkinase	PF00069.30	263	7.7e-41	141.2	0	1	1	5.2e-42	1.1e-40	140.8	0	2	259	288	559	287	561	0.82	98.0989
>50%	Phvul.002G257000.2	-	610	Pkinase	PF00069.30	263	7.7e-41	141.2	0	1	1	5.2e-42	1.1e-40	140.8	0	2	259	288	559	287	561	0.82	98.0989
>50%	Phvul.010G122100.2	-	683	Pkinase	PF00069.30	263	3e-40	139.3	0	1	1	2.2e-41	4.5e-40	138.7	0	2	259	378	647	377	651	0.86	98.0989
>50%	Phvul.010G122100.1	-	718	Pkinase	PF00069.30	263	3.4e-40	139.1	0	1	1	2.5e-41	5e-40	138.6	0	2	259	413	682	412	686	0.86	98.0989
>50%	Phvul.009G260900.3	-	698	Pkinase	PF00069.30	263	6.8e-39	134.9	0	1	1	4.7e-40	9.5e-39	134.4	0	2	259	393	662	392	665	0.85	98.0989
>50%	Phvul.009G260900.1	-	720	Pkinase	PF00069.30	263	7.3e-39	134.7	0	1	1	5e-40	1e-38	134.3	0	2	259	415	684	414	687	0.85	98.0989
>50%	Phvul.011G202200.1	-	794	Pkinase	PF00069.30	263	2.3e-38	133.1	0	1	1	1.8e-39	3.7e-38	132.4	0	2	259	476	745	475	747	0.78	98.0989
>50%	Phvul.008G050700.2	-	509	Pkinase	PF00069.30	263	2.9e-36	126.2	0	1	1	1.9e-37	4e-36	125.8	0	2	259	198	469	197	471	0.85	98.0989
>50%	Phvul.008G050700.1	-	614	Pkinase	PF00069.30	263	4.6e-36	125.6	0	1	1	3.1e-37	6.3e-36	125.1	0	2	259	303	574	302	576	0.85	98.0989
>50%	Phvul.004G154600.1	-	627	Pkinase	PF00069.30	263	1e-80	272	0.5	1	2	3.6e-33	7.4e-32	111.8	0.2	3	259	42	311	40	312	0.82	97.7186
>50%	Phvul.008G139200.1	-	841	Pkinase	PF00069.30	263	8.8e-71	239.4	0	1	2	4.7e-44	9.6e-43	147.5	0	2	258	118	411	117	414	0.84	97.7186
>50%	Phvul.003G114400.1	-	783	Pkinase	PF00069.30	263	2.3e-59	202	0	1	1	1.7e-60	3.4e-59	201.4	0	3	259	507	755	505	757	0.93	97.7186
>50%	Phvul.002G169100.1	-	427	Pkinase	PF00069.30	263	1.7e-57	195.8	0	1	1	1.4e-58	2.8e-57	195.1	0	3	259	153	407	151	409	0.89	97.7186
>50%	Phvul.009G035800.1	-	921	Pkinase	PF00069.30	263	1.4e-56	192.9	0	1	1	1.1e-57	2.2e-56	192.2	0	3	259	653	903	651	906	0.92	97.7186
>50%	Phvul.008G182800.1	-	944	Pkinase	PF00069.30	263	2.4e-56	192.1	0	1	1	2.4e-57	4.8e-56	191.1	0	3	259	676	926	674	928	0.92	97.7186
>50%	Phvul.004G151400.2	-	745	Pkinase	PF00069.30	263	8.9e-56	190.2	0	1	1	6.1e-57	1.2e-55	189.7	0	3	259	460	708	458	710	0.92	97.7186
>50%	Phvul.004G151400.1	-	1030	Pkinase	PF00069.30	263	1.6e-55	189.4	0	1	1	1.1e-56	2.3e-55	188.9	0	3	259	745	993	743	995	0.92	97.7186
>50%	Phvul.011G133650.6	-	731	Pkinase	PF00069.30	263	8.9e-55	186.9	0	1	1	6.9e-56	1.4e-54	186.3	0	3	259	477	721	475	724	0.91	97.7186
>50%	Phvul.011G133650.5	-	763	Pkinase	PF00069.30	263	9.8e-55	186.8	0	1	1	7.6e-56	1.5e-54	186.1	0	3	259	509	753	507	756	0.91	97.7186
>50%	Phvul.011G133650.3	-	786	Pkinase	PF00069.30	263	1e-54	186.7	0	1	1	8e-56	1.6e-54	186.1	0	3	259	532	776	530	779	0.91	97.7186
>50%	Phvul.011G133650.4	-	786	Pkinase	PF00069.30	263	1e-54	186.7	0	1	1	8e-56	1.6e-54	186.1	0	3	259	532	776	530	779	0.91	97.7186
>50%	Phvul.011G133650.1	-	818	Pkinase	PF00069.30	263	1.1e-54	186.6	0	1	1	8.6e-56	1.8e-54	185.9	0	3	259	564	808	562	811	0.91	97.7186
>50%	Phvul.011G133650.2	-	818	Pkinase	PF00069.30	263	1.1e-54	186.6	0	1	1	8.6e-56	1.8e-54	185.9	0	3	259	564	808	562	811	0.91	97.7186
>50%	Phvul.002G328800.2	-	932	Pkinase	PF00069.30	263	4e-54	184.8	0	1	1	3e-55	6.1e-54	184.2	0	3	259	654	902	652	904	0.92	97.7186
>50%	Phvul.002G328800.1	-	999	Pkinase	PF00069.30	263	4.5e-54	184.6	0	1	1	3.4e-55	6.9e-54	184	0	3	259	721	969	719	971	0.92	97.7186
>50%	Phvul.001G040100.1	-	636	Pkinase	PF00069.30	263	1.4e-51	176.5	0	1	1	9.8e-53	2e-51	175.9	0	3	259	341	605	339	607	0.85	97.7186
>50%	Phvul.003G287101.1	-	449	Pkinase	PF00069.30	263	1.7e-51	176.2	0	1	1	1.1e-52	2.2e-51	175.8	0	2	258	122	387	121	391	0.87	97.7186
>50%	Phvul.005G050200.1	-	1226	Pkinase	PF00069.30	263	4.1e-51	174.9	0	1	1	3.2e-52	6.5e-51	174.3	0	2	258	948	1207	947	1210	0.88	97.7186
>50%	Phvul.003G063700.1	-	615	Pkinase	PF00069.30	263	8.8e-51	173.8	0	1	1	6.9e-52	1.4e-50	173.2	0	2	258	312	584	311	587	0.85	97.7186
>50%	Phvul.006G084800.1	-	640	Pkinase	PF00069.30	263	1.8e-50	172.8	0	1	1	1.2e-51	2.5e-50	172.3	0	2	258	321	589	320	591	0.86	97.7186
>50%	Phvul.008G122700.1	-	1260	Pkinase	PF00069.30	263	2.4e-50	172.4	0	1	1	2e-51	4e-50	171.6	0	2	258	977	1236	976	1239	0.87	97.7186
>50%	Phvul.006G084700.1	-	681	Pkinase	PF00069.30	263	2.6e-50	172.3	0	1	1	1.9e-51	3.9e-50	171.7	0	2	258	367	634	366	637	0.85	97.7186
>50%	Phvul.002G059500.1	-	619	Pkinase	PF00069.30	263	4.1e-50	171.6	0	1	1	2.8e-51	5.7e-50	171.2	0	2	258	317	588	316	591	0.86	97.7186
>50%	Phvul.001G040800.1	-	620	Pkinase	PF00069.30	263	4.7e-50	171.4	0	1	1	3.2e-51	6.5e-50	171	0	3	259	343	607	341	609	0.84	97.7186
>50%	Phvul.011G176800.1	-	1242	Pkinase	PF00069.30	263	5.2e-50	171.3	0	1	1	4.3e-51	8.7e-50	170.6	0	2	258	961	1220	960	1223	0.88	97.7186
>50%	Phvul.004G175900.1	-	1005	Pkinase	PF00069.30	263	5.8e-50	171.1	0	1	1	4.1e-51	8.3e-50	170.6	0	3	259	685	962	683	965	0.87	97.7186
>50%	Phvul.003G206300.2	-	327	Pkinase	PF00069.30	263	1.2e-49	170.1	0	1	1	2e-49	4.1e-48	165.1	0	7	263	1	320	1	320	0.85	97.7186
>50%	Phvul.009G112200.1	-	1018	Pkinase	PF00069.30	263	1.5e-49	169.8	0	1	1	1.2e-50	2.4e-49	169.1	0	3	259	701	972	699	974	0.84	97.7186
>50%	Phvul.001G000900.1	-	351	Pkinase	PF00069.30	263	1.9e-49	169.4	0	1	1	1.2e-50	2.5e-49	169	0	2	258	47	314	46	318	0.87	97.7186
>50%	Phvul.008G058800.1	-	644	Pkinase	PF00069.30	263	1.9e-49	169.4	0	1	1	1.4e-50	2.9e-49	168.8	0	1	257	353	618	353	622	0.86	97.7186
>50%	Phvul.008G056800.1	-	672	Pkinase	PF00069.30	263	2.6e-49	169	0	1	1	2e-50	4.1e-49	168.4	0	1	257	358	624	358	627	0.84	97.7186
>50%	Phvul.003G206200.2	-	327	Pkinase	PF00069.30	263	2.9e-49	168.8	0	1	1	4.9e-49	9.9e-48	163.8	0	7	263	1	320	1	320	0.85	97.7186
>50%	Phvul.001G040600.1	-	607	Pkinase	PF00069.30	263	3.3e-49	168.7	0	1	1	2.3e-50	4.7e-49	168.2	0	3	259	337	591	335	593	0.89	97.7186
>50%	Phvul.005G050300.1	-	1220	Pkinase	PF00069.30	263	3.8e-49	168.5	0	1	1	3.1e-50	6.3e-49	167.7	0	2	258	939	1198	938	1201	0.88	97.7186
>50%	Phvul.005G050300.3	-	1220	Pkinase	PF00069.30	263	3.8e-49	168.5	0	1	1	3.1e-50	6.3e-49	167.7	0	2	258	939	1198	938	1201	0.88	97.7186
>50%	Phvul.005G050300.2	-	1261	Pkinase	PF00069.30	263	4e-49	168.4	0	1	1	3.3e-50	6.6e-49	167.7	0	2	258	980	1239	979	1242	0.88	97.7186
>50%	Phvul.004G175800.1	-	1016	Pkinase	PF00069.30	263	4.3e-49	168.3	0.1	1	1	3.3e-50	6.7e-49	167.6	0.1	3	259	698	976	696	979	0.86	97.7186
>50%	Phvul.001G090800.2	-	419	Pkinase	PF00069.30	263	5.7e-49	167.9	0	1	1	3.8e-50	7.7e-49	167.4	0	3	259	77	345	75	349	0.88	97.7186
>50%	Phvul.001G090800.4	-	419	Pkinase	PF00069.30	263	5.7e-49	167.9	0	1	1	3.8e-50	7.7e-49	167.4	0	3	259	77	345	75	349	0.88	97.7186
>50%	Phvul.005G110300.3	-	473	Pkinase	PF00069.30	263	1.1e-48	167	0	1	1	9.6e-50	2e-48	166.1	0	3	259	184	454	182	455	0.81	97.7186
>50%	Phvul.008G056900.1	-	650	Pkinase	PF00069.30	263	1.3e-48	166.7	0	1	1	1.1e-49	2.2e-48	166	0	1	257	337	603	337	606	0.86	97.7186
>50%	Phvul.005G110300.2	-	553	Pkinase	PF00069.30	263	1.6e-48	166.4	0	1	1	1.4e-49	2.9e-48	165.5	0	3	259	264	534	262	535	0.81	97.7186
>50%	Phvul.004G136500.1	-	1003	Pkinase	PF00069.30	263	1.7e-48	166.3	0	1	1	1.3e-49	2.7e-48	165.7	0	3	259	692	964	690	966	0.85	97.7186
>50%	Phvul.002G119900.1	-	693	Pkinase	PF00069.30	263	1.9e-48	166.1	0	1	1	1.3e-49	2.7e-48	165.7	0	2	258	362	631	361	634	0.83	97.7186
>50%	Phvul.004G154800.1	-	704	Pkinase	PF00069.30	263	3e-48	165.5	0	1	1	2.3e-49	4.6e-48	164.9	0	3	259	382	650	380	652	0.84	97.7186
>50%	Phvul.001G040000.1	-	666	Pkinase	PF00069.30	263	3.1e-48	165.5	0	1	1	2.2e-49	4.4e-48	165	0	3	259	354	617	352	619	0.82	97.7186
>50%	Phvul.005G110300.1	-	741	Pkinase	PF00069.30	263	3.3e-48	165.4	0	1	1	2.8e-49	5.8e-48	164.6	0	3	259	452	722	450	723	0.81	97.7186
>50%	Phvul.007G149900.1	-	425	Pkinase	PF00069.30	263	5e-48	164.8	0	1	1	3.2e-49	6.6e-48	164.4	0	4	260	88	365	85	367	0.82	97.7186
>50%	Phvul.007G138200.1	-	757	Pkinase	PF00069.30	263	7.1e-48	164.3	0	1	1	5.1e-49	1e-47	163.8	0	1	257	419	689	419	693	0.85	97.7186
>50%	Phvul.011G045600.1	-	461	Pkinase	PF00069.30	263	7.8e-48	164.1	0	1	1	4.9e-49	1e-47	163.8	0	3	259	145	412	143	415	0.83	97.7186
>50%	Phvul.005G078900.2	-	726	Pkinase	PF00069.30	263	9.9e-48	163.8	0	1	1	6.8e-49	1.4e-47	163.3	0	2	258	394	661	393	664	0.8	97.7186
>50%	Phvul.002G055600.1	-	803	Pkinase	PF00069.30	263	1.1e-47	163.7	0	1	1	7.4e-49	1.5e-47	163.2	0	3	259	515	782	513	785	0.82	97.7186
>50%	Phvul.002G002600.1	-	375	Pkinase	PF00069.30	263	1.6e-47	163.1	0	1	1	1.1e-48	2.2e-47	162.7	0	3	259	71	346	69	348	0.81	97.7186
>50%	Phvul.001G040300.1	-	664	Pkinase	PF00069.30	263	1.8e-47	163	0	1	1	1.3e-48	2.6e-47	162.5	0	3	259	354	617	352	619	0.84	97.7186
>50%	Phvul.009G239800.1	-	463	Pkinase	PF00069.30	263	2e-47	162.8	0	1	1	1.4e-48	2.8e-47	162.3	0	3	259	133	399	131	401	0.86	97.7186
>50%	Phvul.001G040500.1	-	661	Pkinase	PF00069.30	263	2.3e-47	162.6	0	1	1	1.6e-48	3.3e-47	162.1	0	3	259	351	614	349	616	0.85	97.7186
>50%	Phvul.001G048800.2	-	560	Pkinase	PF00069.30	263	2.6e-47	162.4	0	1	1	1.8e-48	3.7e-47	162	0	3	259	261	527	259	529	0.86	97.7186
>50%	Phvul.003G030000.2	-	652	Pkinase	PF00069.30	263	2.7e-47	162.4	0	1	1	1.8e-48	3.6e-47	162	0	3	259	334	602	332	604	0.86	97.7186
>50%	Phvul.004G124900.1	-	847	Pkinase	PF00069.30	263	3.1e-47	162.2	0.1	1	1	2.4e-48	4.9e-47	161.5	0.1	2	258	524	793	523	796	0.82	97.7186
>50%	Phvul.004G125200.1	-	901	Pkinase	PF00069.30	263	3.3e-47	162.1	0	1	1	2.8e-48	5.7e-47	161.3	0	2	258	575	843	574	845	0.82	97.7186
>50%	Phvul.009G114400.1	-	959	Pkinase	PF00069.30	263	3.3e-47	162.1	0	1	1	2.6e-48	5.4e-47	161.4	0	3	259	651	927	588	929	0.87	97.7186
>50%	Phvul.007G051200.1	-	663	Pkinase	PF00069.30	263	4.4e-47	161.7	0.1	1	1	3.3e-48	6.6e-47	161.1	0.1	2	258	339	606	338	609	0.82	97.7186
>50%	Phvul.002G182500.1	-	659	Pkinase	PF00069.30	263	4.6e-47	161.6	0	1	1	3.2e-48	6.6e-47	161.1	0	3	259	341	608	339	610	0.85	97.7186
>50%	Phvul.005G064700.4	-	317	Pkinase	PF00069.30	263	4.9e-47	161.5	0	1	1	3e-48	6.2e-47	161.2	0	3	259	37	303	35	305	0.86	97.7186
>50%	Phvul.008G244400.1	-	942	Pkinase	PF00069.30	263	6.1e-47	161.2	0	1	1	4.6e-48	9.3e-47	160.6	0	2	258	614	879	613	882	0.91	97.7186
>50%	Phvul.005G064700.1	-	354	Pkinase	PF00069.30	263	6.9e-47	161.1	0	1	1	4.4e-48	9e-47	160.7	0	3	259	74	340	72	342	0.86	97.7186
>50%	Phvul.005G064700.2	-	354	Pkinase	PF00069.30	263	6.9e-47	161.1	0	1	1	4.4e-48	9e-47	160.7	0	3	259	74	340	72	342	0.86	97.7186
>50%	Phvul.005G064700.3	-	354	Pkinase	PF00069.30	263	6.9e-47	161.1	0	1	1	4.4e-48	9e-47	160.7	0	3	259	74	340	72	342	0.86	97.7186
>50%	Phvul.004G175700.1	-	1011	Pkinase	PF00069.30	263	6.9e-47	161	0	1	1	4.7e-48	9.6e-47	160.6	0	3	259	698	970	696	973	0.88	97.7186
>50%	Phvul.004G155600.1	-	644	Pkinase	PF00069.30	263	9.3e-47	160.6	0	1	1	6.6e-48	1.3e-46	160.1	0	3	259	345	614	343	616	0.85	97.7186
>50%	Phvul.008G146600.1	-	949	Pkinase	PF00069.30	263	1e-46	160.5	0	1	1	7.2e-48	1.5e-46	160	0	3	259	666	930	664	933	0.88	97.7186
>50%	Phvul.009G081200.1	-	432	Pkinase	PF00069.30	263	1e-46	160.5	0	1	1	9.5e-48	1.9e-46	159.6	0	2	258	153	417	152	422	0.85	97.7186
>50%	Phvul.001G265500.1	-	931	Pkinase	PF00069.30	263	1.2e-46	160.2	0	1	1	8.5e-48	1.7e-46	159.7	0	2	258	585	857	584	860	0.84	97.7186
>50%	Phvul.003G193100.1	-	602	Pkinase	PF00069.30	263	1.3e-46	160.2	0	1	1	9.9e-48	2e-46	159.5	0	3	259	315	581	313	583	0.86	97.7186
>50%	Phvul.009G233300.2	-	423	Pkinase	PF00069.30	263	1.5e-46	159.9	0	1	1	1.1e-47	2.2e-46	159.4	0	2	258	113	380	112	385	0.82	97.7186
>50%	Phvul.011G194200.2	-	475	Pkinase	PF00069.30	263	1.6e-46	159.9	0	1	1	1.1e-47	2.3e-46	159.4	0	2	258	158	425	157	428	0.82	97.7186
>50%	Phvul.009G233300.1	-	446	Pkinase	PF00069.30	263	1.7e-46	159.8	0	1	1	1.3e-47	2.6e-46	159.2	0	2	258	136	403	135	408	0.82	97.7186
>50%	Phvul.008G007900.3	-	680	Pkinase	PF00069.30	263	2.1e-46	159.4	0	1	1	1.7e-47	3.4e-46	158.8	0	3	259	356	625	354	626	0.82	97.7186
>50%	Phvul.008G007900.2	-	675	Pkinase	PF00069.30	263	2.2e-46	159.4	0	1	1	1.6e-47	3.3e-46	158.8	0	3	259	351	620	349	621	0.82	97.7186
>50%	Phvul.008G007900.1	-	683	Pkinase	PF00069.30	263	2.2e-46	159.4	0	1	1	1.7e-47	3.4e-46	158.8	0	3	259	359	628	357	629	0.82	97.7186
>50%	Phvul.002G007600.1	-	1005	Pkinase	PF00069.30	263	2.3e-46	159.4	0	1	1	1.5e-47	3.1e-46	158.9	0	3	259	687	954	685	956	0.86	97.7186
>50%	Phvul.010G018300.2	-	886	Pkinase	PF00069.30	263	2.3e-46	159.4	0	1	1	1.6e-47	3.3e-46	158.8	0	3	259	599	866	597	868	0.86	97.7186
>50%	Phvul.010G018300.1	-	904	Pkinase	PF00069.30	263	2.4e-46	159.3	0	1	1	1.7e-47	3.4e-46	158.8	0	3	259	617	884	615	886	0.86	97.7186
>50%	Phvul.006G020700.1	-	396	Pkinase	PF00069.30	263	2.7e-46	159.1	0	1	1	2.1e-47	4.3e-46	158.5	0	2	258	73	350	72	353	0.82	97.7186
>50%	Phvul.002G215300.1	-	663	Pkinase	PF00069.30	263	3.4e-46	158.8	0	1	1	2.3e-47	4.6e-46	158.3	0	3	259	382	647	380	649	0.82	97.7186
>50%	Phvul.005G110400.1	-	834	Pkinase	PF00069.30	263	3.6e-46	158.7	0	1	1	3.1e-47	6.3e-46	157.9	0	3	259	498	765	496	767	0.84	97.7186
>50%	Phvul.001G040700.1	-	672	Pkinase	PF00069.30	263	3.8e-46	158.6	0	1	1	2.6e-47	5.2e-46	158.2	0	3	259	359	622	357	624	0.84	97.7186
>50%	Phvul.008G080000.2	-	659	Pkinase	PF00069.30	263	3.9e-46	158.6	0	1	1	2.6e-47	5.4e-46	158.1	0	3	259	331	594	329	596	0.86	97.7186
>50%	Phvul.006G133200.1	-	944	Pkinase	PF00069.30	263	4.8e-46	158.3	0	1	1	3.6e-47	7.4e-46	157.7	0	3	259	620	885	618	887	0.86	97.7186
>50%	Phvul.007G031100.1	-	661	Pkinase	PF00069.30	263	5e-46	158.2	0	1	1	3.5e-47	7.2e-46	157.7	0	3	259	330	598	328	600	0.85	97.7186
>50%	Phvul.007G031100.2	-	676	Pkinase	PF00069.30	263	5e-46	158.2	0	1	1	3.7e-47	7.6e-46	157.6	0	3	259	345	613	343	615	0.85	97.7186
>50%	Phvul.007G050500.1	-	669	Pkinase	PF00069.30	263	8.1e-46	157.5	0	1	1	6e-47	1.2e-45	157	0	2	258	342	611	341	613	0.88	97.7186
>50%	Phvul.002G115900.1	-	393	Pkinase	PF00069.30	263	1.5e-45	156.7	0	1	1	1e-46	2.1e-45	156.2	0	3	259	86	364	84	367	0.81	97.7186
>50%	Phvul.002G125100.1	-	595	Pkinase	PF00069.30	263	1.8e-45	156.4	0	1	1	1.3e-46	2.6e-45	155.9	0	3	259	312	575	310	577	0.85	97.7186
>50%	Phvul.006G180200.1	-	930	Pkinase	PF00069.30	263	1.9e-45	156.3	0	1	1	1.3e-46	2.7e-45	155.9	0	3	259	611	875	609	878	0.84	97.7186
>50%	Phvul.003G231350.1	-	1017	Pkinase	PF00069.30	263	1.9e-45	156.3	0	1	1	1.3e-46	2.6e-45	155.9	0	3	259	695	962	693	964	0.88	97.7186
>50%	Phvul.003G231350.2	-	1017	Pkinase	PF00069.30	263	1.9e-45	156.3	0	1	1	1.3e-46	2.6e-45	155.9	0	3	259	695	962	693	964	0.88	97.7186
>50%	Phvul.003G231350.3	-	1017	Pkinase	PF00069.30	263	1.9e-45	156.3	0	1	1	1.3e-46	2.6e-45	155.9	0	3	259	695	962	693	964	0.88	97.7186
>50%	Phvul.003G231350.4	-	1017	Pkinase	PF00069.30	263	1.9e-45	156.3	0	1	1	1.3e-46	2.6e-45	155.9	0	3	259	695	962	693	964	0.88	97.7186
>50%	Phvul.003G231400.1	-	1018	Pkinase	PF00069.30	263	1.9e-45	156.3	0	1	1	1.3e-46	2.6e-45	155.9	0	3	259	695	962	693	964	0.88	97.7186
>50%	Phvul.001G176800.1	-	375	Pkinase	PF00069.30	263	2.8e-45	155.8	0	1	1	1.7e-46	3.5e-45	155.5	0	2	258	49	317	48	320	0.81	97.7186
>50%	Phvul.008G244600.1	-	439	Pkinase	PF00069.30	263	2.9e-45	155.7	0	1	1	1.8e-46	3.7e-45	155.4	0	2	258	129	394	128	399	0.88	97.7186
>50%	Phvul.008G213200.1	-	1023	Pkinase	PF00069.30	263	3.1e-45	155.6	0	1	1	2.2e-46	4.4e-45	155.1	0	4	260	734	1000	731	1003	0.86	97.7186
>50%	Phvul.003G249300.1	-	695	Pkinase	PF00069.30	263	3.1e-45	155.6	0	1	1	2.1e-46	4.3e-45	155.2	0	2	258	332	600	331	604	0.88	97.7186
>50%	Phvul.006G146400.1	-	623	Pkinase	PF00069.30	263	3.7e-45	155.4	0	1	1	2.5e-46	5e-45	154.9	0	2	258	326	592	325	595	0.87	97.7186
>50%	Phvul.005G088700.3	-	781	Pkinase	PF00069.30	263	5.7e-45	154.8	0	1	1	4e-46	8.1e-45	154.3	0	2	258	464	731	463	734	0.81	97.7186
>50%	Phvul.005G088700.1	-	819	Pkinase	PF00069.30	263	6.1e-45	154.7	0	1	1	4.4e-46	8.9e-45	154.1	0	2	258	502	769	501	772	0.81	97.7186
>50%	Phvul.009G023900.1	-	444	Pkinase	PF00069.30	263	7.1e-45	154.4	0	1	1	4.8e-46	9.9e-45	154	0	3	259	129	396	127	399	0.83	97.7186
>50%	Phvul.008G234600.1	-	507	Pkinase	PF00069.30	263	9e-45	154.1	0	1	1	6.1e-46	1.3e-44	153.7	0	2	258	169	445	168	447	0.8	97.7186
>50%	Phvul.006G029000.1	-	1017	Pkinase	PF00069.30	263	9.2e-45	154.1	0	1	1	6.4e-46	1.3e-44	153.6	0	3	259	735	1003	733	1005	0.83	97.7186
>50%	Phvul.007G048500.1	-	677	Pkinase	PF00069.30	263	1.3e-44	153.6	0	1	1	9.6e-46	2e-44	153	0	2	258	346	612	345	615	0.79	97.7186
>50%	Phvul.007G268200.2	-	910	Pkinase	PF00069.30	263	1.3e-44	153.6	0	1	1	8.9e-46	1.8e-44	153.1	0	2	258	565	837	564	839	0.81	97.7186
>50%	Phvul.007G268200.1	-	958	Pkinase	PF00069.30	263	1.4e-44	153.5	0	1	1	9.8e-46	2e-44	153	0	2	258	613	885	612	887	0.81	97.7186
>50%	Phvul.005G005900.1	-	1229	Pkinase	PF00069.30	263	1.5e-44	153.4	0	1	1	1e-45	2.1e-44	152.9	0	3	259	932	1202	930	1204	0.81	97.7186
>50%	Phvul.007G067700.1	-	1290	Pkinase	PF00069.30	263	1.9e-44	153.1	0	1	1	1.3e-45	2.6e-44	152.6	0	2	258	1013	1281	1012	1284	0.83	97.7186
>50%	Phvul.007G086800.1	-	624	Pkinase	PF00069.30	263	7.5e-44	151.1	0	1	1	4.8e-45	9.7e-44	150.7	0	2	258	302	572	301	575	0.82	97.7186
>50%	Phvul.009G227001.1	-	461	Pkinase	PF00069.30	263	1.3e-43	150.3	0	1	1	8.9e-45	1.8e-43	149.8	0	3	259	81	354	79	356	0.8	97.7186
>50%	Phvul.009G061350.1	-	534	Pkinase	PF00069.30	263	2.4e-43	149.4	0	1	1	1.6e-44	3.2e-43	149	0	2	258	162	432	161	435	0.85	97.7186
>50%	Phvul.003G239300.2	-	832	Pkinase	PF00069.30	263	2.8e-43	149.2	0	1	1	2e-44	4e-43	148.7	0	2	258	490	756	489	759	0.84	97.7186
>50%	Phvul.006G170500.4	-	907	Pkinase	PF00069.30	263	3.1e-43	149.1	0	1	1	2.2e-44	4.4e-43	148.6	0	3	259	565	832	563	834	0.83	97.7186
>50%	Phvul.006G170500.2	-	931	Pkinase	PF00069.30	263	3.3e-43	149	0	1	1	2.3e-44	4.6e-43	148.5	0	3	259	589	856	587	858	0.83	97.7186
>50%	Phvul.001G075500.1	-	617	Pkinase	PF00069.30	263	3.4e-43	148.9	0	1	1	2.6e-44	5.3e-43	148.3	0	4	260	311	576	309	578	0.88	97.7186
>50%	Phvul.006G170500.3	-	1011	Pkinase	PF00069.30	263	3.7e-43	148.8	0	1	1	2.6e-44	5.4e-43	148.3	0	3	259	669	936	667	938	0.83	97.7186
>50%	Phvul.006G170500.1	-	1015	Pkinase	PF00069.30	263	3.8e-43	148.8	0	1	1	2.7e-44	5.4e-43	148.3	0	3	259	673	940	671	942	0.83	97.7186
>50%	Phvul.004G086300.2	-	467	Pkinase	PF00069.30	263	4.1e-43	148.7	0	1	1	2.5e-44	5.1e-43	148.4	0	2	258	145	415	144	418	0.81	97.7186
>50%	Phvul.009G114500.1	-	981	Pkinase	PF00069.30	263	5.9e-43	148.2	0	1	1	4.5e-44	9.2e-43	147.5	0	3	259	667	951	665	953	0.82	97.7186
>50%	Phvul.004G086300.1	-	624	Pkinase	PF00069.30	263	8.2e-43	147.7	0	1	1	5.1e-44	1e-42	147.3	0	2	258	302	572	301	575	0.81	97.7186
>50%	Phvul.011G081200.1	-	612	Pkinase	PF00069.30	263	8.4e-43	147.7	0	1	1	6.2e-44	1.3e-42	147.1	0	3	259	229	504	227	507	0.89	97.7186
>50%	Phvul.005G178500.1	-	366	Pkinase	PF00069.30	263	1.6e-42	146.8	0	1	1	9.5e-44	1.9e-42	146.5	0	2	258	41	308	40	311	0.81	97.7186
>50%	Phvul.002G080400.1	-	620	Pkinase	PF00069.30	263	1.8e-42	146.6	0	1	1	1.2e-43	2.4e-42	146.2	0	3	259	334	606	332	608	0.86	97.7186
>50%	Phvul.008G211200.1	-	608	Pkinase	PF00069.30	263	2e-42	146.4	0	1	1	1.5e-43	3e-42	145.9	0	2	258	311	577	310	580	0.86	97.7186
>50%	Phvul.004G046800.1	-	626	Pkinase	PF00069.30	263	4.7e-42	145.2	0	1	1	3.4e-43	6.9e-42	144.7	0	2	258	306	571	305	574	0.86	97.7186
>50%	Phvul.008G211100.2	-	347	Pkinase	PF00069.30	263	1.2e-41	143.9	0	1	1	7.4e-43	1.5e-41	143.5	0	2	258	52	318	51	321	0.86	97.7186
>50%	Phvul.008G017400.1	-	1018	Pkinase	PF00069.30	263	3.8e-41	142.2	0	1	1	2.8e-42	5.7e-41	141.7	0	3	259	733	1002	731	1005	0.85	97.7186
>50%	Phvul.011G112700.1	-	814	Pkinase	PF00069.30	263	4.4e-41	142	0	1	1	3e-42	6.2e-41	141.5	0	2	258	525	795	524	797	0.86	97.7186
>50%	Phvul.001G246800.2	-	851	Pkinase	PF00069.30	263	1.1e-40	140.7	0	1	1	8.1e-42	1.6e-40	140.1	0	4	260	567	831	564	832	0.82	97.7186
>50%	Phvul.010G064300.1	-	851	Pkinase	PF00069.30	263	1.2e-40	140.6	0	1	1	8.4e-42	1.7e-40	140.1	0	4	260	565	829	562	830	0.82	97.7186
>50%	Phvul.007G168100.1	-	626	Pkinase	PF00069.30	263	2.1e-40	139.8	0	1	1	1.5e-41	3e-40	139.3	0	3	259	285	555	283	557	0.79	97.7186
>50%	Phvul.005G106800.1	-	807	Pkinase	PF00069.30	263	3e-40	139.3	0	1	1	2.2e-41	4.4e-40	138.7	0	2	258	519	789	518	791	0.85	97.7186
>50%	Phvul.001G252800.2	-	582	Pkinase	PF00069.30	263	3.6e-40	139	0	1	1	2.3e-41	4.8e-40	138.6	0	2	258	260	530	259	533	0.8	97.7186
>50%	Phvul.001G252800.3	-	581	Pkinase	PF00069.30	263	3.6e-40	139	0	1	1	2.3e-41	4.8e-40	138.6	0	2	258	259	529	258	532	0.8	97.7186
>50%	Phvul.001G252800.1	-	604	Pkinase	PF00069.30	263	3.9e-40	138.9	0	1	1	2.6e-41	5.2e-40	138.5	0	2	258	282	552	281	555	0.8	97.7186
>50%	Phvul.001G252800.4	-	603	Pkinase	PF00069.30	263	3.9e-40	138.9	0	1	1	2.5e-41	5.2e-40	138.5	0	2	258	281	551	280	554	0.8	97.7186
>50%	Phvul.008G220100.1	-	834	Pkinase	PF00069.30	263	1.8e-39	136.7	0	1	1	1.3e-40	2.7e-39	136.2	0	4	260	547	811	544	812	0.82	97.7186
>50%	Phvul.001G137300.2	-	794	Pkinase	PF00069.30	263	7.3e-39	134.7	0	1	1	5.1e-40	1e-38	134.3	0	3	259	504	769	502	771	0.84	97.7186
>50%	Phvul.001G137300.1	-	884	Pkinase	PF00069.30	263	8.5e-39	134.5	0	1	1	6.2e-40	1.3e-38	134	0	3	259	594	859	592	861	0.84	97.7186
>50%	Phvul.009G260500.1	-	1125	Pkinase	PF00069.30	263	1.7e-38	133.5	0	1	1	1.2e-39	2.4e-38	133.1	0	3	259	843	1110	841	1112	0.81	97.7186
>50%	Phvul.009G046600.1	-	796	Pkinase	PF00069.30	263	2.7e-38	132.9	0	1	1	2.6e-39	5.2e-38	132	0	3	259	480	784	478	786	0.77	97.7186
>50%	Phvul.011G064000.2	-	410	Pkinase	PF00069.30	263	5.8e-38	131.8	0	1	1	4.5e-39	9.2e-38	131.1	0	3	259	81	359	79	361	0.79	97.7186
>50%	Phvul.009G046900.1	-	993	Pkinase	PF00069.30	263	1.9e-37	130.1	0	1	1	1.5e-38	3e-37	129.5	0	3	259	677	981	675	983	0.78	97.7186
>50%	Phvul.002G146300.1	-	435	Pkinase	PF00069.30	263	8.8e-36	124.6	0	1	1	5.8e-37	1.2e-35	124.2	0	3	259	123	386	121	388	0.83	97.7186
>50%	Phvul.002G215000.1	-	664	Pkinase	PF00069.30	263	1.8e-35	123.6	0	1	1	9.8e-35	2e-33	116.9	0	3	259	350	596	348	600	0.81	97.7186
>50%	Phvul.002G152100.1	-	884	Pkinase	PF00069.30	263	1.9e-34	120.3	0	1	1	1.3e-35	2.7e-34	119.8	0	3	259	598	872	596	874	0.81	97.7186
>50%	Phvul.001G140900.2	-	410	Pkinase	PF00069.30	263	1.9e-27	97.3	0	1	1	1.3e-28	2.6e-27	96.9	0	3	259	119	388	117	390	0.84	97.7186
>50%	Phvul.004G128100.1	-	684	Pkinase	PF00069.30	263	2.6e-26	93.6	0	1	1	1.7e-27	3.5e-26	93.2	0	3	259	414	675	412	677	0.85	97.7186
>50%	Phvul.007G112100.1	-	676	Pkinase	PF00069.30	263	2e-22	80.9	0	1	1	1.4e-23	2.8e-22	80.4	0	3	259	406	667	404	669	0.85	97.7186
>50%	Phvul.002G217900.1	-	611	Pkinase	PF00069.30	263	2.8e-22	80.4	0	1	1	5.6e-23	1.1e-21	78.4	0	2	258	328	576	327	580	0.86	97.7186
>50%	Phvul.004G175100.1	-	1494	Pkinase	PF00069.30	263	2.2e-21	77.4	0	1	1	1.7e-22	3.6e-21	76.8	0	3	259	29	292	27	295	0.84	97.7186
>50%	Phvul.004G175100.2	-	1532	Pkinase	PF00069.30	263	2.3e-21	77.4	0	1	1	1.8e-22	3.7e-21	76.7	0	3	259	29	292	27	295	0.84	97.7186
>50%	Phvul.009G167600.3	-	657	Pkinase	PF00069.30	263	2e-15	57.9	0	1	1	2.2e-16	4.4e-15	56.8	0	2	258	378	638	377	641	0.83	97.7186
>50%	Phvul.009G167600.1	-	763	Pkinase	PF00069.30	263	2.9e-15	57.4	0	1	1	3e-16	6.1e-15	56.3	0	2	258	484	744	483	747	0.83	97.7186
>50%	Phvul.009G167600.2	-	763	Pkinase	PF00069.30	263	2.9e-15	57.4	0	1	1	3e-16	6.1e-15	56.3	0	2	258	484	744	483	747	0.83	97.7186
>50%	Phvul.002G112500.4	-	346	Pkinase	PF00069.30	263	1.7e-63	215.5	0	1	1	1.1e-64	2.3e-63	215	0	3	258	72	316	70	320	0.94	97.3384
>50%	Phvul.002G112500.3	-	368	Pkinase	PF00069.30	263	2e-63	215.3	0	1	1	1.4e-64	2.8e-63	214.8	0	3	258	94	338	92	342	0.94	97.3384
>50%	Phvul.002G112500.2	-	402	Pkinase	PF00069.30	263	2.5e-63	214.9	0	1	1	1.8e-64	3.7e-63	214.4	0	3	258	128	372	126	376	0.94	97.3384
>50%	Phvul.009G020600.1	-	548	Pkinase	PF00069.30	263	5.2e-63	213.9	0	1	1	3.7e-64	7.6e-63	213.4	0	4	259	289	533	286	535	0.94	97.3384
>50%	Phvul.009G020600.3	-	559	Pkinase	PF00069.30	263	5.5e-63	213.8	0	1	1	3.9e-64	8e-63	213.3	0	4	259	300	544	297	546	0.94	97.3384
>50%	Phvul.009G020600.2	-	567	Pkinase	PF00069.30	263	5.6e-63	213.8	0	1	1	4e-64	8.2e-63	213.2	0	4	259	308	552	305	554	0.94	97.3384
>50%	Phvul.002G112500.1	-	572	Pkinase	PF00069.30	263	5.7e-63	213.8	0	1	1	4.5e-64	9.1e-63	213.1	0	3	258	298	542	296	546	0.94	97.3384
>50%	Phvul.007G223500.1	-	836	Pkinase	PF00069.30	263	1.3e-58	199.5	0	1	1	8.9e-60	1.8e-58	199	0	4	259	565	814	562	816	0.92	97.3384
>50%	Phvul.001G186600.1	-	817	Pkinase	PF00069.30	263	1.2e-57	196.3	0	1	1	8.7e-59	1.8e-57	195.8	0	4	259	546	795	543	797	0.92	97.3384
>50%	Phvul.008G083700.1	-	368	Pkinase	PF00069.30	263	1.8e-56	192.5	0	1	1	1.3e-57	2.6e-56	192	0	4	259	54	310	52	312	0.91	97.3384
>50%	Phvul.008G083700.3	-	368	Pkinase	PF00069.30	263	1.8e-56	192.5	0	1	1	1.3e-57	2.6e-56	192	0	4	259	54	310	52	312	0.91	97.3384
>50%	Phvul.010G068300.1	-	370	Pkinase	PF00069.30	263	1.5e-55	189.5	0	1	1	1e-56	2.1e-55	189	0	4	259	56	312	54	314	0.91	97.3384
>50%	Phvul.004G004800.1	-	352	Pkinase	PF00069.30	263	2.5e-54	185.5	0	1	1	1.6e-55	3.3e-54	185	0	5	260	30	285	27	287	0.91	97.3384
>50%	Phvul.001G096600.1	-	352	Pkinase	PF00069.30	263	3.3e-54	185	0	1	1	2.2e-55	4.5e-54	184.6	0	5	260	30	285	27	287	0.91	97.3384
>50%	Phvul.007G245500.5	-	651	Pkinase	PF00069.30	263	4.4e-54	184.6	0	1	1	3.5e-55	7.2e-54	183.9	0	4	259	391	640	388	644	0.92	97.3384
>50%	Phvul.007G245500.2	-	655	Pkinase	PF00069.30	263	4.5e-54	184.6	0	1	1	3.6e-55	7.3e-54	183.9	0	4	259	395	644	392	648	0.92	97.3384
>50%	Phvul.007G245500.3	-	655	Pkinase	PF00069.30	263	4.5e-54	184.6	0	1	1	3.6e-55	7.3e-54	183.9	0	4	259	395	644	392	648	0.92	97.3384
>50%	Phvul.007G245500.4	-	655	Pkinase	PF00069.30	263	4.5e-54	184.6	0	1	1	3.6e-55	7.3e-54	183.9	0	4	259	395	644	392	648	0.92	97.3384
>50%	Phvul.009G174100.1	-	352	Pkinase	PF00069.30	263	4.3e-53	181.4	0	1	1	2.8e-54	5.7e-53	181	0	5	260	30	285	27	287	0.9	97.3384
>50%	Phvul.001G051100.1	-	812	Pkinase	PF00069.30	263	8.8e-53	180.4	0	1	1	6.2e-54	1.3e-52	179.9	0	4	259	496	761	493	763	0.87	97.3384
>50%	Phvul.010G057100.1	-	799	Pkinase	PF00069.30	263	2.7e-52	178.8	0	1	1	1.9e-53	3.9e-52	178.2	0	4	259	516	790	514	793	0.86	97.3384
>50%	Phvul.010G088500.2	-	727	Pkinase	PF00069.30	263	2.8e-52	178.7	0	1	1	2.1e-53	4.3e-52	178.1	0	4	259	445	718	443	720	0.87	97.3384
>50%	Phvul.010G088500.1	-	799	Pkinase	PF00069.30	263	3.4e-52	178.5	0	1	1	2.6e-53	5.2e-52	177.8	0	4	259	517	790	515	792	0.87	97.3384
>50%	Phvul.008G124800.1	-	768	Pkinase	PF00069.30	263	5.9e-52	177.7	0	1	1	4.3e-53	8.7e-52	177.1	0	4	259	488	757	486	759	0.9	97.3384
>50%	Phvul.008G124900.1	-	781	Pkinase	PF00069.30	263	9.8e-52	176.9	0	1	1	6.9e-53	1.4e-51	176.4	0	4	259	511	778	509	780	0.9	97.3384
>50%	Phvul.008G025200.1	-	421	Pkinase	PF00069.30	263	1.7e-51	176.2	0	1	1	1.2e-52	2.4e-51	175.7	0	4	259	118	372	115	375	0.92	97.3384
>50%	Phvul.004G016900.1	-	366	Pkinase	PF00069.30	263	1.8e-51	176.1	0	1	1	1.2e-52	2.5e-51	175.6	0	4	259	66	335	63	338	0.91	97.3384
>50%	Phvul.004G085800.1	-	838	Pkinase	PF00069.30	263	2.2e-51	175.8	0	1	1	1.6e-52	3.3e-51	175.2	0	4	259	489	758	487	760	0.85	97.3384
>50%	Phvul.008G124300.1	-	785	Pkinase	PF00069.30	263	3.7e-51	175	0	1	1	2.8e-52	5.8e-51	174.4	0	4	259	510	778	508	780	0.89	97.3384
>50%	Phvul.008G263900.1	-	464	Pkinase	PF00069.30	263	9.4e-51	173.7	0.2	1	1	1.4e-51	2.9e-50	172.1	0	4	259	139	406	136	409	0.85	97.3384
>50%	Phvul.003G199400.1	-	386	Pkinase	PF00069.30	263	1e-50	173.6	0	1	1	9.4e-52	1.9e-50	172.7	0	4	259	86	355	83	357	0.92	97.3384
>50%	Phvul.009G068100.1	-	797	Pkinase	PF00069.30	263	1.4e-50	173.1	0	1	1	1.1e-51	2.3e-50	172.5	0	4	259	513	785	511	788	0.89	97.3384
>50%	Phvul.003G204500.1	-	670	Pkinase	PF00069.30	263	2.6e-50	172.3	0	1	1	1.8e-51	3.6e-50	171.8	0	3	258	367	631	365	634	0.85	97.3384
>50%	Phvul.001G040400.1	-	636	Pkinase	PF00069.30	263	4.4e-50	171.5	0	1	1	3.2e-51	6.6e-50	171	0	3	258	341	604	339	607	0.82	97.3384
>50%	Phvul.001G068800.1	-	411	Pkinase	PF00069.30	263	8.4e-50	170.6	0.1	1	1	6.3e-51	1.3e-49	170	0.1	4	259	90	355	88	357	0.87	97.3384
>50%	Phvul.007G051500.1	-	667	Pkinase	PF00069.30	263	8.8e-50	170.5	0	1	1	6.8e-51	1.4e-49	169.9	0	2	257	349	615	348	618	0.84	97.3384
>50%	Phvul.006G084900.3	-	669	Pkinase	PF00069.30	263	9.4e-50	170.5	0	1	1	6.6e-51	1.3e-49	169.9	0	3	258	351	618	349	620	0.85	97.3384
>50%	Phvul.007G260300.1	-	670	Pkinase	PF00069.30	263	1e-49	170.3	0	1	1	7.5e-51	1.5e-49	169.8	0	4	259	343	621	340	623	0.83	97.3384
>50%	Phvul.006G039500.1	-	391	Pkinase	PF00069.30	263	1.2e-49	170.1	0	1	1	1.3e-50	2.7e-49	168.9	0	3	258	89	358	87	363	0.84	97.3384
>50%	Phvul.010G100700.1	-	437	Pkinase	PF00069.30	263	1.6e-49	169.7	0	1	1	9.5e-51	1.9e-49	169.4	0	6	261	136	406	131	408	0.85	97.3384
>50%	Phvul.003G139200.1	-	462	Pkinase	PF00069.30	263	2.2e-49	169.3	0	1	1	1.5e-50	3e-49	168.8	0	4	259	160	428	157	430	0.87	97.3384
>50%	Phvul.007G134500.1	-	1168	Pkinase	PF00069.30	263	2.6e-49	169	0	1	1	2.5e-50	5.1e-49	168	0	2	257	889	1147	888	1150	0.89	97.3384
>50%	Phvul.007G260400.2	-	450	Pkinase	PF00069.30	263	2.6e-49	169	0	1	1	1.8e-50	3.6e-49	168.5	0	4	259	125	403	122	405	0.84	97.3384
>50%	Phvul.001G048050.2	-	584	Pkinase	PF00069.30	263	5.6e-49	167.9	0	1	1	4.1e-50	8.3e-49	167.3	0	4	259	287	552	285	554	0.86	97.3384
>50%	Phvul.001G048050.3	-	572	Pkinase	PF00069.30	263	5.7e-49	167.9	0	1	1	3.9e-50	7.9e-49	167.4	0	4	259	275	540	273	542	0.86	97.3384
>50%	Phvul.001G069900.1	-	351	Pkinase	PF00069.30	263	6.1e-49	167.8	0.1	1	1	4.2e-50	8.5e-49	167.3	0.1	4	259	18	283	16	285	0.87	97.3384
>50%	Phvul.001G048600.2	-	561	Pkinase	PF00069.30	263	6.3e-49	167.7	0.1	1	1	4.5e-50	9.2e-49	167.2	0.1	4	259	264	529	262	531	0.86	97.3384
>50%	Phvul.011G109100.2	-	637	Pkinase	PF00069.30	263	6.4e-49	167.7	0	1	1	5.8e-50	1.2e-48	166.8	0	4	259	309	574	307	576	0.85	97.3384
>50%	Phvul.005G177900.1	-	812	Pkinase	PF00069.30	263	6.6e-49	167.7	0	1	1	5e-50	1e-48	167.1	0	4	259	494	759	492	761	0.87	97.3384
>50%	Phvul.001G048050.1	-	637	Pkinase	PF00069.30	263	6.7e-49	167.6	0	1	1	5e-50	1e-48	167.1	0	4	259	340	605	338	607	0.86	97.3384
>50%	Phvul.001G048600.1	-	625	Pkinase	PF00069.30	263	8.1e-49	167.4	0.1	1	1	5.8e-50	1.2e-48	166.8	0.1	4	259	328	593	326	595	0.86	97.3384
>50%	Phvul.010G060800.1	-	662	Pkinase	PF00069.30	263	9e-49	167.2	0	1	1	6.3e-50	1.3e-48	166.7	0	3	258	349	610	347	614	0.83	97.3384
>50%	Phvul.011G214400.1	-	812	Pkinase	PF00069.30	263	1e-48	167.1	0	1	1	7.8e-50	1.6e-48	166.4	0	4	259	525	790	523	792	0.85	97.3384
>50%	Phvul.001G049000.1	-	619	Pkinase	PF00069.30	263	1.1e-48	167	0	1	1	7.7e-50	1.6e-48	166.4	0	4	259	322	587	320	589	0.86	97.3384
>50%	Phvul.006G084500.1	-	638	Pkinase	PF00069.30	263	1.2e-48	166.9	0	1	1	8e-50	1.6e-48	166.4	0	2	257	323	590	322	593	0.85	97.3384
>50%	Phvul.009G089500.4	-	415	Pkinase	PF00069.30	263	1.4e-48	166.6	0	1	1	8.8e-50	1.8e-48	166.2	0	4	259	130	395	127	398	0.81	97.3384
>50%	Phvul.009G089500.3	-	416	Pkinase	PF00069.30	263	1.4e-48	166.6	0	1	1	8.9e-50	1.8e-48	166.2	0	4	259	131	396	128	399	0.81	97.3384
>50%	Phvul.009G089500.2	-	417	Pkinase	PF00069.30	263	1.4e-48	166.6	0	1	1	8.9e-50	1.8e-48	166.2	0	4	259	132	397	129	400	0.81	97.3384
>50%	Phvul.009G089500.1	-	418	Pkinase	PF00069.30	263	1.4e-48	166.6	0	1	1	9e-50	1.8e-48	166.2	0	4	259	133	398	130	401	0.81	97.3384
>50%	Phvul.001G049200.1	-	330	Pkinase	PF00069.30	263	1.5e-48	166.5	0.1	1	1	1e-49	2e-48	166.1	0.1	4	259	32	297	30	299	0.88	97.3384
>50%	Phvul.001G070200.1	-	428	Pkinase	PF00069.30	263	1.6e-48	166.4	0.1	1	1	1.2e-49	2.4e-48	165.8	0.1	4	259	107	372	105	374	0.87	97.3384
>50%	Phvul.009G190400.3	-	553	Pkinase	PF00069.30	263	2.4e-48	165.8	0	1	1	1.7e-49	3.4e-48	165.3	0	4	259	269	532	266	534	0.83	97.3384
>50%	Phvul.009G190400.2	-	554	Pkinase	PF00069.30	263	2.4e-48	165.8	0	1	1	1.7e-49	3.4e-48	165.3	0	4	259	270	533	267	535	0.83	97.3384
>50%	Phvul.011G142200.1	-	436	Pkinase	PF00069.30	263	2.7e-48	165.7	0	1	1	1.9e-49	3.8e-48	165.2	0	4	259	116	374	113	376	0.88	97.3384
>50%	Phvul.001G047800.1	-	331	Pkinase	PF00069.30	263	2.7e-48	165.7	0.1	1	1	1.7e-49	3.5e-48	165.3	0.1	4	259	34	299	32	302	0.86	97.3384
>50%	Phvul.009G190400.4	-	604	Pkinase	PF00069.30	263	2.9e-48	165.5	0	1	1	2.1e-49	4.2e-48	165	0	4	259	320	583	317	585	0.83	97.3384
>50%	Phvul.009G190400.1	-	605	Pkinase	PF00069.30	263	2.9e-48	165.5	0	1	1	2.1e-49	4.2e-48	165	0	4	259	321	584	318	586	0.83	97.3384
>50%	Phvul.003G226700.1	-	378	Pkinase	PF00069.30	263	4.2e-48	165.1	0	1	1	2.7e-49	5.5e-48	164.6	0	4	259	69	345	66	351	0.8	97.3384
>50%	Phvul.010G032000.1	-	832	Pkinase	PF00069.30	263	4.3e-48	165	0.1	1	1	3.5e-49	7.1e-48	164.3	0.1	4	259	542	808	540	810	0.83	97.3384
>50%	Phvul.002G046100.1	-	810	Pkinase	PF00069.30	263	4.3e-48	165	0	1	1	3.4e-49	7e-48	164.3	0	4	259	524	795	522	797	0.8	97.3384
>50%	Phvul.002G046100.2	-	810	Pkinase	PF00069.30	263	4.3e-48	165	0	1	1	3.4e-49	7e-48	164.3	0	4	259	524	795	522	797	0.8	97.3384
>50%	Phvul.011G003200.1	-	974	Pkinase	PF00069.30	263	4.8e-48	164.9	0	1	1	3.2e-49	6.6e-48	164.4	0	4	259	683	949	680	952	0.87	97.3384
>50%	Phvul.011G003200.2	-	974	Pkinase	PF00069.30	263	4.8e-48	164.9	0	1	1	3.2e-49	6.6e-48	164.4	0	4	259	683	949	680	952	0.87	97.3384
>50%	Phvul.008G174900.1	-	633	Pkinase	PF00069.30	263	5.9e-48	164.5	0.3	1	1	4.3e-49	8.7e-48	164	0.3	4	259	320	588	318	590	0.84	97.3384
>50%	Phvul.007G051300.1	-	669	Pkinase	PF00069.30	263	6.6e-48	164.4	0	1	1	4.6e-49	9.4e-48	163.9	0	4	259	346	612	343	614	0.84	97.3384
>50%	Phvul.008G174900.2	-	698	Pkinase	PF00069.30	263	7.3e-48	164.3	0.3	1	1	5.3e-49	1.1e-47	163.7	0.3	4	259	385	653	383	655	0.84	97.3384
>50%	Phvul.001G069200.1	-	384	Pkinase	PF00069.30	263	7.4e-48	164.2	0.1	1	1	5e-49	1e-47	163.8	0.1	4	259	63	328	60	330	0.86	97.3384
>50%	Phvul.008G175100.1	-	679	Pkinase	PF00069.30	263	7.6e-48	164.2	0.3	1	1	5.6e-49	1.1e-47	163.6	0.3	4	259	366	634	364	636	0.84	97.3384
>50%	Phvul.008G043900.1	-	476	Pkinase	PF00069.30	263	9.4e-48	163.9	0	1	1	7.4e-49	1.5e-47	163.2	0	4	259	126	402	123	406	0.83	97.3384
>50%	Phvul.008G043900.2	-	475	Pkinase	PF00069.30	263	9.5e-48	163.9	0	1	1	7.3e-49	1.5e-47	163.2	0	4	259	125	401	122	405	0.83	97.3384
>50%	Phvul.008G043900.3	-	475	Pkinase	PF00069.30	263	1.1e-47	163.6	0	1	1	8.7e-49	1.8e-47	163	0	4	259	126	401	123	405	0.84	97.3384
>50%	Phvul.008G043900.4	-	474	Pkinase	PF00069.30	263	1.1e-47	163.6	0	1	1	8.7e-49	1.8e-47	163	0	4	259	125	400	122	404	0.84	97.3384
>50%	Phvul.001G069248.1	-	399	Pkinase	PF00069.30	263	1.4e-47	163.4	0	1	1	1.1e-48	2.1e-47	162.7	0	4	259	90	355	88	357	0.86	97.3384
>50%	Phvul.006G032300.1	-	510	Pkinase	PF00069.30	263	1.5e-47	163.3	0	1	1	1.1e-48	2.3e-47	162.6	0	4	259	191	457	188	459	0.82	97.3384
>50%	Phvul.006G137100.1	-	365	Pkinase	PF00069.30	263	2.4e-47	162.6	0.1	1	1	1.6e-48	3.2e-47	162.2	0.1	2	257	40	303	39	306	0.85	97.3384
>50%	Phvul.007G030700.1	-	614	Pkinase	PF00069.30	263	2.4e-47	162.5	0	1	1	1.6e-48	3.3e-47	162.1	0	4	259	272	539	269	541	0.9	97.3384
>50%	Phvul.006G137300.1	-	704	Pkinase	PF00069.30	263	2.5e-47	162.5	0.4	1	1	1.8e-48	3.7e-47	162	0.4	2	257	379	642	378	645	0.86	97.3384
>50%	Phvul.001G048800.1	-	621	Pkinase	PF00069.30	263	4.3e-47	161.7	0	1	1	3.3e-48	6.7e-47	161.1	0	4	259	323	588	321	590	0.86	97.3384
>50%	Phvul.007G030900.1	-	654	Pkinase	PF00069.30	263	5e-47	161.5	0	1	1	3.3e-48	6.7e-47	161.1	0	4	259	331	599	328	603	0.85	97.3384
>50%	Phvul.001G048400.1	-	299	Pkinase	PF00069.30	263	6.5e-47	161.1	0.1	1	1	4.1e-48	8.4e-47	160.8	0.1	4	259	6	271	4	273	0.86	97.3384
>50%	Phvul.003G062700.2	-	533	Pkinase	PF00069.30	263	7.7e-47	160.9	0	1	1	5.1e-48	1e-46	160.5	0	2	257	213	476	212	483	0.84	97.3384
>50%	Phvul.010G145100.1	-	664	Pkinase	PF00069.30	263	9.5e-47	160.6	0	1	1	6.7e-48	1.4e-46	160.1	0	3	258	356	633	354	636	0.88	97.3384
>50%	Phvul.011G193200.1	-	629	Pkinase	PF00069.30	263	9.7e-47	160.6	0	1	1	8e-48	1.6e-46	159.8	0	2	257	315	581	314	584	0.81	97.3384
>50%	Phvul.006G137500.1	-	714	Pkinase	PF00069.30	263	1.1e-46	160.4	0.3	1	1	7.6e-48	1.6e-46	159.9	0.3	2	257	389	652	388	655	0.86	97.3384
>50%	Phvul.001G075800.2	-	687	Pkinase	PF00069.30	263	1.1e-46	160.4	0	1	1	8e-48	1.6e-46	159.8	0	4	259	377	643	375	645	0.82	97.3384
>50%	Phvul.008G245600.3	-	877	Pkinase	PF00069.30	263	1.2e-46	160.3	0	1	1	1e-47	2.1e-46	159.5	0	3	258	549	813	547	818	0.88	97.3384
>50%	Phvul.003G062700.1	-	655	Pkinase	PF00069.30	263	1.2e-46	160.3	0	1	1	8.2e-48	1.7e-46	159.8	0	2	257	335	598	334	605	0.84	97.3384
>50%	Phvul.010G103100.1	-	490	Pkinase	PF00069.30	263	1.2e-46	160.2	0	1	1	8.4e-48	1.7e-46	159.8	0	4	259	158	424	155	426	0.81	97.3384
>50%	Phvul.008G245600.1	-	944	Pkinase	PF00069.30	263	1.4e-46	160	0	1	1	1.2e-47	2.4e-46	159.3	0	3	258	616	880	614	885	0.88	97.3384
>50%	Phvul.008G245600.2	-	944	Pkinase	PF00069.30	263	1.4e-46	160	0	1	1	1.2e-47	2.4e-46	159.3	0	3	258	616	880	614	885	0.88	97.3384
>50%	Phvul.001G232300.2	-	347	Pkinase	PF00069.30	263	1.7e-46	159.8	0	1	1	1.1e-47	2.3e-46	159.3	0	4	259	35	312	32	315	0.82	97.3384
>50%	Phvul.009G131700.1	-	727	Pkinase	PF00069.30	263	1.7e-46	159.8	0.1	1	1	1.3e-47	2.7e-46	159.1	0.1	2	257	402	667	401	671	0.83	97.3384
>50%	Phvul.002G242600.2	-	912	Pkinase	PF00069.30	263	1.9e-46	159.6	0	1	1	1.3e-47	2.7e-46	159.1	0	4	259	601	866	598	868	0.8	97.3384
>50%	Phvul.001G047900.1	-	641	Pkinase	PF00069.30	263	2e-46	159.6	0.1	1	1	1.5e-47	3e-46	159	0.1	4	259	336	601	334	603	0.85	97.3384
>50%	Phvul.008G212900.1	-	1034	Pkinase	PF00069.30	263	2e-46	159.5	0	1	1	1.6e-47	3.3e-46	158.8	0	4	259	744	1009	741	1013	0.83	97.3384
>50%	Phvul.002G242600.1	-	985	Pkinase	PF00069.30	263	2.1e-46	159.5	0	1	1	1.5e-47	3.1e-46	158.9	0	4	259	674	939	671	941	0.8	97.3384
>50%	Phvul.001G232300.1	-	390	Pkinase	PF00069.30	263	2.4e-46	159.3	0	1	1	1.7e-47	3.4e-46	158.8	0	4	259	78	355	75	358	0.82	97.3384
>50%	Phvul.008G120600.1	-	410	Pkinase	PF00069.30	263	2.8e-46	159.1	0	1	1	2.3e-47	4.6e-46	158.3	0	4	259	76	353	73	355	0.81	97.3384
>50%	Phvul.011G176400.2	-	627	Pkinase	PF00069.30	263	3.5e-46	158.7	0	1	1	2.7e-47	5.4e-46	158.1	0	2	257	309	577	308	581	0.79	97.3384
>50%	Phvul.011G176400.3	-	625	Pkinase	PF00069.30	263	3.7e-46	158.7	0	1	1	2.8e-47	5.7e-46	158	0	2	257	309	575	308	579	0.8	97.3384
>50%	Phvul.006G102700.1	-	862	Pkinase	PF00069.30	263	4e-46	158.5	0	1	1	2.8e-47	5.8e-46	158	0	3	258	518	786	516	791	0.82	97.3384
>50%	Phvul.006G125300.2	-	678	Pkinase	PF00069.30	263	4.6e-46	158.3	0.1	1	1	3.4e-47	6.9e-46	157.8	0.1	2	257	366	630	365	633	0.83	97.3384
>50%	Phvul.007G050600.1	-	661	Pkinase	PF00069.30	263	4.6e-46	158.3	0	1	1	3.3e-47	6.7e-46	157.8	0	2	257	332	598	331	602	0.82	97.3384
>50%	Phvul.006G125300.1	-	680	Pkinase	PF00069.30	263	4.6e-46	158.3	0.1	1	1	3.4e-47	7e-46	157.8	0.1	2	257	366	630	365	633	0.83	97.3384
>50%	Phvul.011G176400.1	-	776	Pkinase	PF00069.30	263	5.8e-46	158	0	1	1	4.5e-47	9.1e-46	157.4	0	2	257	460	726	459	730	0.8	97.3384
>50%	Phvul.001G048900.1	-	633	Pkinase	PF00069.30	263	1e-45	157.2	0.1	1	1	7e-47	1.4e-45	156.7	0.1	4	259	324	589	321	591	0.85	97.3384
>50%	Phvul.004G155100.1	-	362	Pkinase	PF00069.30	263	1.3e-45	156.9	0	1	1	9.9e-47	2e-45	156.3	0	4	259	65	333	62	335	0.84	97.3384
>50%	Phvul.009G131900.1	-	750	Pkinase	PF00069.30	263	1.3e-45	156.8	0	1	1	1.1e-46	2.2e-45	156.1	0	2	257	420	685	419	688	0.84	97.3384
>50%	Phvul.004G155400.2	-	599	Pkinase	PF00069.30	263	1.4e-45	156.8	0	1	1	1e-46	2.1e-45	156.2	0	4	259	301	570	299	572	0.86	97.3384
>50%	Phvul.010G028300.1	-	466	Pkinase	PF00069.30	263	1.4e-45	156.7	0	1	1	1.1e-46	2.2e-45	156.1	0	4	259	169	437	167	439	0.85	97.3384
>50%	Phvul.009G011400.2	-	380	Pkinase	PF00069.30	263	1.6e-45	156.6	0	1	1	1.2e-46	2.5e-45	156	0	4	259	64	336	61	338	0.8	97.3384
>50%	Phvul.010G043100.1	-	429	Pkinase	PF00069.30	263	1.7e-45	156.5	0	1	1	1.1e-46	2.3e-45	156	0	4	259	78	354	75	356	0.81	97.3384
>50%	Phvul.002G065500.1	-	485	Pkinase	PF00069.30	263	1.8e-45	156.4	0	1	1	1.4e-46	2.8e-45	155.8	0	4	259	132	407	129	409	0.82	97.3384
>50%	Phvul.002G066400.1	-	484	Pkinase	PF00069.30	263	2e-45	156.3	0	1	1	1.5e-46	3.1e-45	155.7	0	4	259	132	407	129	409	0.82	97.3384
>50%	Phvul.002G066400.2	-	484	Pkinase	PF00069.30	263	2e-45	156.3	0	1	1	1.5e-46	3.1e-45	155.7	0	4	259	132	407	129	409	0.82	97.3384
>50%	Phvul.002G066400.3	-	484	Pkinase	PF00069.30	263	2e-45	156.3	0	1	1	1.5e-46	3.1e-45	155.7	0	4	259	132	407	129	409	0.82	97.3384
>50%	Phvul.004G026000.1	-	488	Pkinase	PF00069.30	263	2.1e-45	156.2	0	1	1	1.6e-46	3.4e-45	155.5	0	4	259	138	413	135	415	0.82	97.3384
>50%	Phvul.003G202000.1	-	656	Pkinase	PF00069.30	263	2.2e-45	156.1	0	1	1	1.4e-46	2.9e-45	155.7	0	4	259	306	569	303	572	0.91	97.3384
>50%	Phvul.L005743.1	-	422	Pkinase	PF00069.30	263	2.2e-45	156.1	0	1	1	1.8e-46	3.7e-45	155.4	0	4	259	77	354	74	356	0.82	97.3384
>50%	Phvul.005G054300.1	-	1124	Pkinase	PF00069.30	263	2.4e-45	156	0	1	1	1.8e-46	3.6e-45	155.4	0	3	258	817	1086	815	1089	0.83	97.3384
>50%	Phvul.009G011400.1	-	383	Pkinase	PF00069.30	263	3.3e-45	155.6	0	1	1	2.5e-46	5.2e-45	154.9	0	4	259	64	339	61	341	0.79	97.3384
>50%	Phvul.008G030700.1	-	858	Pkinase	PF00069.30	263	4.3e-45	155.2	0	1	1	3.7e-46	7.5e-45	154.4	0	3	258	518	784	516	789	0.88	97.3384
>50%	Phvul.007G084400.1	-	1081	Pkinase	PF00069.30	263	5.4e-45	154.8	0	1	1	3.8e-46	7.7e-45	154.3	0	3	258	786	1053	784	1056	0.87	97.3384
>50%	Phvul.002G115800.3	-	359	Pkinase	PF00069.30	263	6.1e-45	154.7	0	1	1	4.3e-46	8.7e-45	154.2	0	4	259	69	346	66	348	0.8	97.3384
>50%	Phvul.002G115800.1	-	361	Pkinase	PF00069.30	263	6.2e-45	154.7	0	1	1	4.4e-46	8.9e-45	154.1	0	4	259	71	348	68	350	0.8	97.3384
>50%	Phvul.011G108700.1	-	1011	Pkinase	PF00069.30	263	7.1e-45	154.4	0	1	1	5.3e-46	1.1e-44	153.9	0	3	258	695	961	693	963	0.83	97.3384
>50%	Phvul.001G048200.1	-	590	Pkinase	PF00069.30	263	8.6e-45	154.2	0.1	1	1	6.3e-46	1.3e-44	153.6	0.1	4	259	292	557	290	559	0.87	97.3384
>50%	Phvul.004G154900.1	-	525	Pkinase	PF00069.30	263	8.7e-45	154.2	0	1	1	6.6e-46	1.4e-44	153.5	0	4	259	232	500	230	502	0.83	97.3384
>50%	Phvul.008G233400.1	-	400	Pkinase	PF00069.30	263	9.1e-45	154.1	0	1	1	6.6e-46	1.3e-44	153.5	0	4	259	74	351	71	353	0.8	97.3384
>50%	Phvul.008G238600.1	-	947	Pkinase	PF00069.30	263	9.2e-45	154.1	0	1	1	6.4e-46	1.3e-44	153.6	0	3	258	595	866	593	869	0.84	97.3384
>50%	Phvul.008G238600.2	-	951	Pkinase	PF00069.30	263	9.3e-45	154.1	0	1	1	6.4e-46	1.3e-44	153.6	0	3	258	595	866	593	869	0.84	97.3384
>50%	Phvul.008G031300.1	-	339	Pkinase	PF00069.30	263	9.5e-45	154	0.1	1	1	6.3e-46	1.3e-44	153.6	0.1	2	257	45	307	44	311	0.88	97.3384
>50%	Phvul.002G318200.1	-	631	Pkinase	PF00069.30	263	9.6e-45	154	0	1	1	7e-46	1.4e-44	153.5	0	4	259	328	596	326	598	0.87	97.3384
>50%	Phvul.005G011200.1	-	837	Pkinase	PF00069.30	263	1e-44	153.9	0	1	1	8.2e-46	1.7e-44	153.2	0	2	257	520	786	519	789	0.82	97.3384
>50%	Phvul.011G152000.1	-	819	Pkinase	PF00069.30	263	1.2e-44	153.7	0	1	1	9e-46	1.8e-44	153.1	0	2	257	503	769	502	772	0.83	97.3384
>50%	Phvul.007G252500.1	-	621	Pkinase	PF00069.30	263	1.4e-44	153.5	0	1	1	1.1e-45	2.2e-44	152.9	0	4	259	318	588	315	590	0.8	97.3384
>50%	Phvul.011G003100.1	-	802	Pkinase	PF00069.30	263	1.6e-44	153.3	0	1	1	1.1e-45	2.2e-44	152.8	0	4	259	489	768	486	770	0.84	97.3384
>50%	Phvul.001G174500.2	-	890	Pkinase	PF00069.30	263	1.6e-44	153.3	0.1	1	1	1.1e-45	2.3e-44	152.8	0.1	3	258	564	831	562	834	0.83	97.3384
>50%	Phvul.001G231200.1	-	514	Pkinase	PF00069.30	263	1.7e-44	153.2	0	1	1	1.2e-45	2.5e-44	152.7	0	2	257	179	451	178	454	0.8	97.3384
>50%	Phvul.001G174500.1	-	930	Pkinase	PF00069.30	263	1.8e-44	153.2	0.1	1	1	1.2e-45	2.4e-44	152.7	0.1	3	258	604	871	602	874	0.83	97.3384
>50%	Phvul.002G218800.1	-	424	Pkinase	PF00069.30	263	2.3e-44	152.8	0	1	1	1.6e-45	3.2e-44	152.3	0	4	259	112	372	109	374	0.86	97.3384
>50%	Phvul.011G152200.1	-	823	Pkinase	PF00069.30	263	2.6e-44	152.6	0	1	1	2e-45	4e-44	152	0	2	257	508	774	507	777	0.81	97.3384
>50%	Phvul.006G146100.1	-	713	Pkinase	PF00069.30	263	2.6e-44	152.6	0	1	1	1.7e-45	3.4e-44	152.2	0	4	259	407	677	404	680	0.87	97.3384
>50%	Phvul.003G168000.2	-	410	Pkinase	PF00069.30	263	3.4e-44	152.2	0	1	1	2.5e-45	5.1e-44	151.7	0	4	259	81	355	78	357	0.81	97.3384
>50%	Phvul.003G168000.1	-	434	Pkinase	PF00069.30	263	4e-44	152	0	1	1	3e-45	6e-44	151.4	0	4	259	105	379	102	381	0.81	97.3384
>50%	Phvul.002G220500.1	-	838	Pkinase	PF00069.30	263	4.9e-44	151.7	0	1	1	3.5e-45	7.1e-44	151.2	0	2	257	522	787	521	790	0.83	97.3384
>50%	Phvul.011G152100.1	-	819	Pkinase	PF00069.30	263	5e-44	151.7	0	1	1	3.7e-45	7.6e-44	151.1	0	3	258	507	772	505	775	0.78	97.3384
>50%	Phvul.011G194401.2	-	666	Pkinase	PF00069.30	263	5.6e-44	151.5	0	1	1	4.5e-45	9.1e-44	150.8	0	2	257	351	616	350	619	0.81	97.3384
>50%	Phvul.011G194401.1	-	667	Pkinase	PF00069.30	263	5.7e-44	151.5	0	1	1	4.5e-45	9.2e-44	150.8	0	2	257	352	617	351	620	0.81	97.3384
>50%	Phvul.006G006700.5	-	404	Pkinase	PF00069.30	263	8.4e-44	150.9	0	1	1	6e-45	1.2e-43	150.4	0	3	258	106	373	104	376	0.86	97.3384
>50%	Phvul.006G006700.6	-	404	Pkinase	PF00069.30	263	8.4e-44	150.9	0	1	1	6e-45	1.2e-43	150.4	0	3	258	106	373	104	376	0.86	97.3384
>50%	Phvul.006G006700.3	-	405	Pkinase	PF00069.30	263	8.5e-44	150.9	0	1	1	6e-45	1.2e-43	150.4	0	3	258	107	374	105	377	0.86	97.3384
>50%	Phvul.006G006700.4	-	405	Pkinase	PF00069.30	263	8.5e-44	150.9	0	1	1	6e-45	1.2e-43	150.4	0	3	258	107	374	105	377	0.86	97.3384
>50%	Phvul.009G083300.1	-	383	Pkinase	PF00069.30	263	9.6e-44	150.8	0	1	1	6.3e-45	1.3e-43	150.3	0	4	259	84	357	81	360	0.83	97.3384
>50%	Phvul.005G073800.1	-	1054	Pkinase	PF00069.30	263	1.8e-43	149.8	0	1	1	1.3e-44	2.7e-43	149.3	0	2	257	774	1040	773	1043	0.84	97.3384
>50%	Phvul.006G006700.1	-	618	Pkinase	PF00069.30	263	2.5e-43	149.4	0	1	1	1.9e-44	3.8e-43	148.8	0	3	258	320	587	318	590	0.86	97.3384
>50%	Phvul.003G067900.1	-	393	Pkinase	PF00069.30	263	2.6e-43	149.3	0	1	1	2.2e-44	4.4e-43	148.6	0	4	259	82	357	79	359	0.84	97.3384
>50%	Phvul.008G175200.1	-	609	Pkinase	PF00069.30	263	3.1e-43	149.1	0	1	1	2.7e-44	5.5e-43	148.3	0	4	259	307	571	305	574	0.89	97.3384
>50%	Phvul.002G089100.1	-	410	Pkinase	PF00069.30	263	3.2e-43	149.1	0	1	1	2.6e-44	5.2e-43	148.3	0	4	259	78	353	75	355	0.84	97.3384
>50%	Phvul.007G137800.1	-	1088	Pkinase	PF00069.30	263	3.4e-43	148.9	0	1	1	2.4e-44	5e-43	148.4	0	5	260	808	1079	804	1081	0.8	97.3384
>50%	Phvul.001G076200.1	-	594	Pkinase	PF00069.30	263	5.3e-43	148.3	0	1	1	3.9e-44	8e-43	147.7	0	4	259	284	549	282	551	0.87	97.3384
>50%	Phvul.002G184800.1	-	1132	Pkinase	PF00069.30	263	7e-43	147.9	0	1	1	5.3e-44	1.1e-42	147.3	0	3	258	837	1114	835	1117	0.78	97.3384
>50%	Phvul.001G069216.1	-	368	Pkinase	PF00069.30	263	1.1e-42	147.3	0.1	1	1	9.4e-44	1.9e-42	146.5	0.1	4	259	61	312	59	314	0.85	97.3384
>50%	Phvul.009G136200.1	-	1087	Pkinase	PF00069.30	263	1.3e-42	147	0	1	1	9.5e-44	1.9e-42	146.5	0	3	258	764	1034	762	1037	0.83	97.3384
>50%	Phvul.001G069232.1	-	668	Pkinase	PF00069.30	263	1.4e-42	147	0	1	1	1.1e-43	2.2e-42	146.3	0	4	259	362	626	360	628	0.88	97.3384
>50%	Phvul.006G198200.1	-	968	Pkinase	PF00069.30	263	1.5e-42	146.8	0	1	1	1.2e-43	2.5e-42	146.1	0	4	259	669	949	666	951	0.81	97.3384
>50%	Phvul.005G162000.1	-	915	Pkinase	PF00069.30	263	1.7e-42	146.6	0.1	1	1	1.3e-43	2.7e-42	146	0.1	4	259	612	873	609	875	0.9	97.3384
>50%	Phvul.001G070000.1	-	616	Pkinase	PF00069.30	263	1.8e-42	146.6	0	1	1	1.7e-43	3.4e-42	145.7	0	4	259	310	574	308	576	0.87	97.3384
>50%	Phvul.008G174300.1	-	609	Pkinase	PF00069.30	263	2.1e-42	146.3	0	1	1	1.8e-43	3.7e-42	145.6	0	4	259	307	571	305	574	0.88	97.3384
>50%	Phvul.011G161000.1	-	1052	Pkinase	PF00069.30	263	2.5e-42	146.1	0	1	1	1.8e-43	3.7e-42	145.5	0	2	257	769	1035	768	1038	0.83	97.3384
>50%	Phvul.011G054300.1	-	919	Pkinase	PF00069.30	263	2.9e-42	145.9	0	1	1	2.5e-43	5.1e-42	145.1	0	2	257	522	790	521	794	0.87	97.3384
>50%	Phvul.001G069600.1	-	603	Pkinase	PF00069.30	263	3.2e-42	145.7	0	1	1	2.6e-43	5.2e-42	145.1	0	4	259	297	561	295	563	0.88	97.3384
>50%	Phvul.002G247100.1	-	379	Pkinase	PF00069.30	263	7e-42	144.6	0	1	1	4.6e-43	9.4e-42	144.2	0	4	259	74	347	71	349	0.79	97.3384
>50%	Phvul.001G068500.1	-	612	Pkinase	PF00069.30	263	7.3e-42	144.6	0	1	1	6e-43	1.2e-41	143.9	0	4	259	306	570	304	572	0.88	97.3384
>50%	Phvul.002G276900.1	-	595	Pkinase	PF00069.30	263	1e-41	144.1	0	1	1	7.5e-43	1.5e-41	143.5	0	3	258	275	543	273	546	0.83	97.3384
>50%	Phvul.010G070400.1	-	982	Pkinase	PF00069.30	263	2e-41	143.1	0	1	1	1.4e-42	2.8e-41	142.7	0	3	258	699	965	697	968	0.85	97.3384
>50%	Phvul.001G069264.1	-	573	Pkinase	PF00069.30	263	3.4e-41	142.4	0	1	1	2.7e-42	5.6e-41	141.7	0	4	259	267	531	265	534	0.88	97.3384
>50%	Phvul.002G196200.1	-	1164	Pkinase	PF00069.30	263	3.7e-41	142.3	0	1	1	2.6e-42	5.3e-41	141.8	0	4	259	870	1153	867	1156	0.8	97.3384
>50%	Phvul.003G130400.1	-	480	Pkinase	PF00069.30	263	4.9e-41	141.9	0	1	1	3.4e-42	6.9e-41	141.4	0	3	258	80	352	78	355	0.82	97.3384
>50%	Phvul.001G071200.1	-	608	Pkinase	PF00069.30	263	1.1e-40	140.7	0	1	1	8.3e-42	1.7e-40	140.1	0	3	258	298	562	296	565	0.81	97.3384
>50%	Phvul.008G028200.1	-	344	Pkinase	PF00069.30	263	1.2e-40	140.6	0.1	1	1	1e-41	2.1e-40	139.8	0	2	257	40	295	39	302	0.88	97.3384
>50%	Phvul.009G133000.1	-	606	Pkinase	PF00069.30	263	1.8e-40	140	0	1	1	1.3e-41	2.6e-40	139.5	0	2	257	318	582	317	585	0.79	97.3384
>50%	Phvul.002G215200.1	-	647	Pkinase	PF00069.30	263	1.4e-39	137.1	0	1	1	1e-40	2.1e-39	136.5	0	3	258	359	623	357	627	0.82	97.3384
>50%	Phvul.008G122200.1	-	1153	Pkinase	PF00069.30	263	2e-39	136.6	0	1	1	1.6e-40	3.2e-39	135.9	0	4	259	813	1092	810	1094	0.88	97.3384
>50%	Phvul.008G077600.1	-	845	Pkinase	PF00069.30	263	3.3e-39	135.9	0.4	1	1	2.4e-40	4.9e-39	135.3	0.4	2	257	529	787	528	791	0.78	97.3384
>50%	Phvul.005G183300.1	-	945	Pkinase	PF00069.30	263	8.4e-39	134.6	0	1	1	5.9e-40	1.2e-38	134	0	2	257	629	910	628	914	0.84	97.3384
>50%	Phvul.009G224500.1	-	545	Pkinase	PF00069.30	263	2.2e-37	129.9	0	1	1	1.5e-38	3.1e-37	129.4	0	5	260	263	535	259	537	0.84	97.3384
>50%	Phvul.011G033000.3	-	664	Pkinase	PF00069.30	263	1.9e-36	126.8	0	1	1	1.3e-37	2.7e-36	126.3	0	4	259	362	626	360	628	0.83	97.3384
>50%	Phvul.011G033000.4	-	664	Pkinase	PF00069.30	263	1.9e-36	126.8	0	1	1	1.3e-37	2.7e-36	126.3	0	4	259	362	626	360	628	0.83	97.3384
>50%	Phvul.011G033000.2	-	669	Pkinase	PF00069.30	263	1.9e-36	126.8	0	1	1	1.4e-37	2.8e-36	126.3	0	4	259	367	631	365	633	0.83	97.3384
>50%	Phvul.011G064000.1	-	422	Pkinase	PF00069.30	263	5.3e-36	125.4	0	1	1	4.2e-37	8.6e-36	124.7	0	4	259	82	371	79	373	0.79	97.3384
>50%	Phvul.010G035800.1	-	609	Pkinase	PF00069.30	263	5.5e-36	125.3	0	1	1	3.9e-37	8e-36	124.8	0	3	258	302	571	300	573	0.86	97.3384
>50%	Phvul.010G035800.2	-	609	Pkinase	PF00069.30	263	5.5e-36	125.3	0	1	1	3.9e-37	8e-36	124.8	0	3	258	302	571	300	573	0.86	97.3384
>50%	Phvul.009G038000.1	-	523	Pkinase	PF00069.30	263	6e-36	125.2	0	1	1	4.5e-37	9.1e-36	124.6	0	3	258	47	322	45	325	0.81	97.3384
>50%	Phvul.011G013100.1	-	503	Pkinase	PF00069.30	263	9.7e-36	124.5	0	1	1	7.2e-37	1.5e-35	123.9	0	3	258	57	331	55	333	0.87	97.3384
>50%	Phvul.008G029500.1	-	343	Pkinase	PF00069.30	263	2.5e-33	116.6	0	1	1	2.5e-34	5.2e-33	115.6	0	2	257	45	308	44	313	0.86	97.3384
>50%	Phvul.008G019200.2	-	405	Pkinase	PF00069.30	263	6.5e-32	112	0	1	1	5e-33	1e-31	111.3	0	4	259	127	397	124	399	0.77	97.3384
>50%	Phvul.008G019200.1	-	406	Pkinase	PF00069.30	263	2.5e-31	110	0	1	1	2e-32	4e-31	109.4	0	4	259	127	398	124	400	0.77	97.3384
>50%	Phvul.008G028500.1	-	347	Pkinase	PF00069.30	263	2.9e-31	109.9	0	1	1	2e-32	4.1e-31	109.4	0	2	257	48	304	47	311	0.85	97.3384
>50%	Phvul.008G027100.1	-	346	Pkinase	PF00069.30	263	1.6e-30	107.4	0	1	1	1e-31	2.1e-30	107	0	2	257	40	301	39	305	0.82	97.3384
>50%	Phvul.008G026900.1	-	357	Pkinase	PF00069.30	263	2.6e-30	106.7	0	1	1	1.7e-31	3.4e-30	106.3	0	2	257	40	302	39	309	0.83	97.3384
>50%	Phvul.008G027300.1	-	341	Pkinase	PF00069.30	263	3.6e-30	106.2	0	1	1	2.3e-31	4.7e-30	105.9	0	2	257	40	298	39	303	0.81	97.3384
>50%	Phvul.002G060200.1	-	683	Pkinase	PF00069.30	263	8.7e-29	101.7	0	1	1	5.8e-30	1.2e-28	101.3	0	4	259	414	674	411	678	0.87	97.3384
>50%	Phvul.005G135500.4	-	345	Pkinase	PF00069.30	263	2e-27	97.3	0	1	1	1.3e-28	2.7e-27	96.8	0	3	258	57	313	55	315	0.83	97.3384
>50%	Phvul.003G214800.1	-	681	Pkinase	PF00069.30	263	2.8e-27	96.8	0	1	1	1.9e-28	3.8e-27	96.3	0	4	259	411	671	408	675	0.86	97.3384
>50%	Phvul.005G135500.1	-	473	Pkinase	PF00069.30	263	4.9e-27	96	0	1	1	3.3e-28	6.8e-27	95.5	0	3	258	185	441	183	443	0.83	97.3384
>50%	Phvul.005G135500.2	-	473	Pkinase	PF00069.30	263	4.9e-27	96	0	1	1	3.3e-28	6.8e-27	95.5	0	3	258	185	441	183	443	0.83	97.3384
>50%	Phvul.005G135500.3	-	473	Pkinase	PF00069.30	263	4.9e-27	96	0	1	1	3.3e-28	6.8e-27	95.5	0	3	258	185	441	183	443	0.83	97.3384
>50%	Phvul.005G185800.1	-	694	Pkinase	PF00069.30	263	7.3e-26	92.1	0	1	1	5.8e-27	1.2e-25	91.5	0	5	260	397	663	394	664	0.84	97.3384
>50%	Phvul.009G225700.1	-	605	Pkinase	PF00069.30	263	9.8e-26	91.7	0	1	1	7.6e-27	1.6e-25	91.1	0	4	259	333	598	331	600	0.83	97.3384
>50%	Phvul.001G115100.1	-	781	Pkinase	PF00069.30	263	3.4e-19	70.3	0.1	1	1	2.7e-20	5.6e-19	69.6	0.1	3	258	479	747	477	752	0.82	97.3384
>50%	Phvul.001G115100.2	-	781	Pkinase	PF00069.30	263	3.4e-19	70.3	0.1	1	1	2.7e-20	5.6e-19	69.6	0.1	3	258	479	747	477	752	0.82	97.3384
>50%	Phvul.004G154500.1	-	635	Pkinase	PF00069.30	263	7.3e-78	262.6	0.2	2	2	6.2e-47	1.3e-45	156.9	0	5	259	354	619	351	621	0.86	96.9582
>50%	Phvul.011G169500.1	-	343	Pkinase	PF00069.30	263	1.2e-64	219.2	0	1	1	7.5e-66	1.5e-64	218.9	0	9	263	47	321	40	321	0.93	96.9582
>50%	Phvul.007G016500.2	-	495	Pkinase	PF00069.30	263	6.5e-61	207	0	1	1	5e-62	1e-60	206.4	0	4	258	219	462	216	465	0.94	96.9582
>50%	Phvul.007G016500.3	-	543	Pkinase	PF00069.30	263	7.4e-61	206.8	0	1	1	6.2e-62	1.3e-60	206.1	0	4	258	267	510	264	513	0.94	96.9582
>50%	Phvul.007G016500.1	-	583	Pkinase	PF00069.30	263	8.7e-61	206.6	0	1	1	7.4e-62	1.5e-60	205.8	0	4	258	307	550	304	553	0.94	96.9582
>50%	Phvul.007G078800.2	-	536	Pkinase	PF00069.30	263	1.9e-59	202.2	0	1	1	1.4e-60	2.8e-59	201.7	0	3	257	274	516	272	520	0.93	96.9582
>50%	Phvul.007G078800.1	-	553	Pkinase	PF00069.30	263	2e-59	202.1	0	1	1	1.5e-60	3e-59	201.6	0	3	257	291	533	289	537	0.93	96.9582
>50%	Phvul.002G091900.1	-	422	Pkinase	PF00069.30	263	3.4e-58	198.1	0	1	1	2.2e-59	4.5e-58	197.7	0	5	259	150	402	146	404	0.9	96.9582
>50%	Phvul.009G092900.1	-	814	Pkinase	PF00069.30	263	2.2e-52	179.1	0	1	1	1.7e-53	3.4e-52	178.4	0	5	259	494	758	491	760	0.87	96.9582
>50%	Phvul.010G057300.1	-	813	Pkinase	PF00069.30	263	4.6e-52	178	0	1	1	3.5e-53	7.1e-52	177.4	0	4	258	520	797	518	801	0.87	96.9582
>50%	Phvul.010G057500.1	-	806	Pkinase	PF00069.30	263	1.8e-51	176.1	0	1	1	1.3e-52	2.7e-51	175.5	0	4	258	518	795	516	799	0.85	96.9582
>50%	Phvul.009G068300.1	-	809	Pkinase	PF00069.30	263	1.1e-50	173.5	0	1	1	8.3e-52	1.7e-50	172.9	0	5	259	518	788	515	790	0.88	96.9582
>50%	Phvul.002G182900.2	-	369	Pkinase	PF00069.30	263	7.8e-50	170.7	0.1	1	1	4.9e-51	9.9e-50	170.4	0.1	3	257	23	287	21	290	0.82	96.9582
>50%	Phvul.002G182900.1	-	406	Pkinase	PF00069.30	263	9.5e-50	170.4	0.1	1	1	6.5e-51	1.3e-49	170	0.1	3	257	60	324	58	327	0.82	96.9582
>50%	Phvul.003G021700.1	-	407	Pkinase	PF00069.30	263	1.1e-48	167	0	1	1	7.4e-50	1.5e-48	166.5	0	2	256	53	317	52	321	0.81	96.9582
>50%	Phvul.003G269700.1	-	398	Pkinase	PF00069.30	263	3.8e-48	165.2	0	1	1	2.8e-49	5.7e-48	164.6	0	5	259	87	363	83	365	0.82	96.9582
>50%	Phvul.008G265800.1	-	379	Pkinase	PF00069.30	263	4.2e-48	165	0	1	1	2.9e-49	5.8e-48	164.6	0	3	257	80	348	78	352	0.83	96.9582
>50%	Phvul.003G027600.2	-	547	Pkinase	PF00069.30	263	4.9e-48	164.8	0	1	1	3.6e-49	7.3e-48	164.3	0	5	259	203	465	200	468	0.88	96.9582
>50%	Phvul.008G124200.1	-	430	Pkinase	PF00069.30	263	4.9e-48	164.8	0	1	1	3.4e-49	6.9e-48	164.3	0	3	257	87	355	85	361	0.84	96.9582
>50%	Phvul.011G198500.3	-	519	Pkinase	PF00069.30	263	5.7e-48	164.6	0	1	1	4.2e-49	8.5e-48	164	0	5	259	196	460	193	462	0.84	96.9582
>50%	Phvul.008G292000.2	-	416	Pkinase	PF00069.30	263	6.2e-48	164.5	0	1	1	4e-49	8.2e-48	164.1	0	6	260	100	371	95	373	0.83	96.9582
>50%	Phvul.011G007200.1	-	1020	Pkinase	PF00069.30	263	7.2e-48	164.3	0	1	1	5.7e-49	1.2e-47	163.6	0	4	258	708	977	706	979	0.83	96.9582
>50%	Phvul.003G027600.1	-	671	Pkinase	PF00069.30	263	7.4e-48	164.2	0	1	1	5.8e-49	1.2e-47	163.6	0	5	259	327	589	324	592	0.88	96.9582
>50%	Phvul.011G198500.2	-	638	Pkinase	PF00069.30	263	9.1e-48	163.9	0	1	1	6.9e-49	1.4e-47	163.3	0	5	259	315	579	312	581	0.84	96.9582
>50%	Phvul.002G046500.2	-	788	Pkinase	PF00069.30	263	9.9e-48	163.8	0	1	1	7.6e-49	1.5e-47	163.2	0	5	259	488	758	485	760	0.82	96.9582
>50%	Phvul.001G075600.1	-	698	Pkinase	PF00069.30	263	9.9e-48	163.8	0.1	1	1	7e-49	1.4e-47	163.3	0.1	5	259	397	661	394	663	0.84	96.9582
>50%	Phvul.011G198500.1	-	710	Pkinase	PF00069.30	263	1.1e-47	163.6	0	1	1	8.7e-49	1.8e-47	163	0	5	259	387	651	384	653	0.84	96.9582
>50%	Phvul.011G197500.1	-	712	Pkinase	PF00069.30	263	1.5e-47	163.2	0.1	1	1	1.2e-48	2.4e-47	162.5	0.1	5	259	382	646	379	648	0.83	96.9582
>50%	Phvul.002G318300.1	-	666	Pkinase	PF00069.30	263	1.9e-47	162.9	0	1	1	1.5e-48	3.1e-47	162.2	0	4	258	352	624	350	628	0.84	96.9582
>50%	Phvul.001G069500.1	-	339	Pkinase	PF00069.30	263	2.2e-47	162.7	0.1	1	1	1.4e-48	2.9e-47	162.3	0.1	5	259	19	283	16	285	0.87	96.9582
>50%	Phvul.011G200400.1	-	714	Pkinase	PF00069.30	263	3.4e-47	162.1	0	1	1	2.6e-48	5.2e-47	161.5	0	5	259	391	655	388	657	0.83	96.9582
>50%	Phvul.008G058700.2	-	643	Pkinase	PF00069.30	263	5.3e-47	161.4	0	1	1	4.4e-48	8.9e-47	160.7	0	2	256	314	578	313	582	0.81	96.9582
>50%	Phvul.011G197700.2	-	697	Pkinase	PF00069.30	263	5.3e-47	161.4	0	1	1	4.2e-48	8.6e-47	160.7	0	5	259	374	638	371	640	0.83	96.9582
>50%	Phvul.011G197700.1	-	705	Pkinase	PF00069.30	263	5.4e-47	161.4	0	1	1	4.3e-48	8.8e-47	160.7	0	5	259	382	646	379	648	0.83	96.9582
>50%	Phvul.008G058700.1	-	669	Pkinase	PF00069.30	263	5.8e-47	161.3	0	1	1	4.8e-48	9.7e-47	160.6	0	2	256	340	604	339	608	0.81	96.9582
>50%	Phvul.008G115500.1	-	655	Pkinase	PF00069.30	263	8e-47	160.8	0	1	1	9.8e-48	2e-46	159.5	0	4	258	366	638	363	642	0.85	96.9582
>50%	Phvul.002G049400.2	-	667	Pkinase	PF00069.30	263	9.2e-47	160.6	0	1	1	7.8e-48	1.6e-46	159.9	0	3	257	354	619	352	621	0.85	96.9582
>50%	Phvul.001G048500.1	-	459	Pkinase	PF00069.30	263	1.3e-46	160.2	0	1	1	8.8e-48	1.8e-46	159.7	0	5	259	163	426	160	428	0.82	96.9582
>50%	Phvul.008G292000.1	-	426	Pkinase	PF00069.30	263	1.4e-46	160.1	0	1	1	9.4e-48	1.9e-46	159.6	0	6	260	100	381	95	383	0.84	96.9582
>50%	Phvul.009G239600.1	-	374	Pkinase	PF00069.30	263	1.4e-46	160	0	1	1	1.1e-47	2.3e-46	159.3	0	5	259	23	287	20	289	0.86	96.9582
>50%	Phvul.001G044900.3	-	386	Pkinase	PF00069.30	263	2e-46	159.5	0	1	1	1.3e-47	2.7e-46	159.1	0	5	259	85	356	81	358	0.84	96.9582
>50%	Phvul.001G044900.4	-	386	Pkinase	PF00069.30	263	2e-46	159.5	0	1	1	1.3e-47	2.7e-46	159.1	0	5	259	85	356	81	358	0.84	96.9582
>50%	Phvul.001G044900.5	-	386	Pkinase	PF00069.30	263	2e-46	159.5	0	1	1	1.3e-47	2.7e-46	159.1	0	5	259	85	356	81	358	0.84	96.9582
>50%	Phvul.007G050300.2	-	352	Pkinase	PF00069.30	263	2.2e-46	159.4	0	1	1	1.4e-47	2.9e-46	159	0	3	257	45	309	43	312	0.84	96.9582
>50%	Phvul.008G264400.2	-	932	Pkinase	PF00069.30	263	2.3e-46	159.3	0	1	1	1.7e-47	3.5e-46	158.8	0	4	258	588	854	585	857	0.8	96.9582
>50%	Phvul.010G010300.1	-	413	Pkinase	PF00069.30	263	2.4e-46	159.3	0	1	1	1.8e-47	3.6e-46	158.7	0	4	258	76	352	73	355	0.8	96.9582
>50%	Phvul.008G264400.1	-	1027	Pkinase	PF00069.30	263	2.8e-46	159.1	0	1	1	2e-47	4.1e-46	158.5	0	4	258	683	949	680	952	0.8	96.9582
>50%	Phvul.002G017700.1	-	503	Pkinase	PF00069.30	263	3.6e-46	158.7	0	1	1	2.3e-47	4.8e-46	158.3	0	4	258	175	440	172	443	0.82	96.9582
>50%	Phvul.004G155000.1	-	556	Pkinase	PF00069.30	263	3.9e-46	158.6	0	1	1	2.9e-47	5.9e-46	158	0	4	258	259	526	257	529	0.83	96.9582
>50%	Phvul.011G123500.1	-	989	Pkinase	PF00069.30	263	4.9e-46	158.3	0	1	1	3.3e-47	6.7e-46	157.8	0	4	258	686	955	683	958	0.84	96.9582
>50%	Phvul.009G209700.1	-	1383	Pkinase	PF00069.30	263	5.4e-46	158.1	0	1	1	4.2e-47	8.5e-46	157.5	0	4	258	1096	1353	1093	1355	0.89	96.9582
>50%	Phvul.009G209700.2	-	1389	Pkinase	PF00069.30	263	5.4e-46	158.1	0	1	1	4.2e-47	8.6e-46	157.5	0	4	258	1102	1359	1099	1361	0.89	96.9582
>50%	Phvul.007G048700.1	-	666	Pkinase	PF00069.30	263	5.6e-46	158.1	0	1	1	4.2e-47	8.5e-46	157.5	0	3	257	336	600	334	603	0.8	96.9582
>50%	Phvul.004G126100.1	-	989	Pkinase	PF00069.30	263	7.4e-46	157.7	0	1	1	5.3e-47	1.1e-45	157.1	0	4	258	663	923	660	925	0.87	96.9582
>50%	Phvul.002G049500.1	-	680	Pkinase	PF00069.30	263	7.9e-46	157.6	0	1	1	5.6e-47	1.1e-45	157.1	0	3	257	357	622	355	625	0.8	96.9582
>50%	Phvul.004G027300.1	-	466	Pkinase	PF00069.30	263	9.6e-46	157.3	0	1	1	8.9e-47	1.8e-45	156.4	0	5	259	111	386	107	388	0.79	96.9582
>50%	Phvul.006G108400.2	-	389	Pkinase	PF00069.30	263	9.9e-46	157.3	0	1	1	6.2e-47	1.3e-45	156.9	0	4	258	73	341	70	346	0.85	96.9582
>50%	Phvul.005G100400.1	-	999	Pkinase	PF00069.30	263	1.1e-45	157.2	0	1	1	7.3e-47	1.5e-45	156.7	0	4	258	694	963	691	966	0.81	96.9582
>50%	Phvul.001G165100.1	-	1020	Pkinase	PF00069.30	263	2e-45	156.3	0	1	1	1.4e-46	2.8e-45	155.8	0	3	257	714	984	712	988	0.81	96.9582
>50%	Phvul.003G060600.1	-	547	Pkinase	PF00069.30	263	2.1e-45	156.2	0	1	1	1.4e-46	2.9e-45	155.7	0	3	257	198	465	196	468	0.79	96.9582
>50%	Phvul.008G059400.1	-	493	Pkinase	PF00069.30	263	2.7e-45	155.8	0	1	1	2e-46	4.2e-45	155.2	0	5	259	169	434	167	437	0.81	96.9582
>50%	Phvul.001G195500.1	-	942	Pkinase	PF00069.30	263	2.9e-45	155.8	0	1	1	1.9e-46	3.9e-45	155.3	0	4	258	599	869	596	872	0.81	96.9582
>50%	Phvul.010G082400.1	-	786	Pkinase	PF00069.30	263	2.9e-45	155.7	0	1	1	1.9e-46	3.9e-45	155.3	0	5	259	501	761	497	765	0.85	96.9582
>50%	Phvul.009G244600.1	-	1193	Pkinase	PF00069.30	263	3.1e-45	155.6	0	1	1	2.3e-46	4.6e-45	155.1	0	6	260	895	1172	890	1174	0.82	96.9582
>50%	Phvul.007G030000.1	-	620	Pkinase	PF00069.30	263	3.7e-45	155.4	0	1	1	2.9e-46	5.8e-45	154.7	0	5	259	308	577	305	579	0.81	96.9582
>50%	Phvul.006G194700.1	-	829	Pkinase	PF00069.30	263	4.6e-45	155.1	0	1	1	3.2e-46	6.5e-45	154.6	0	3	257	513	778	511	781	0.83	96.9582
>50%	Phvul.007G050700.1	-	659	Pkinase	PF00069.30	263	5.2e-45	154.9	0	1	1	4.4e-46	8.9e-45	154.1	0	2	256	331	595	330	599	0.79	96.9582
>50%	Phvul.003G154000.1	-	977	Pkinase	PF00069.30	263	5.9e-45	154.7	0	1	1	4.5e-46	9.2e-45	154.1	0	5	259	669	950	665	953	0.83	96.9582
>50%	Phvul.001G039300.1	-	454	Pkinase	PF00069.30	263	5.9e-45	154.7	0	1	1	4.3e-46	8.8e-45	154.1	0	3	257	178	441	176	445	0.83	96.9582
>50%	Phvul.010G031900.1	-	812	Pkinase	PF00069.30	263	9.8e-45	154	0	1	1	8e-46	1.6e-44	153.3	0	5	259	523	788	520	790	0.82	96.9582
>50%	Phvul.008G000200.2	-	823	Pkinase	PF00069.30	263	1.1e-44	153.8	0	1	1	9.6e-46	2e-44	153	0	6	260	494	762	489	764	0.81	96.9582
>50%	Phvul.002G220200.1	-	843	Pkinase	PF00069.30	263	1.1e-44	153.8	0.1	1	1	7.9e-46	1.6e-44	153.3	0.1	2	256	525	790	524	794	0.77	96.9582
>50%	Phvul.011G147000.1	-	830	Pkinase	PF00069.30	263	1.5e-44	153.4	0	1	1	1.1e-45	2.3e-44	152.8	0	2	256	516	781	515	785	0.78	96.9582
>50%	Phvul.008G047800.1	-	1063	Pkinase	PF00069.30	263	3.7e-44	152.1	0	1	1	2.8e-45	5.7e-44	151.5	0	4	258	774	1040	771	1042	0.84	96.9582
>50%	Phvul.009G198800.1	-	450	Pkinase	PF00069.30	263	4.3e-44	151.9	0	1	1	3e-45	6.1e-44	151.4	0	5	259	107	385	105	387	0.86	96.9582
>50%	Phvul.007G063200.2	-	944	Pkinase	PF00069.30	263	4.4e-44	151.9	0	1	1	3.1e-45	6.4e-44	151.3	0	4	258	620	879	617	882	0.86	96.9582
>50%	Phvul.007G063200.1	-	989	Pkinase	PF00069.30	263	4.8e-44	151.8	0	1	1	3.4e-45	7e-44	151.2	0	4	258	665	924	662	927	0.86	96.9582
>50%	Phvul.003G161500.1	-	445	Pkinase	PF00069.30	263	5.7e-44	151.5	0	1	1	4e-45	8.1e-44	151	0	5	259	107	384	104	386	0.86	96.9582
>50%	Phvul.004G155300.1	-	520	Pkinase	PF00069.30	263	6.8e-44	151.2	0	1	1	5.5e-45	1.1e-43	150.5	0	4	258	223	490	221	493	0.83	96.9582
>50%	Phvul.009G082532.1	-	386	Pkinase	PF00069.30	263	7.5e-44	151.1	0	1	1	4.9e-45	1e-43	150.7	0	4	258	56	316	53	318	0.86	96.9582
>50%	Phvul.006G127900.1	-	848	Pkinase	PF00069.30	263	1.3e-43	150.3	0	1	1	1.1e-44	2.3e-43	149.5	0	6	260	528	792	523	795	0.83	96.9582
>50%	Phvul.001G038400.1	-	979	Pkinase	PF00069.30	263	2.2e-43	149.6	0	1	1	1.5e-44	3.1e-43	149.1	0	4	258	649	909	646	911	0.86	96.9582
>50%	Phvul.003G024000.1	-	736	Pkinase	PF00069.30	263	2.4e-43	149.5	0	1	1	1.5e-44	3.1e-43	149.1	0	3	257	411	678	409	681	0.78	96.9582
>50%	Phvul.005G153100.1	-	906	Pkinase	PF00069.30	263	4.7e-43	148.5	0	1	1	3.4e-44	7e-43	147.9	0	2	256	514	780	513	785	0.85	96.9582
>50%	Phvul.005G133700.1	-	600	Pkinase	PF00069.30	263	8.4e-43	147.7	0	1	1	5.8e-44	1.2e-42	147.2	0	5	259	219	492	215	494	0.89	96.9582
>50%	Phvul.006G033300.1	-	346	Pkinase	PF00069.30	263	1.1e-42	147.3	0	1	1	1.1e-43	2.3e-42	146.2	0	4	258	85	324	83	326	0.87	96.9582
>50%	Phvul.008G159500.1	-	1086	Pkinase	PF00069.30	263	4.2e-42	145.4	0	1	1	3.1e-43	6.2e-42	144.8	0	4	258	761	1030	758	1033	0.86	96.9582
>50%	Phvul.003G267000.1	-	434	Pkinase	PF00069.30	263	8.5e-42	144.4	0	1	1	5.9e-43	1.2e-41	143.9	0	5	259	75	344	71	346	0.85	96.9582
>50%	Phvul.005G162400.1	-	883	Pkinase	PF00069.30	263	5.6e-41	141.7	0	1	1	5e-42	1e-40	140.8	0	4	258	577	840	575	843	0.89	96.9582
>50%	Phvul.002G304500.1	-	676	Pkinase	PF00069.30	263	1.1e-40	140.7	0	1	1	9.5e-42	1.9e-40	139.9	0	5	259	404	668	400	670	0.81	96.9582
>50%	Phvul.006G217700.1	-	374	Pkinase	PF00069.30	263	8.7e-39	134.5	0	1	1	6.2e-40	1.3e-38	134	0	4	258	19	286	16	289	0.85	96.9582
>50%	Phvul.004G149100.1	-	673	Pkinase	PF00069.30	263	5.7e-38	131.8	0	1	1	4.1e-39	8.4e-38	131.3	0	5	259	380	640	377	642	0.81	96.9582
>50%	Phvul.005G063700.1	-	674	Pkinase	PF00069.30	263	6.6e-38	131.6	0	1	1	6e-39	1.2e-37	130.7	0	3	257	29	289	27	292	0.86	96.9582
>50%	Phvul.005G063700.2	-	673	Pkinase	PF00069.30	263	6.6e-38	131.6	0	1	1	6e-39	1.2e-37	130.7	0	3	257	29	289	27	292	0.86	96.9582
>50%	Phvul.002G331400.1	-	658	Pkinase	PF00069.30	263	1.2e-37	130.7	0	1	1	9.1e-39	1.9e-37	130.1	0	5	259	369	629	366	631	0.84	96.9582
>50%	Phvul.003G029700.1	-	627	Pkinase	PF00069.30	263	7.5e-37	128.2	0	1	1	5.6e-38	1.1e-36	127.5	0	5	259	336	594	333	596	0.83	96.9582
>50%	Phvul.006G059284.1	-	1090	Pkinase	PF00069.30	263	1.8e-36	126.9	0	1	1	1.3e-37	2.6e-36	126.4	0	4	258	768	1037	765	1040	0.81	96.9582
>50%	Phvul.003G288300.1	-	479	Pkinase	PF00069.30	263	3e-36	126.2	0	1	1	2e-37	4.1e-36	125.7	0	4	258	168	429	165	431	0.79	96.9582
>50%	Phvul.003G159700.1	-	645	Pkinase	PF00069.30	263	2.1e-35	123.4	0	1	1	1.6e-36	3.3e-35	122.8	0	5	259	343	603	340	605	0.84	96.9582
>50%	Phvul.007G224300.1	-	682	Pkinase	PF00069.30	263	9.5e-35	121.3	0	1	1	7.3e-36	1.5e-34	120.6	0	5	259	374	647	371	649	0.83	96.9582
>50%	Phvul.002G162400.1	-	590	Pkinase	PF00069.30	263	1.6e-34	120.6	0	1	1	1.2e-35	2.5e-34	119.9	0	5	259	292	554	289	556	0.85	96.9582
>50%	Phvul.002G295600.1	-	637	Pkinase	PF00069.30	263	1.7e-34	120.4	0	1	1	1.2e-35	2.5e-34	119.9	0	5	259	330	592	327	594	0.85	96.9582
>50%	Phvul.008G080500.1	-	607	Pkinase	PF00069.30	263	7.7e-34	118.3	0	1	1	5.7e-35	1.2e-33	117.7	0	5	259	336	597	333	599	0.82	96.9582
>50%	Phvul.008G179300.1	-	415	Pkinase	PF00069.30	263	1.1e-33	117.8	0	1	1	8.9e-35	1.8e-33	117.1	0	4	258	53	308	50	311	0.83	96.9582
>50%	Phvul.008G160700.1	-	623	Pkinase	PF00069.30	263	1.1e-33	117.7	0	1	1	9.1e-35	1.9e-33	117	0	5	259	326	584	323	586	0.86	96.9582
>50%	Phvul.008G160700.2	-	623	Pkinase	PF00069.30	263	1.1e-33	117.7	0	1	1	9.1e-35	1.9e-33	117	0	5	259	326	584	323	586	0.86	96.9582
>50%	Phvul.004G136100.1	-	617	Pkinase	PF00069.30	263	1.2e-33	117.7	0.2	1	1	8.8e-35	1.8e-33	117.1	0.2	5	259	336	604	333	606	0.84	96.9582
>50%	Phvul.007G029900.1	-	667	Pkinase	PF00069.30	263	3.8e-33	116	0	1	1	2.8e-34	5.7e-33	115.4	0	5	259	365	632	362	634	0.85	96.9582
>50%	Phvul.001G185400.1	-	677	Pkinase	PF00069.30	263	1.6e-32	114	0	1	1	1.2e-33	2.5e-32	113.3	0	5	259	368	640	365	642	0.82	96.9582
>50%	Phvul.009G195900.1	-	855	Pkinase	PF00069.30	263	5.5e-31	108.9	0	1	1	2.8e-31	5.7e-30	105.6	0	4	258	550	844	547	846	0.82	96.9582
>50%	Phvul.003G156366.1	-	855	Pkinase	PF00069.30	263	3.3e-30	106.4	0	1	1	1.1e-30	2.2e-29	103.7	0	4	258	552	844	549	846	0.82	96.9582
>50%	Phvul.011G181900.1	-	353	Pkinase	PF00069.30	263	3.5e-30	106.3	0	1	1	2.6e-31	5.3e-30	105.7	0	5	259	72	346	69	348	0.86	96.9582
>50%	Phvul.003G241400.1	-	634	Pkinase	PF00069.30	263	4.1e-30	106.1	0	1	1	3.1e-31	6.3e-30	105.5	0	5	259	364	614	361	616	0.88	96.9582
>50%	Phvul.004G177900.1	-	641	Pkinase	PF00069.30	263	4.8e-30	105.8	0	1	1	3.6e-31	7.4e-30	105.2	0	5	259	340	603	337	606	0.87	96.9582
>50%	Phvul.009G067200.1	-	660	Pkinase	PF00069.30	263	3.3e-28	99.8	0	1	1	2.7e-29	5.5e-28	99.1	0	5	259	382	634	379	636	0.88	96.9582
>50%	Phvul.006G207000.1	-	396	Pkinase	PF00069.30	263	1.2e-27	98	0	1	1	8.9e-29	1.8e-27	97.4	0	5	259	93	357	90	359	0.83	96.9582
>50%	Phvul.009G092300.1	-	620	Pkinase	PF00069.30	263	8.3e-27	95.2	0	1	1	6.4e-28	1.3e-26	94.6	0	4	258	46	304	43	306	0.89	96.9582
>50%	Phvul.009G092300.2	-	620	Pkinase	PF00069.30	263	8.3e-27	95.2	0	1	1	6.4e-28	1.3e-26	94.6	0	4	258	46	304	43	306	0.89	96.9582
>50%	Phvul.002G232700.1	-	332	Pkinase	PF00069.30	263	7.6e-26	92.1	0	1	1	5.5e-27	1.1e-25	91.5	0	2	256	63	318	62	322	0.78	96.9582
>50%	Phvul.001G050700.1	-	632	Pkinase	PF00069.30	263	1.8e-22	81	0	1	1	1.4e-23	2.8e-22	80.4	0	4	258	48	307	45	310	0.86	96.9582
>50%	Phvul.008G154200.1	-	661	Pkinase	PF00069.30	263	2.1e-22	80.8	0	1	1	1.5e-23	3e-22	80.3	0	3	257	397	653	395	656	0.83	96.9582
>50%	Phvul.001G245300.1	-	643	Pkinase	PF00069.30	263	3.8e-20	73.4	0	1	1	2.1e-20	4.3e-19	69.9	0	5	259	357	610	354	612	0.79	96.9582
>50%	Phvul.004G055400.1	-	760	Pkinase	PF00069.30	263	1e-17	65.4	0	1	1	2.6e-18	5.4e-17	63.1	0	4	258	481	740	478	743	0.74	96.9582
>50%	Phvul.008G002500.1	-	675	Pkinase	PF00069.30	263	1.1e-17	65.3	0	1	1	8.9e-19	1.8e-17	64.6	0	1	255	113	403	113	409	0.8	96.9582
>50%	Phvul.004G154600.1	-	627	Pkinase	PF00069.30	263	1e-80	272	0.5	2	2	2.1e-47	4.4e-46	158.4	0	6	259	347	611	343	613	0.88	96.5779
>50%	Phvul.007G184600.1	-	967	Pkinase	PF00069.30	263	3.6e-53	181.6	0	1	1	2.9e-54	5.8e-53	181	0	4	257	689	934	687	937	0.93	96.5779
>50%	Phvul.004G043800.1	-	425	Pkinase	PF00069.30	263	9.3e-53	180.3	0	1	1	7.2e-54	1.5e-52	179.6	0	5	258	121	373	118	376	0.92	96.5779
>50%	Phvul.004G043800.4	-	423	Pkinase	PF00069.30	263	1.3e-52	179.8	0.1	1	1	1e-53	2.1e-52	179.2	0.1	5	258	121	371	118	374	0.92	96.5779
>50%	Phvul.010G057000.1	-	827	Pkinase	PF00069.30	263	1.6e-52	179.6	0	1	1	1.2e-53	2.4e-52	178.9	0	4	257	534	810	532	815	0.83	96.5779
>50%	Phvul.001G130800.2	-	729	Pkinase	PF00069.30	263	3.4e-52	178.4	0.1	1	1	2.5e-53	5e-52	177.9	0.1	5	258	403	666	399	678	0.9	96.5779
>50%	Phvul.007G082500.1	-	369	Pkinase	PF00069.30	263	1.9e-49	169.5	0	1	1	1.2e-50	2.4e-49	169.1	0	6	259	90	356	85	358	0.83	96.5779
>50%	Phvul.011G008100.1	-	941	Pkinase	PF00069.30	263	4.6e-49	168.2	0	1	1	3.2e-50	6.6e-49	167.7	0	6	259	670	932	665	935	0.87	96.5779
>50%	Phvul.011G063900.1	-	439	Pkinase	PF00069.30	263	2.2e-48	165.9	0	1	1	1.8e-49	3.6e-48	165.3	0	6	259	90	358	85	362	0.84	96.5779
>50%	Phvul.007G050200.1	-	643	Pkinase	PF00069.30	263	1.2e-47	163.5	0	1	1	9.2e-49	1.9e-47	162.9	0	3	256	330	592	328	598	0.85	96.5779
>50%	Phvul.009G239500.1	-	413	Pkinase	PF00069.30	263	2.4e-47	162.6	0	1	1	2e-48	4e-47	161.8	0	5	258	78	342	75	345	0.86	96.5779
>50%	Phvul.011G167800.1	-	1005	Pkinase	PF00069.30	263	3.4e-47	162.1	0	1	1	2.6e-48	5.3e-47	161.4	0	4	257	662	926	659	930	0.79	96.5779
>50%	Phvul.009G011600.1	-	375	Pkinase	PF00069.30	263	8.1e-47	160.8	0	1	1	6.3e-48	1.3e-46	160.2	0	2	255	73	339	72	348	0.83	96.5779
>50%	Phvul.005G088800.1	-	736	Pkinase	PF00069.30	263	1.7e-46	159.8	0	1	1	1.2e-47	2.5e-46	159.2	0	2	255	421	685	420	690	0.82	96.5779
>50%	Phvul.005G015100.1	-	660	Pkinase	PF00069.30	263	2e-46	159.5	0	1	1	1.6e-47	3.3e-46	158.8	0	3	256	344	608	342	612	0.79	96.5779
>50%	Phvul.008G077200.1	-	434	Pkinase	PF00069.30	263	2.3e-46	159.4	0	1	1	1.5e-47	3.1e-46	158.9	0	6	259	94	364	89	366	0.8	96.5779
>50%	Phvul.010G018900.2	-	823	Pkinase	PF00069.30	263	3.5e-46	158.7	0	1	1	2.5e-47	5e-46	158.2	0	2	255	506	771	505	777	0.82	96.5779
>50%	Phvul.010G018900.1	-	825	Pkinase	PF00069.30	263	3.5e-46	158.7	0	1	1	2.5e-47	5e-46	158.2	0	2	255	508	773	507	779	0.82	96.5779
>50%	Phvul.001G076100.1	-	699	Pkinase	PF00069.30	263	4.5e-46	158.4	0	1	1	3.4e-47	6.9e-46	157.8	0	6	259	391	654	388	656	0.83	96.5779
>50%	Phvul.003G137700.3	-	353	Pkinase	PF00069.30	263	5.1e-46	158.2	0	1	1	3.3e-47	6.7e-46	157.8	0	4	257	41	305	38	310	0.77	96.5779
>50%	Phvul.002G220000.1	-	835	Pkinase	PF00069.30	263	1.3e-45	156.9	0	1	1	9.5e-47	1.9e-45	156.3	0	4	257	522	786	519	789	0.83	96.5779
>50%	Phvul.002G302300.1	-	379	Pkinase	PF00069.30	263	1.3e-45	156.8	0	1	1	8.5e-47	1.7e-45	156.5	0	6	259	70	340	65	342	0.84	96.5779
>50%	Phvul.007G153400.1	-	1019	Pkinase	PF00069.30	263	1.7e-44	153.2	0	1	1	1.2e-45	2.4e-44	152.7	0	4	257	711	980	708	983	0.8	96.5779
>50%	Phvul.003G101800.1	-	335	Pkinase	PF00069.30	263	3e-44	152.4	0	1	1	1.9e-45	3.9e-44	152	0	6	259	24	290	19	293	0.86	96.5779
>50%	Phvul.005G103300.1	-	688	Pkinase	PF00069.30	263	3.3e-44	152.3	0	1	1	2.3e-45	4.7e-44	151.8	0	6	259	351	613	346	615	0.85	96.5779
>50%	Phvul.007G030100.1	-	572	Pkinase	PF00069.30	263	3.3e-44	152.3	0	1	1	2.7e-45	5.5e-44	151.5	0	5	258	272	539	270	542	0.74	96.5779
>50%	Phvul.005G088200.1	-	817	Pkinase	PF00069.30	263	4.8e-44	151.7	0	1	1	4.8e-45	9.9e-44	150.7	0	4	257	506	767	503	770	0.82	96.5779
>50%	Phvul.011G166400.1	-	1043	Pkinase	PF00069.30	263	6e-44	151.4	0	1	1	4.2e-45	8.5e-44	150.9	0	4	257	773	1042	770	1043	0.82	96.5779
>50%	Phvul.008G146000.1	-	951	Pkinase	PF00069.30	263	1.1e-43	150.5	0	1	1	8.5e-45	1.7e-43	149.9	0	4	257	666	932	663	937	0.83	96.5779
>50%	Phvul.001G243800.1	-	806	Pkinase	PF00069.30	263	1.2e-43	150.4	0	1	1	8.6e-45	1.8e-43	149.9	0	4	257	500	778	497	781	0.83	96.5779
>50%	Phvul.002G124700.1	-	419	Pkinase	PF00069.30	263	4.1e-43	148.7	0	1	1	2.9e-44	5.8e-43	148.2	0	6	259	95	364	90	366	0.82	96.5779
>50%	Phvul.008G045200.1	-	741	Pkinase	PF00069.30	263	6.1e-43	148.1	0	1	1	4.1e-44	8.3e-43	147.7	0	5	258	447	707	443	711	0.84	96.5779
>50%	Phvul.009G079300.3	-	695	Pkinase	PF00069.30	263	9.9e-43	147.4	0	1	1	8.3e-44	1.7e-42	146.7	0	2	255	386	642	385	647	0.89	96.5779
>50%	Phvul.009G079300.1	-	718	Pkinase	PF00069.30	263	1.1e-42	147.3	0	1	1	8.9e-44	1.8e-42	146.6	0	2	255	409	665	408	670	0.89	96.5779
>50%	Phvul.003G040200.1	-	1131	Pkinase	PF00069.30	263	1.9e-42	146.5	0	1	1	1.3e-43	2.7e-42	146	0	5	258	788	1059	784	1062	0.89	96.5779
>50%	Phvul.005G184700.1	-	1084	Pkinase	PF00069.30	263	2.7e-42	146	0	1	1	2.1e-43	4.3e-42	145.3	0	6	259	799	1069	794	1079	0.79	96.5779
>50%	Phvul.005G013100.1	-	362	Pkinase	PF00069.30	263	2.8e-42	145.9	0.7	1	1	2e-43	4.1e-42	145.4	0	6	259	62	317	57	319	0.87	96.5779
>50%	Phvul.009G171200.1	-	626	Pkinase	PF00069.30	263	4.8e-42	145.2	0	1	1	3.3e-43	6.8e-42	144.7	0	4	257	335	617	332	621	0.79	96.5779
>50%	Phvul.003G038700.1	-	794	Pkinase	PF00069.30	263	6.8e-42	144.7	0	1	1	5.3e-43	1.1e-41	144	0	6	259	517	784	512	786	0.82	96.5779
>50%	Phvul.003G203100.1	-	1114	Pkinase	PF00069.30	263	8.1e-41	141.2	0	1	1	5.5e-42	1.1e-40	140.7	0	4	257	777	1045	774	1048	0.85	96.5779
>50%	Phvul.010G143100.3	-	566	Pkinase	PF00069.30	263	1e-40	140.9	0	1	1	7.1e-42	1.4e-40	140.3	0	4	257	269	529	266	533	0.86	96.5779
>50%	Phvul.010G143100.2	-	648	Pkinase	PF00069.30	263	1.2e-40	140.6	0	1	1	9.7e-42	2e-40	139.9	0	4	257	351	611	348	615	0.86	96.5779
>50%	Phvul.005G160700.1	-	697	Pkinase	PF00069.30	263	1.7e-40	140.1	0	1	1	2.1e-41	4.3e-40	138.8	0	5	258	408	671	404	673	0.82	96.5779
>50%	Phvul.010G143100.4	-	840	Pkinase	PF00069.30	263	2.3e-40	139.7	0	1	1	1.7e-41	3.4e-40	139.1	0	4	257	543	803	540	807	0.86	96.5779
>50%	Phvul.001G018000.2	-	733	Pkinase	PF00069.30	263	5.5e-40	138.4	0	1	1	8.6e-41	1.8e-39	136.8	0	5	258	415	686	411	688	0.84	96.5779
>50%	Phvul.010G140200.1	-	750	Pkinase	PF00069.30	263	7.5e-40	138	0	1	1	6.9e-41	1.4e-39	137.1	0	5	258	407	670	403	672	0.83	96.5779
>50%	Phvul.008G245900.1	-	655	Pkinase	PF00069.30	263	5.8e-38	131.8	0	1	1	4.3e-39	8.7e-38	131.2	0	5	258	363	624	360	627	0.85	96.5779
>50%	Phvul.008G245900.2	-	655	Pkinase	PF00069.30	263	5.8e-38	131.8	0	1	1	4.3e-39	8.7e-38	131.2	0	5	258	363	624	360	627	0.85	96.5779
>50%	Phvul.006G080200.1	-	657	Pkinase	PF00069.30	263	5.1e-37	128.7	0	1	1	4.1e-38	8.5e-37	128	0	5	258	366	627	363	649	0.85	96.5779
>50%	Phvul.009G079300.4	-	672	Pkinase	PF00069.30	263	9.5e-35	121.3	0	1	1	6.6e-35	1.4e-33	117.5	0	2	255	386	619	385	624	0.87	96.5779
>50%	Phvul.009G079300.2	-	695	Pkinase	PF00069.30	263	1e-34	121.1	0	1	1	7.1e-35	1.4e-33	117.4	0	2	255	409	642	408	647	0.87	96.5779
>50%	Phvul.008G028300.1	-	348	Pkinase	PF00069.30	263	1.1e-32	114.5	0	1	1	7.6e-34	1.5e-32	114	0	2	255	48	302	47	312	0.86	96.5779
>50%	Phvul.008G186900.1	-	644	Pkinase	PF00069.30	263	5.2e-32	112.3	0	1	1	3.7e-33	7.6e-32	111.7	0	5	258	355	617	352	620	0.81	96.5779
>50%	Phvul.008G186900.2	-	644	Pkinase	PF00069.30	263	5.2e-32	112.3	0	1	1	3.7e-33	7.6e-32	111.7	0	5	258	355	617	352	620	0.81	96.5779
>50%	Phvul.001G083100.1	-	377	Pkinase	PF00069.30	263	3.4e-30	106.3	0	1	1	2.2e-31	4.5e-30	106	0	2	255	77	339	76	344	0.82	96.5779
>50%	Phvul.010G127500.1	-	741	Pkinase	PF00069.30	263	1.5e-29	104.2	0	1	1	1.1e-30	2.3e-29	103.6	0	5	258	414	677	411	680	0.77	96.5779
>50%	Phvul.002G302600.1	-	619	Pkinase	PF00069.30	263	6.4e-27	95.6	0	1	1	4.5e-28	9.2e-27	95.1	0	5	258	334	598	331	602	0.8	96.5779
>50%	Phvul.003G129400.1	-	608	Pkinase	PF00069.30	263	3.6e-26	93.1	0	1	1	2.6e-27	5.3e-26	92.6	0	5	258	336	600	333	603	0.8	96.5779
>50%	Phvul.008G221900.1	-	631	Pkinase	PF00069.30	263	1.4e-17	65	0	1	1	2.2e-17	4.5e-16	60.1	0	5	258	350	600	347	603	0.72	96.5779
>50%	Phvul.002G156600.1	-	663	Pkinase	PF00069.30	263	4.3e-17	63.4	0	1	1	4.1e-18	8.3e-17	62.4	0	5	258	368	634	365	637	0.75	96.5779
>50%	Phvul.002G287900.2	-	617	Pkinase	PF00069.30	263	6.1e-17	62.9	0	1	1	6.9e-18	1.4e-16	61.7	0	5	258	322	588	319	590	0.79	96.5779
>50%	Phvul.009G023800.1	-	904	Pkinase	PF00069.30	263	2.5e-15	57.6	0	1	1	1.9e-16	4e-15	56.9	0	6	259	520	794	515	796	0.77	96.5779
>50%	Phvul.006G019900.1	-	1607	Pkinase	PF00069.30	263	5.7e-109	364.6	3.4	3	3	7.3e-34	1.5e-32	114.1	0	6	258	1224	1480	1219	1484	0.87	96.1977
>50%	Phvul.007G144600.1	-	491	Pkinase	PF00069.30	263	4.7e-67	227.2	0	1	1	3.7e-68	7.5e-67	226.5	0	2	254	48	300	47	314	0.93	96.1977
>50%	Phvul.001G130800.1	-	756	Pkinase	PF00069.30	263	3.6e-52	178.4	0.1	1	1	2.6e-53	5.3e-52	177.8	0.1	6	258	431	693	426	703	0.9	96.1977
>50%	Phvul.010G057600.1	-	806	Pkinase	PF00069.30	263	5.2e-51	174.6	0	1	1	4e-52	8.2e-51	173.9	0	5	257	519	794	517	800	0.82	96.1977
>50%	Phvul.001G066200.1	-	730	Pkinase	PF00069.30	263	1.1e-50	173.5	0.1	1	1	7.9e-52	1.6e-50	173	0.1	6	258	404	666	399	680	0.89	96.1977
>50%	Phvul.007G051000.1	-	656	Pkinase	PF00069.30	263	1e-49	170.3	0	1	1	1.3e-50	2.6e-49	169	0	2	254	337	600	336	607	0.8	96.1977
>50%	Phvul.003G164800.1	-	811	Pkinase	PF00069.30	263	2.5e-49	169.1	0	1	1	1.9e-50	3.9e-49	168.4	0	6	258	529	791	525	793	0.86	96.1977
>50%	Phvul.L002151.1	-	1033	Pkinase	PF00069.30	263	6.1e-49	167.8	0	1	1	4.3e-50	8.8e-49	167.3	0	3	255	725	991	723	996	0.78	96.1977
>50%	Phvul.008G030400.1	-	838	Pkinase	PF00069.30	263	3.5e-47	162	0	1	1	3e-48	6.2e-47	161.2	0	6	258	509	773	504	776	0.89	96.1977
>50%	Phvul.011G007900.1	-	944	Pkinase	PF00069.30	263	3.7e-47	161.9	0	1	1	2.7e-48	5.4e-47	161.4	0	6	258	677	936	672	941	0.86	96.1977
>50%	Phvul.004G039600.1	-	865	Pkinase	PF00069.30	263	5.4e-47	161.4	0	1	1	4.1e-48	8.4e-47	160.8	0	6	258	533	797	528	802	0.9	96.1977
>50%	Phvul.009G239901.1	-	343	Pkinase	PF00069.30	263	1e-45	157.2	0	1	1	6.8e-47	1.4e-45	156.8	0	6	258	35	297	31	300	0.84	96.1977
>50%	Phvul.005G013200.1	-	693	Pkinase	PF00069.30	263	1.9e-44	153	0	1	1	9e-45	1.8e-43	149.8	0	6	258	319	573	314	576	0.84	96.1977
>50%	Phvul.004G038800.1	-	891	Pkinase	PF00069.30	263	3.8e-44	152.1	0	1	1	3.1e-45	6.3e-44	151.4	0	6	258	537	801	532	805	0.88	96.1977
>50%	Phvul.011G210400.1	-	889	Pkinase	PF00069.30	263	7.7e-44	151.1	0	1	1	5.4e-45	1.1e-43	150.6	0	3	255	525	786	523	791	0.8	96.1977
>50%	Phvul.008G030800.1	-	866	Pkinase	PF00069.30	263	9.7e-44	150.7	0	1	1	8.1e-45	1.6e-43	150	0	6	258	520	784	515	787	0.88	96.1977
>50%	Phvul.002G187300.1	-	1269	Pkinase	PF00069.30	263	1e-43	150.6	0	1	1	7e-45	1.4e-43	150.2	0	6	258	971	1246	966	1253	0.83	96.1977
>50%	Phvul.005G156500.1	-	493	Pkinase	PF00069.30	263	1.2e-42	147.2	0	1	1	8.9e-44	1.8e-42	146.6	0	5	257	223	477	219	480	0.88	96.1977
>50%	Phvul.003G015900.1	-	792	Pkinase	PF00069.30	263	1.3e-42	147.1	0	1	1	1.3e-43	2.7e-42	146	0	5	257	478	767	475	771	0.77	96.1977
>50%	Phvul.005G162500.1	-	882	Pkinase	PF00069.30	263	2e-42	146.4	0	1	1	1.7e-43	3.5e-42	145.6	0	5	257	579	840	576	844	0.9	96.1977
>50%	Phvul.005G162300.1	-	847	Pkinase	PF00069.30	263	2.7e-42	146	0	1	1	2.3e-43	4.7e-42	145.2	0	5	257	544	805	541	809	0.91	96.1977
>50%	Phvul.011G148700.1	-	845	Pkinase	PF00069.30	263	4.6e-42	145.2	0	1	1	3.3e-43	6.7e-42	144.7	0	5	257	508	770	504	774	0.8	96.1977
>50%	Phvul.008G044600.1	-	721	Pkinase	PF00069.30	263	1.8e-41	143.3	0	1	1	1.7e-42	3.4e-41	142.4	0	5	257	438	692	434	697	0.85	96.1977
>50%	Phvul.005G163500.1	-	880	Pkinase	PF00069.30	263	7e-41	141.4	0	1	1	6.1e-42	1.2e-40	140.5	0	5	257	575	836	572	840	0.9	96.1977
>50%	Phvul.008G044400.1	-	731	Pkinase	PF00069.30	263	6.1e-40	138.3	0	1	1	4.5e-41	9.1e-40	137.7	0	5	257	443	697	439	702	0.84	96.1977
>50%	Phvul.003G251900.1	-	400	Pkinase	PF00069.30	263	1.9e-38	133.4	0	1	1	1.4e-39	2.9e-38	132.8	0	7	259	64	314	59	319	0.87	96.1977
>50%	Phvul.004G039400.1	-	820	Pkinase	PF00069.30	263	3e-37	129.5	0	1	1	3.5e-38	7.2e-37	128.2	0	5	257	511	791	507	794	0.81	96.1977
>50%	Phvul.008G245000.1	-	809	Pkinase	PF00069.30	263	7.2e-36	124.9	0	1	1	5.8e-37	1.2e-35	124.2	0	6	258	477	745	472	750	0.76	96.1977
>50%	Phvul.009G042300.1	-	640	Pkinase	PF00069.30	263	9.3e-34	118	0	1	1	6.5e-35	1.3e-33	117.5	0	5	257	353	613	350	632	0.8	96.1977
>50%	Phvul.009G042300.2	-	640	Pkinase	PF00069.30	263	9.3e-34	118	0	1	1	6.5e-35	1.3e-33	117.5	0	5	257	353	613	350	632	0.8	96.1977
>50%	Phvul.007G032100.1	-	713	Pkinase	PF00069.30	263	1.8e-31	110.5	0	1	1	2e-32	4.1e-31	109.4	0	7	259	415	703	411	705	0.8	96.1977
>50%	Phvul.009G136800.1	-	626	Pkinase	PF00069.30	263	4.1e-29	102.8	0	1	1	3e-30	6e-29	102.2	0	5	257	325	585	322	589	0.81	96.1977
>50%	Phvul.009G136800.2	-	626	Pkinase	PF00069.30	263	4.1e-29	102.8	0	1	1	3e-30	6e-29	102.2	0	5	257	325	585	322	589	0.81	96.1977
>50%	Phvul.009G136800.3	-	626	Pkinase	PF00069.30	263	4.1e-29	102.8	0	1	1	3e-30	6e-29	102.2	0	5	257	325	585	322	589	0.81	96.1977
>50%	Phvul.007G040400.1	-	785	Pkinase	PF00069.30	263	2.1e-28	100.4	0	1	1	3.9e-28	8e-27	95.3	0	7	259	483	773	479	775	0.85	96.1977
>50%	Phvul.009G140500.1	-	1043	Pkinase	PF00069.30	263	2.3e-28	100.3	0	1	1	1.7e-29	3.4e-28	99.8	0	5	257	767	1034	764	1038	0.82	96.1977
>50%	Phvul.003G240400.1	-	752	Pkinase	PF00069.30	263	3.6e-28	99.7	0	1	1	3e-28	6.1e-27	95.7	0	7	259	443	734	438	736	0.9	96.1977
>50%	Phvul.008G152500.1	-	624	Pkinase	PF00069.30	263	2.1e-23	84.1	0.3	1	1	2e-23	4.2e-22	79.8	0.3	5	257	360	605	357	608	0.81	96.1977
>50%	Phvul.006G071600.1	-	678	Pkinase	PF00069.30	263	3.3e-21	76.9	0	1	1	2.5e-22	5e-21	76.3	0	7	259	388	640	384	642	0.83	96.1977
>50%	Phvul.002G287900.1	-	661	Pkinase	PF00069.30	263	7.1e-17	62.7	0	1	1	8.1e-18	1.7e-16	61.5	0	6	258	367	632	363	634	0.79	96.1977
>50%	Phvul.001G014400.1	-	859	Pkinase	PF00069.30	263	2.1e-16	61.2	0	1	1	1.7e-17	3.4e-16	60.4	0	7	259	491	760	485	762	0.8	96.1977
>50%	Phvul.011G185500.1	-	836	Pkinase	PF00069.30	263	1.5e-13	51.8	0.1	1	1	1.5e-14	3e-13	50.8	0	6	258	542	805	537	810	0.8	96.1977
>50%	Phvul.009G179100.1	-	357	Pkinase	PF00069.30	263	2.5e-58	198.6	0	1	1	1.5e-59	3.1e-58	198.2	0	8	259	64	309	58	313	0.93	95.8175
>50%	Phvul.001G066400.1	-	751	Pkinase	PF00069.30	263	3.2e-51	175.2	0	1	1	2.4e-52	4.8e-51	174.7	0	6	257	425	686	420	690	0.89	95.8175
>50%	Phvul.001G066300.1	-	728	Pkinase	PF00069.30	263	8.5e-51	173.9	0.1	1	1	6.2e-52	1.3e-50	173.3	0.1	6	257	402	663	397	666	0.88	95.8175
>50%	Phvul.004G039800.1	-	813	Pkinase	PF00069.30	263	1.1e-49	170.2	0	1	1	1.7e-50	3.4e-49	168.6	0	6	257	522	785	517	790	0.89	95.8175
>50%	Phvul.004G039700.1	-	801	Pkinase	PF00069.30	263	6e-49	167.8	0	1	1	8.4e-50	1.7e-48	166.3	0	6	257	510	773	505	778	0.89	95.8175
>50%	Phvul.006G108300.1	-	594	Pkinase	PF00069.30	263	2.5e-46	159.2	0	1	1	1.9e-47	3.8e-46	158.6	0	6	257	298	555	295	559	0.83	95.8175
>50%	Phvul.008G030200.1	-	864	Pkinase	PF00069.30	263	2.3e-45	156	0	2	2	8.1e-45	1.6e-43	150	0	6	257	518	781	513	785	0.86	95.8175
>50%	Phvul.004G039900.1	-	829	Pkinase	PF00069.30	263	6.6e-44	151.3	0	1	1	5.3e-45	1.1e-43	150.6	0	6	257	511	774	506	777	0.86	95.8175
>50%	Phvul.011G191900.1	-	661	Pkinase	PF00069.30	263	1.7e-43	150	0	1	1	1.7e-44	3.4e-43	148.9	0	6	257	301	555	296	559	0.89	95.8175
>50%	Phvul.005G164000.1	-	879	Pkinase	PF00069.30	263	4.5e-42	145.3	0	1	1	3.5e-43	7.2e-42	144.6	0	4	255	574	834	571	839	0.9	95.8175
>50%	Phvul.005G164100.1	-	882	Pkinase	PF00069.30	263	4.8e-42	145.2	0	1	1	3.8e-43	7.7e-42	144.5	0	4	255	580	840	577	846	0.89	95.8175
>50%	Phvul.005G164300.1	-	877	Pkinase	PF00069.30	263	9.7e-42	144.2	0	1	1	8.1e-43	1.7e-41	143.4	0	4	255	575	835	572	840	0.91	95.8175
>50%	Phvul.005G163000.1	-	881	Pkinase	PF00069.30	263	1.8e-41	143.3	0	1	1	1.3e-42	2.7e-41	142.7	0	4	255	576	836	573	841	0.9	95.8175
>50%	Phvul.010G165000.1	-	776	Pkinase	PF00069.30	263	5.3e-41	141.8	0	1	1	3.2e-41	6.6e-40	138.2	0	2	253	461	722	460	730	0.88	95.8175
>50%	Phvul.005G164500.1	-	880	Pkinase	PF00069.30	263	9e-41	141	0	1	1	8.5e-42	1.7e-40	140.1	0	4	255	578	838	575	843	0.91	95.8175
>50%	Phvul.005G162600.1	-	880	Pkinase	PF00069.30	263	2.3e-40	139.7	0	1	1	2.2e-41	4.5e-40	138.7	0	4	255	575	835	572	840	0.9	95.8175
>50%	Phvul.004G177800.2	-	734	Pkinase	PF00069.30	263	9.7e-40	137.6	0	1	1	8.8e-41	1.8e-39	136.8	0	3	254	438	692	436	699	0.85	95.8175
>50%	Phvul.003G120800.1	-	360	Pkinase	PF00069.30	263	1e-39	137.6	0	1	1	6.1e-41	1.2e-39	137.3	0	4	255	70	337	67	343	0.82	95.8175
>50%	Phvul.003G120800.2	-	360	Pkinase	PF00069.30	263	1e-39	137.6	0	1	1	6.1e-41	1.2e-39	137.3	0	4	255	70	337	67	343	0.82	95.8175
>50%	Phvul.004G177800.1	-	763	Pkinase	PF00069.30	263	1.1e-39	137.5	0	1	1	9.5e-41	1.9e-39	136.6	0	3	254	438	692	436	699	0.85	95.8175
>50%	Phvul.005G163800.11	-	852	Pkinase	PF00069.30	263	4.6e-39	135.4	0	1	1	4.2e-40	8.6e-39	134.5	0	4	255	546	806	543	811	0.88	95.8175
>50%	Phvul.005G163800.12	-	852	Pkinase	PF00069.30	263	4.6e-39	135.4	0	1	1	4.2e-40	8.6e-39	134.5	0	4	255	546	806	543	811	0.88	95.8175
>50%	Phvul.005G163800.13	-	852	Pkinase	PF00069.30	263	4.6e-39	135.4	0	1	1	4.2e-40	8.6e-39	134.5	0	4	255	546	806	543	811	0.88	95.8175
>50%	Phvul.005G163800.10	-	853	Pkinase	PF00069.30	263	4.6e-39	135.4	0	1	1	4.2e-40	8.6e-39	134.5	0	4	255	546	806	543	811	0.88	95.8175
>50%	Phvul.005G163800.8	-	853	Pkinase	PF00069.30	263	4.6e-39	135.4	0	1	1	4.2e-40	8.6e-39	134.5	0	4	255	546	806	543	811	0.88	95.8175
>50%	Phvul.005G163800.9	-	853	Pkinase	PF00069.30	263	4.6e-39	135.4	0	1	1	4.2e-40	8.6e-39	134.5	0	4	255	546	806	543	811	0.88	95.8175
>50%	Phvul.005G163800.5	-	876	Pkinase	PF00069.30	263	4.8e-39	135.3	0	1	1	4.4e-40	9e-39	134.4	0	4	255	570	830	567	835	0.88	95.8175
>50%	Phvul.005G163800.6	-	876	Pkinase	PF00069.30	263	4.8e-39	135.3	0	1	1	4.4e-40	9e-39	134.4	0	4	255	570	830	567	835	0.88	95.8175
>50%	Phvul.005G163800.7	-	876	Pkinase	PF00069.30	263	4.8e-39	135.3	0	1	1	4.4e-40	9e-39	134.4	0	4	255	570	830	567	835	0.88	95.8175
>50%	Phvul.005G163800.2	-	877	Pkinase	PF00069.30	263	4.8e-39	135.3	0	1	1	4.5e-40	9.1e-39	134.4	0	4	255	570	830	567	835	0.88	95.8175
>50%	Phvul.005G163800.3	-	877	Pkinase	PF00069.30	263	4.8e-39	135.3	0	1	1	4.5e-40	9.1e-39	134.4	0	4	255	570	830	567	835	0.88	95.8175
>50%	Phvul.005G163800.4	-	877	Pkinase	PF00069.30	263	4.8e-39	135.3	0	1	1	4.5e-40	9.1e-39	134.4	0	4	255	570	830	567	835	0.88	95.8175
>50%	Phvul.L001750.1	-	564	Pkinase	PF00069.30	263	1.6e-33	117.2	0	1	1	1.4e-34	2.8e-33	116.4	0	7	258	72	335	66	340	0.83	95.8175
>50%	Phvul.005G164200.1	-	849	Pkinase	PF00069.30	263	7.3e-30	105.3	0	1	1	6.7e-31	1.4e-29	104.4	0	4	255	559	807	556	813	0.88	95.8175
>50%	Phvul.008G031100.1	-	311	Pkinase	PF00069.30	263	2.8e-28	100.1	0	1	1	1.7e-29	3.4e-28	99.8	0	6	257	32	295	27	301	0.85	95.8175
>50%	Phvul.008G258700.1	-	691	Pkinase	PF00069.30	263	1.3e-23	84.8	0	1	1	1.2e-24	2.5e-23	83.9	0	7	258	405	657	401	660	0.78	95.8175
>50%	Phvul.009G180700.1	-	627	Pkinase	PF00069.30	263	1.9e-23	84.2	0.1	1	1	2e-24	4.1e-23	83.1	0.1	7	258	359	609	355	612	0.82	95.8175
>50%	Phvul.003G068400.1	-	736	Pkinase	PF00069.30	263	3.8e-15	57	0.1	1	1	3.5e-16	7.2e-15	56.1	0.1	7	258	455	713	449	716	0.81	95.8175
>50%	Phvul.007G060400.1	-	380	Pkinase	PF00069.30	263	3.5e-51	175.1	0	1	1	2.9e-52	5.8e-51	174.4	0	9	259	84	349	77	351	0.9	95.4373
>50%	Phvul.002G043600.1	-	387	Pkinase	PF00069.30	263	8.8e-48	164	0	1	1	7.1e-49	1.5e-47	163.3	0	9	259	88	356	82	358	0.91	95.4373
>50%	Phvul.002G043600.2	-	387	Pkinase	PF00069.30	263	8.8e-48	164	0	1	1	7.1e-49	1.5e-47	163.3	0	9	259	88	356	82	358	0.91	95.4373
>50%	Phvul.009G130300.1	-	753	Pkinase	PF00069.30	263	2.1e-43	149.6	0	1	1	3.9e-44	7.9e-43	147.8	0	5	255	409	670	405	676	0.81	95.4373
>50%	Phvul.005G162100.1	-	892	Pkinase	PF00069.30	263	2.7e-42	146	0	1	1	2.8e-43	5.8e-42	144.9	0	4	254	590	849	588	855	0.88	95.4373
>50%	Phvul.009G102500.2	-	775	Pkinase	PF00069.30	263	9.5e-41	140.9	0	1	1	2.8e-41	5.7e-40	138.4	0	4	254	464	716	461	722	0.86	95.4373
>50%	Phvul.009G102500.1	-	776	Pkinase	PF00069.30	263	9.5e-41	140.9	0	1	1	2.8e-41	5.7e-40	138.4	0	4	254	465	717	462	723	0.86	95.4373
>50%	Phvul.002G302700.1	-	778	Pkinase	PF00069.30	263	2.7e-39	136.2	0.1	1	1	4.9e-40	1e-38	134.3	0	4	254	455	707	452	713	0.86	95.4373
>50%	Phvul.008G236900.1	-	644	Pkinase	PF00069.30	263	1.5e-35	123.9	0	1	1	1.1e-36	2.2e-35	123.4	0	5	255	339	595	336	606	0.84	95.4373
>50%	Phvul.001G243600.1	-	407	Pkinase	PF00069.30	263	6e-26	92.4	0.1	1	1	3e-26	6.2e-25	89.1	0.1	9	259	124	380	117	382	0.79	95.4373
>50%	Phvul.001G138500.1	-	653	Pkinase	PF00069.30	263	8.5e-26	91.9	0	1	1	6.1e-27	1.2e-25	91.4	0	7	257	346	636	341	640	0.83	95.4373
>50%	Phvul.008G275000.1	-	607	Pkinase	PF00069.30	263	1.9e-22	80.9	0	1	1	1.5e-23	3e-22	80.3	0	10	260	311	560	309	562	0.83	95.4373
>50%	Phvul.008G176300.2	-	252	Pkinase	PF00069.30	263	3.2e-65	221.2	0	1	1	1.8e-66	3.7e-65	220.9	0	1	250	4	247	4	249	0.93	95.057
>50%	Phvul.005G038600.1	-	313	Pkinase	PF00069.30	263	3.6e-59	201.3	0	1	1	2.5e-60	5.2e-59	200.8	0	9	258	59	301	54	304	0.92	95.057
>50%	Phvul.006G184700.1	-	459	Pkinase	PF00069.30	263	7.3e-59	200.3	0	1	1	5.3e-60	1.1e-58	199.8	0	10	259	162	407	158	409	0.94	95.057
>50%	Phvul.006G184700.2	-	459	Pkinase	PF00069.30	263	7.3e-59	200.3	0	1	1	5.3e-60	1.1e-58	199.8	0	10	259	162	407	158	409	0.94	95.057
>50%	Phvul.003G082800.1	-	381	Pkinase	PF00069.30	263	2e-57	195.6	0	1	1	1.4e-58	2.9e-57	195	0	9	258	92	335	86	338	0.93	95.057
>50%	Phvul.006G144200.1	-	375	Pkinase	PF00069.30	263	3.3e-57	194.9	0	1	1	2.4e-58	5e-57	194.3	0	9	258	85	328	79	331	0.93	95.057
>50%	Phvul.006G144200.2	-	375	Pkinase	PF00069.30	263	3.3e-57	194.9	0	1	1	2.4e-58	5e-57	194.3	0	9	258	85	328	79	331	0.93	95.057
>50%	Phvul.002G301900.1	-	416	Pkinase	PF00069.30	263	1.2e-55	189.8	0	1	1	8.3e-57	1.7e-55	189.3	0	9	258	143	386	136	389	0.93	95.057
>50%	Phvul.004G178600.1	-	416	Pkinase	PF00069.30	263	1.8e-55	189.2	0	1	1	1.2e-56	2.5e-55	188.7	0	9	258	143	386	136	389	0.94	95.057
>50%	Phvul.003G199900.2	-	355	Pkinase	PF00069.30	263	2.1e-55	188.9	0	1	1	1.4e-56	2.9e-55	188.5	0	9	258	65	308	59	311	0.93	95.057
>50%	Phvul.005G163100.1	-	887	Pkinase	PF00069.30	263	8e-43	147.7	0	1	1	1.3e-43	2.6e-42	146	0	5	254	586	844	583	850	0.88	95.057
>50%	Phvul.004G040000.1	-	819	Pkinase	PF00069.30	263	6.8e-42	144.7	0	1	1	9e-43	1.8e-41	143.3	0	6	255	501	762	496	767	0.81	95.057
>50%	Phvul.010G134200.1	-	716	Pkinase	PF00069.30	263	4.7e-39	135.4	0.1	1	1	5.6e-39	1.1e-37	130.8	0	5	254	437	688	433	694	0.86	95.057
>50%	Phvul.001G017000.1	-	593	Pkinase	PF00069.30	263	2.3e-34	120	0.1	1	1	1.9e-35	3.9e-34	119.2	0.1	10	259	311	567	310	570	0.8	95.057
>50%	Phvul.L005143.2	-	659	Pkinase	PF00069.30	263	1.1e-31	111.2	0	1	1	1e-32	2.1e-31	110.3	0	6	255	320	571	315	578	0.87	95.057
>50%	Phvul.L005143.1	-	819	Pkinase	PF00069.30	263	1.5e-31	110.7	0	1	1	1.6e-32	3.3e-31	109.7	0	6	255	480	731	475	738	0.87	95.057
>50%	Phvul.002G089300.1	-	695	Pkinase	PF00069.30	263	5.5e-09	36.8	0	1	1	1.2e-09	2.4e-08	34.7	0	9	258	424	672	416	675	0.73	95.057
>50%	Phvul.002G229000.1	-	503	Pkinase	PF00069.30	263	1.1e-56	193.2	0	1	1	8.7e-58	1.8e-56	192.5	0	10	258	205	449	200	453	0.93	94.6768
>50%	Phvul.002G229000.2	-	503	Pkinase	PF00069.30	263	1.1e-56	193.2	0	1	1	8.7e-58	1.8e-56	192.5	0	10	258	205	449	200	453	0.93	94.6768
>50%	Phvul.L001540.1	-	446	Pkinase	PF00069.30	263	7.3e-42	144.6	0	1	1	1.3e-42	2.7e-41	142.7	0	6	254	91	353	86	363	0.81	94.6768
>50%	Phvul.008G082400.1	-	898	Pkinase	PF00069.30	263	7.3e-41	141.3	0	1	1	9.2e-42	1.9e-40	140	0	6	254	545	804	540	811	0.8	94.6768
>50%	Phvul.010G100901.1	-	460	Pkinase	PF00069.30	263	7.5e-41	141.3	0	1	1	6.5e-42	1.3e-40	140.5	0	5	253	106	358	102	363	0.88	94.6768
>50%	Phvul.008G062200.1	-	883	Pkinase	PF00069.30	263	1.4e-40	140.4	0	1	1	1.4e-41	2.8e-40	139.4	0	5	253	529	781	525	787	0.88	94.6768
>50%	Phvul.008G062200.2	-	882	Pkinase	PF00069.30	263	1.4e-40	140.4	0	1	1	1.4e-41	2.8e-40	139.4	0	5	253	528	780	524	786	0.88	94.6768
>50%	Phvul.008G062200.3	-	897	Pkinase	PF00069.30	263	1.4e-40	140.3	0	1	1	1.4e-41	2.9e-40	139.3	0	5	253	543	795	539	801	0.88	94.6768
>50%	Phvul.008G139200.1	-	841	Pkinase	PF00069.30	263	8.8e-71	239.4	0	2	2	2.6e-26	5.4e-25	89.3	0	11	258	532	800	522	802	0.84	94.2966
>50%	Phvul.011G071400.2	-	328	Pkinase	PF00069.30	263	1.7e-68	231.9	0	1	1	1.2e-69	2.5e-68	231.3	0	6	253	44	315	41	320	0.89	94.2966
>50%	Phvul.010G043600.1	-	857	Pkinase	PF00069.30	263	8.8e-68	229.6	0	2	2	4.3e-26	8.8e-25	88.6	0	11	258	548	816	538	818	0.87	94.2966
>50%	Phvul.008G039500.1	-	281	Pkinase	PF00069.30	263	3.8e-64	217.6	0	1	1	2.3e-65	4.7e-64	217.3	0	16	263	41	277	27	277	0.92	94.2966
>50%	Phvul.008G039500.2	-	281	Pkinase	PF00069.30	263	3.8e-64	217.6	0	1	1	2.3e-65	4.7e-64	217.3	0	16	263	41	277	27	277	0.92	94.2966
>50%	Phvul.009G173100.3	-	558	Pkinase	PF00069.30	263	4.1e-48	165.1	0.2	1	1	3e-49	6.2e-48	164.5	0.2	16	263	4	247	2	247	0.9	94.2966
>50%	Phvul.009G173100.4	-	558	Pkinase	PF00069.30	263	4.1e-48	165.1	0.2	1	1	3e-49	6.2e-48	164.5	0.2	16	263	4	247	2	247	0.9	94.2966
>50%	Phvul.010G099400.6	-	848	Pkinase	PF00069.30	263	9.3e-41	141	0	1	1	1e-41	2.1e-40	139.8	0	5	252	494	745	490	750	0.88	94.2966
>50%	Phvul.010G099400.2	-	890	Pkinase	PF00069.30	263	1e-40	140.8	0	1	1	1.1e-41	2.3e-40	139.7	0	5	252	536	787	532	792	0.88	94.2966
>50%	Phvul.010G099400.4	-	890	Pkinase	PF00069.30	263	1e-40	140.8	0	1	1	1.1e-41	2.3e-40	139.7	0	5	252	536	787	532	792	0.88	94.2966
>50%	Phvul.010G099400.5	-	890	Pkinase	PF00069.30	263	1e-40	140.8	0	1	1	1.1e-41	2.3e-40	139.7	0	5	252	536	787	532	792	0.88	94.2966
>50%	Phvul.010G099400.3	-	901	Pkinase	PF00069.30	263	1.1e-40	140.8	0	1	1	1.2e-41	2.4e-40	139.6	0	5	252	547	798	543	803	0.88	94.2966
>50%	Phvul.008G026600.1	-	345	Pkinase	PF00069.30	263	1.3e-29	104.5	0	1	1	8.7e-31	1.8e-29	104	0	10	257	46	300	42	307	0.84	94.2966
>50%	Phvul.008G122400.2	-	595	Pkinase	PF00069.30	263	3e-24	86.9	0	1	1	2.2e-25	4.4e-24	86.3	0	12	259	306	568	299	570	0.84	94.2966
>50%	Phvul.008G122400.1	-	687	Pkinase	PF00069.30	263	4.1e-24	86.4	0	1	1	3e-25	6.1e-24	85.8	0	12	259	398	660	391	662	0.84	94.2966
>50%	Phvul.009G259800.1	-	640	Pkinase	PF00069.30	263	3.6e-13	50.5	0	1	1	3.3e-13	6.6e-12	46.4	0	11	258	357	596	347	600	0.79	94.2966
>50%	Phvul.001G045100.3	-	527	Pkinase	PF00069.30	263	5.2e-40	138.5	0	1	1	2.8e-40	5.7e-39	135.1	0	6	252	257	505	252	515	0.84	93.9163
>50%	Phvul.001G045100.1	-	671	Pkinase	PF00069.30	263	9.4e-40	137.7	0	1	1	4.8e-40	9.8e-39	134.3	0	6	252	401	649	396	659	0.84	93.9163
>50%	Phvul.002G025700.1	-	616	Pkinase	PF00069.30	263	2.7e-37	129.6	0	1	1	5.2e-38	1.1e-36	127.7	0	14	260	352	606	350	607	0.83	93.9163
>50%	Phvul.003G260300.1	-	1154	Pkinase	PF00069.30	263	7.3e-33	115.1	0	1	1	4.9e-34	9.9e-33	114.6	0	11	257	869	1128	859	1131	0.76	93.9163
>50%	Phvul.002G111100.1	-	1131	Pkinase	PF00069.30	263	6e-32	112.1	0	1	1	4e-33	8.1e-32	111.7	0	11	257	847	1105	837	1108	0.79	93.9163
>50%	Phvul.011G064400.1	-	800	Pkinase	PF00069.30	263	7.2e-31	108.5	0	1	1	8.2e-32	1.7e-30	107.3	0	9	255	464	712	461	720	0.86	93.9163
>50%	Phvul.001G095500.1	-	691	Pkinase	PF00069.30	263	1e-29	104.8	0	1	1	8e-31	1.6e-29	104.1	0	13	259	381	655	380	657	0.83	93.9163
>50%	Phvul.004G023700.1	-	606	Pkinase	PF00069.30	263	1.2e-24	88.2	0	1	1	8.3e-26	1.7e-24	87.7	0	13	259	320	576	317	578	0.87	93.9163
>50%	Phvul.004G084688.1	-	947	Pkinase	PF00069.30	263	1.3e-22	81.4	0	1	1	1.1e-23	2.2e-22	80.8	0	13	259	686	941	683	944	0.86	93.9163
>50%	Phvul.007G280200.1	-	639	Pkinase	PF00069.30	263	7.4e-42	144.6	0.2	1	1	5.4e-43	1.1e-41	144	0.2	13	258	364	613	363	616	0.85	93.5361
>50%	Phvul.005G165900.1	-	652	Pkinase	PF00069.30	263	5.4e-40	138.5	0.1	1	1	3.8e-41	7.7e-40	138	0.1	13	258	359	621	357	624	0.84	93.5361
>50%	Phvul.005G165900.2	-	663	Pkinase	PF00069.30	263	5.6e-40	138.4	0.1	1	1	3.9e-41	8e-40	137.9	0.1	13	258	370	632	368	635	0.84	93.5361
>50%	Phvul.002G117600.2	-	736	Pkinase	PF00069.30	263	1.7e-35	123.7	0	1	1	2.9e-36	6e-35	121.9	0	3	248	464	724	462	731	0.82	93.5361
>50%	Phvul.008G027200.1	-	345	Pkinase	PF00069.30	263	1.7e-25	90.9	0	1	1	1.1e-26	2.3e-25	90.5	0	12	257	50	301	39	304	0.81	93.5361
>50%	Phvul.010G075300.1	-	491	Pkinase	PF00069.30	263	1.3e-22	81.4	0	1	1	9.8e-24	2e-22	80.9	0	14	259	72	308	62	311	0.89	93.5361
>50%	Phvul.004G072600.1	-	783	Pkinase	PF00069.30	263	1.8e-15	58.1	0	1	1	1.4e-16	2.8e-15	57.4	0	13	258	489	746	479	751	0.78	93.5361
>50%	Phvul.003G229100.1	-	496	Pkinase	PF00069.30	263	2.9e-27	96.7	0	1	1	2.1e-28	4.3e-27	96.2	0	14	258	76	311	68	315	0.9	93.1559
>50%	Phvul.008G291100.1	-	538	Pkinase	PF00069.30	263	3.2e-26	93.3	0	1	1	3e-27	6.1e-26	92.4	0	14	258	97	333	87	336	0.87	93.1559
>50%	Phvul.010G097200.1	-	491	Pkinase	PF00069.30	263	5e-24	86.1	0	1	1	3.8e-25	7.7e-24	85.5	0	14	258	72	307	62	310	0.88	93.1559
>50%	Phvul.011G060100.1	-	492	Pkinase	PF00069.30	263	1.8e-23	84.3	0	1	1	1.3e-24	2.7e-23	83.7	0	14	258	73	308	64	311	0.89	93.1559
>50%	Phvul.011G060100.2	-	493	Pkinase	PF00069.30	263	1.8e-23	84.3	0	1	1	1.3e-24	2.7e-23	83.7	0	14	258	73	308	64	311	0.89	93.1559
>50%	Phvul.002G289000.1	-	490	Pkinase	PF00069.30	263	5.3e-23	82.8	0	1	1	4.4e-24	8.9e-23	82	0	14	258	75	310	65	313	0.9	93.1559
>50%	Phvul.008G030000.1	-	339	Pkinase	PF00069.30	263	1.2e-40	140.6	0	1	1	8.9e-42	1.8e-40	140	0	14	257	56	304	51	310	0.87	92.7757
>50%	Phvul.008G029600.1	-	337	Pkinase	PF00069.30	263	1.3e-40	140.5	0	1	1	9.4e-42	1.9e-40	139.9	0	14	257	56	302	51	308	0.87	92.7757
>50%	Phvul.008G029700.1	-	366	Pkinase	PF00069.30	263	1.3e-37	130.7	0.1	1	1	9.3e-37	1.9e-35	123.6	0.1	14	257	56	326	51	331	0.88	92.7757
>50%	Phvul.008G030100.1	-	343	Pkinase	PF00069.30	263	6.6e-37	128.3	0	1	1	4.6e-38	9.5e-37	127.8	0	14	257	56	303	51	308	0.87	92.7757
>50%	Phvul.004G169300.1	-	1079	Pkinase	PF00069.30	263	2.4e-32	113.4	0	1	1	1.9e-33	3.8e-32	112.7	0	21	263	787	1021	778	1021	0.92	92.3954
>50%	Phvul.008G105600.1	-	992	Pkinase	PF00069.30	263	1e-40	140.9	0	1	1	7.9e-42	1.6e-40	140.2	0	2	243	669	952	668	960	0.81	92.0152
>50%	Phvul.002G247900.1	-	475	Pkinase	PF00069.30	263	1.9e-46	159.6	0	1	1	1.5e-47	3e-46	159	0	18	258	207	450	199	452	0.89	91.635
>50%	Phvul.004G039100.1	-	336	Pkinase	PF00069.30	263	4.9e-33	115.7	0	1	1	3.2e-34	6.5e-33	115.3	0	14	254	56	314	52	325	0.78	91.635
>50%	Phvul.003G181000.1	-	342	Pkinase	PF00069.30	263	8.3e-32	111.6	0	1	1	1.5e-31	3.1e-30	106.5	0	20	260	66	332	28	333	0.81	91.635
>50%	Phvul.006G169700.1	-	455	Pkinase	PF00069.30	263	3.7e-53	181.6	0	1	1	2.5e-54	5.2e-53	181.1	0	21	259	169	405	160	409	0.9	90.8745
>50%	Phvul.006G019900.1	-	1607	Pkinase	PF00069.30	263	5.7e-109	364.6	3.4	2	3	2.8e-36	5.8e-35	122	0	22	259	780	1022	765	1024	0.85	90.4943
>50%	Phvul.008G190300.1	-	453	Pkinase	PF00069.30	263	5.3e-53	181.1	0	1	1	3.7e-54	7.5e-53	180.6	0	22	259	167	406	160	408	0.92	90.4943
>50%	Phvul.006G019900.1	-	1607	Pkinase	PF00069.30	263	5.7e-109	364.6	3.4	1	3	8.1e-38	1.6e-36	127	0.9	22	258	330	569	319	572	0.84	90.1141
>50%	Phvul.008G264100.1	-	453	Pkinase	PF00069.30	263	3.1e-52	178.6	0	1	1	2.2e-53	4.4e-52	178.1	0	22	258	167	405	160	408	0.92	90.1141
>50%	Phvul.008G029932.1	-	338	Pkinase	PF00069.30	263	1.4e-37	130.5	0	1	1	1e-38	2e-37	130	0	21	257	64	301	57	306	0.88	90.1141
>50%	Phvul.001G147001.2	-	284	Pkinase	PF00069.30	263	2.2e-36	126.6	0	1	1	1.4e-37	2.8e-36	126.3	0	24	259	5	255	3	259	0.81	89.7338
>50%	Phvul.L001540.2	-	346	Pkinase	PF00069.30	263	1.3e-35	124.1	0	1	1	1e-36	2e-35	123.5	0	19	254	4	253	1	262	0.8	89.7338
>50%	Phvul.005G025000.1	-	1638	Pkinase	PF00069.30	263	2.2e-29	103.7	0	1	1	1.8e-30	3.7e-29	102.9	0	24	258	180	436	163	439	0.87	89.3536
>50%	Phvul.005G078800.1	-	366	Pkinase	PF00069.30	263	4.5e-47	161.7	0	1	1	2.9e-48	5.9e-47	161.3	0	2	235	24	275	23	305	0.79	88.9734
>50%	Phvul.002G238900.3	-	621	Pkinase	PF00069.30	263	1.1e-15	58.8	0.1	1	1	1.8e-16	3.6e-15	57.1	0.1	24	257	348	586	337	589	0.73	88.9734
>50%	Phvul.002G238900.1	-	697	Pkinase	PF00069.30	263	1.5e-15	58.3	0.1	1	1	2.2e-16	4.5e-15	56.8	0.1	24	257	424	662	413	665	0.73	88.9734
>50%	Phvul.002G238900.2	-	710	Pkinase	PF00069.30	263	1.6e-15	58.3	0.1	1	1	2.3e-16	4.7e-15	56.7	0.1	24	257	437	675	426	678	0.73	88.9734
>50%	Phvul.007G185900.3	-	704	Pkinase	PF00069.30	263	5.5e-40	138.4	0	1	1	4.1e-41	8.3e-40	137.8	0	30	262	27	250	20	251	0.87	88.5932
>50%	Phvul.001G147001.1	-	305	Pkinase	PF00069.30	263	9.1e-36	124.6	0	1	1	5.8e-37	1.2e-35	124.2	0	27	259	29	276	23	280	0.8	88.5932
>50%	Phvul.005G181000.1	-	428	Pkinase	PF00069.30	263	2.1e-42	146.3	0.1	1	1	2.2e-43	4.4e-42	145.3	0	28	259	164	402	148	405	0.79	88.2129
>50%	Phvul.011G081800.1	-	630	Pkinase	PF00069.30	263	1.9e-23	84.2	0	1	1	1.8e-24	3.6e-23	83.3	0	28	259	387	624	366	626	0.79	88.2129
>50%	Phvul.004G154500.1	-	635	Pkinase	PF00069.30	263	7.3e-78	262.6	0.2	1	2	1.1e-30	2.2e-29	103.7	0	29	258	72	316	50	319	0.79	87.4525
>50%	Phvul.005G008900.1	-	808	Pkinase	PF00069.30	263	3.9e-40	138.9	0	1	1	4.2e-41	8.6e-40	137.8	0	5	232	458	687	454	724	0.85	86.692
>50%	Phvul.004G044200.2	-	232	Pkinase	PF00069.30	263	7.5e-43	147.8	0.1	1	1	4.1e-44	8.4e-43	147.7	0.1	23	248	3	228	1	230	0.89	85.9316
>50%	Phvul.008G212500.1	-	661	Pkinase	PF00069.30	263	3.1e-36	126.1	0	1	1	4.6e-37	9.4e-36	124.5	0	33	257	387	628	368	631	0.81	85.5513
>50%	Phvul.005G164700.2	-	802	Pkinase	PF00069.30	263	1.7e-44	153.2	0	1	1	1.4e-45	2.9e-44	152.4	0	3	224	502	729	500	767	0.87	84.4106
>50%	Phvul.005G164700.1	-	900	Pkinase	PF00069.30	263	2.2e-44	152.8	0	1	1	1.8e-45	3.6e-44	152.1	0	3	224	600	827	598	865	0.87	84.4106
>50%	Phvul.003G152900.1	-	634	Pkinase	PF00069.30	263	8.9e-40	137.7	0	1	1	5.9e-41	1.2e-39	137.3	0	2	223	291	513	290	558	0.84	84.4106
>50%	Phvul.001G069800.1	-	296	Pkinase	PF00069.30	263	1e-38	134.2	0.1	1	1	6.5e-40	1.3e-38	133.9	0.1	38	259	4	239	1	241	0.83	84.4106
>50%	Phvul.001G162300.1	-	452	Pkinase	PF00069.30	263	3.3e-25	90	0	1	1	2.2e-26	4.5e-25	89.6	0	2	223	10	232	9	264	0.83	84.4106
>50%	Phvul.008G083000.1	-	547	Pkinase	PF00069.30	263	5.8e-24	85.9	0	1	1	4.1e-25	8.3e-24	85.4	0	39	260	209	443	184	446	0.86	84.4106
>50%	Phvul.009G050100.2	-	416	Pkinase	PF00069.30	263	9.2e-65	219.6	0	1	1	6.9e-66	1.4e-64	219	0	43	263	8	224	2	224	0.94	84.0304
>50%	Phvul.011G071400.3	-	294	Pkinase	PF00069.30	263	2.4e-62	211.7	0	1	1	1.7e-63	3.4e-62	211.2	0	43	263	4	248	1	248	0.88	84.0304
>50%	Phvul.007G062700.1	-	1111	Pkinase	PF00069.30	263	1.3e-40	140.5	0	1	1	1e-41	2.1e-40	139.8	0	39	259	820	1098	792	1102	0.83	84.0304
>50%	Phvul.011G186900.1	-	527	Pkinase	PF00069.30	263	3.4e-62	211.2	0	2	2	7.7e-59	1.6e-57	196	0	44	263	89	308	68	308	0.9	83.6502
>50%	Phvul.011G216200.1	-	928	Pkinase	PF00069.30	263	1.3e-22	81.5	0	1	1	1.4e-23	2.9e-22	80.3	0	44	263	103	344	90	344	0.79	83.6502
>50%	Phvul.001G110300.1	-	708	Pkinase	PF00069.30	263	8.9e-16	59.1	0	1	1	6.8e-17	1.4e-15	58.4	0	1	220	147	388	147	435	0.77	83.6502
>50%	Phvul.001G073501.2	-	422	Pkinase	PF00069.30	263	3e-27	96.7	0	1	1	2e-28	4.1e-27	96.2	0	1	219	9	228	9	274	0.85	83.27
>50%	Phvul.007G191200.1	-	453	Pkinase	PF00069.30	263	2e-25	90.7	0	1	1	1.3e-26	2.6e-25	90.3	0	2	220	10	229	9	260	0.85	83.27
>50%	Phvul.007G191200.2	-	453	Pkinase	PF00069.30	263	2e-25	90.7	0	1	1	1.3e-26	2.6e-25	90.3	0	2	220	10	229	9	260	0.85	83.27
>50%	Phvul.007G191200.3	-	454	Pkinase	PF00069.30	263	2e-25	90.7	0	1	1	1.3e-26	2.6e-25	90.3	0	2	220	10	229	9	260	0.85	83.27
>50%	Phvul.007G191200.4	-	454	Pkinase	PF00069.30	263	2e-25	90.7	0	1	1	1.3e-26	2.6e-25	90.3	0	2	220	10	229	9	260	0.85	83.27
>50%	Phvul.010G070100.1	-	610	Pkinase	PF00069.30	263	3.2e-17	63.8	0	1	1	2.4e-18	4.9e-17	63.2	0	42	260	277	510	252	513	0.85	83.27
>50%	Phvul.010G070100.2	-	610	Pkinase	PF00069.30	263	3.2e-17	63.8	0	1	1	2.4e-18	4.9e-17	63.2	0	42	260	277	510	252	513	0.85	83.27
>50%	Phvul.010G070100.3	-	610	Pkinase	PF00069.30	263	3.2e-17	63.8	0	1	1	2.4e-18	4.9e-17	63.2	0	42	260	277	510	252	513	0.85	83.27
>50%	Phvul.008G184400.3	-	394	Pkinase	PF00069.30	263	2.5e-63	215	0	1	1	1.9e-64	3.9e-63	214.3	0	46	263	3	210	1	210	0.92	82.8897
>50%	Phvul.007G163000.1	-	924	Pkinase	PF00069.30	263	1.2e-44	153.8	0.1	1	1	8.7e-46	1.8e-44	153.2	0.1	4	221	605	832	603	874	0.82	82.8897
>50%	Phvul.009G014500.1	-	1128	Pkinase	PF00069.30	263	3.7e-29	102.9	0	1	1	2.6e-30	5.3e-29	102.4	0	4	221	837	1067	834	1104	0.78	82.8897
>50%	Phvul.006G072300.1	-	575	Pkinase	PF00069.30	263	7.9e-28	98.6	0	1	1	6e-29	1.2e-27	97.9	0	41	258	351	564	327	567	0.84	82.8897
>50%	Phvul.002G162700.1	-	864	Pkinase	PF00069.30	263	5.2e-31	109	0	1	1	1.1e-31	2.2e-30	107	0	42	258	269	499	256	502	0.83	82.5095
>50%	Phvul.010G111000.1	-	679	Pkinase	PF00069.30	263	5.9e-30	105.6	0	1	1	6.3e-31	1.3e-29	104.4	0	43	258	269	500	260	503	0.85	82.1293
>50%	Phvul.005G132600.1	-	432	Pkinase	PF00069.30	263	3.5e-23	83.4	0	1	1	3.3e-24	6.8e-23	82.4	0	39	254	135	399	124	405	0.81	82.1293
>50%	Phvul.001G096600.3	-	275	Pkinase	PF00069.30	263	5.2e-49	168	0	1	1	3.3e-50	6.8e-49	167.6	0	5	219	30	254	27	267	0.9	81.749
>50%	Phvul.011G098200.2	-	979	Pkinase	PF00069.30	263	5.2e-54	184.4	0	1	1	3.9e-55	8e-54	183.8	0	50	263	2	207	1	207	0.9	81.3688
>50%	Phvul.007G186800.2	-	569	Pkinase	PF00069.30	263	1.5e-51	176.3	0	1	1	1e-52	2.1e-51	175.8	0	50	262	2	206	1	207	0.9	80.9886
>50%	Phvul.002G311000.1	-	416	Pkinase	PF00069.30	263	1.1e-27	98.1	0	1	1	6.9e-29	1.4e-27	97.8	0	1	212	9	227	9	267	0.85	80.6084
>50%	Phvul.002G311000.2	-	416	Pkinase	PF00069.30	263	1.1e-27	98.1	0	1	1	6.9e-29	1.4e-27	97.8	0	1	212	9	227	9	267	0.85	80.6084
>50%	Phvul.001G076900.1	-	685	Pkinase	PF00069.30	263	2.1e-18	67.7	0	1	1	1.4e-19	2.9e-18	67.2	0	1	212	125	352	125	406	0.86	80.6084
>50%	Phvul.001G076900.2	-	685	Pkinase	PF00069.30	263	2.1e-18	67.7	0	1	1	1.4e-19	2.9e-18	67.2	0	1	212	125	352	125	406	0.86	80.6084
>50%	Phvul.010G145900.1	-	711	Pkinase	PF00069.30	263	7.5e-16	59.3	0	1	1	6.1e-17	1.2e-15	58.6	0	1	212	147	381	147	443	0.8	80.6084
>50%	Phvul.009G111300.1	-	707	Pkinase	PF00069.30	263	4.3e-15	56.8	0	1	1	5.1e-16	1e-14	55.6	0	1	212	140	374	140	436	0.78	80.6084
>50%	Phvul.002G021100.7	-	465	Pkinase	PF00069.30	263	1.1e-59	203	0	1	1	7.6e-61	1.5e-59	202.5	0	2	212	230	451	229	463	0.92	80.2281
>50%	Phvul.002G021100.2	-	578	Pkinase	PF00069.30	263	1.8e-59	202.3	0	1	1	1.3e-60	2.6e-59	201.8	0	2	212	343	564	342	576	0.92	80.2281
>50%	Phvul.002G021100.4	-	578	Pkinase	PF00069.30	263	1.8e-59	202.3	0	1	1	1.3e-60	2.6e-59	201.8	0	2	212	343	564	342	576	0.92	80.2281
>50%	Phvul.006G068400.1	-	798	Pkinase	PF00069.30	263	5.4e-46	158.1	0.1	1	1	3.6e-47	7.3e-46	157.7	0.1	2	212	491	718	490	774	0.79	80.2281
>50%	Phvul.003G062600.1	-	651	Pkinase	PF00069.30	263	1.2e-45	157	0	1	1	1.1e-46	2.2e-45	156.1	0	2	212	326	541	325	600	0.83	80.2281
>50%	Phvul.007G049500.1	-	669	Pkinase	PF00069.30	263	8.6e-43	147.6	0	1	1	6e-44	1.2e-42	147.1	0	2	212	338	549	337	606	0.78	80.2281
>50%	Phvul.001G060600.1	-	779	Pkinase	PF00069.30	263	2.8e-40	139.4	0	1	1	3.1e-41	6.3e-40	138.2	0	2	212	464	678	463	724	0.85	80.2281
>50%	Phvul.002G123500.1	-	1030	Pkinase	PF00069.30	263	9.2e-39	134.4	0	1	1	6.7e-40	1.4e-38	133.9	0	2	212	721	953	720	1021	0.78	80.2281
>50%	Phvul.004G168800.2	-	426	Pkinase	PF00069.30	263	1e-27	98.2	0	1	1	6.5e-29	1.3e-27	97.8	0	2	212	10	227	9	258	0.86	80.2281
>50%	Phvul.004G168800.1	-	432	Pkinase	PF00069.30	263	1.1e-27	98.1	0	1	1	6.7e-29	1.4e-27	97.8	0	2	212	10	227	9	258	0.86	80.2281
>50%	Phvul.004G168800.3	-	432	Pkinase	PF00069.30	263	1.1e-27	98.1	0	1	1	6.7e-29	1.4e-27	97.8	0	2	212	10	227	9	258	0.86	80.2281
>50%	Phvul.010G136500.1	-	479	Pkinase	PF00069.30	263	3.5e-26	93.2	0	1	1	2.5e-27	5.1e-26	92.6	0	2	212	10	227	9	263	0.82	80.2281
>50%	Phvul.007G107800.1	-	460	Pkinase	PF00069.30	263	1.4e-25	91.2	0	1	1	8.7e-27	1.8e-25	90.9	0	2	212	10	227	9	262	0.84	80.2281
>50%	Phvul.007G096600.1	-	422	Pkinase	PF00069.30	263	1.7e-20	74.5	0	1	1	1.4e-21	2.9e-20	73.8	0	44	254	141	388	123	393	0.81	80.2281
>50%	Phvul.005G094900.1	-	805	Pkinase	PF00069.30	263	1.8e-52	179.4	0	1	1	1.4e-53	2.8e-52	178.7	0	3	212	551	762	549	798	0.89	79.8479
>50%	Phvul.007G052500.1	-	665	Pkinase	PF00069.30	263	2.8e-45	155.8	0.2	1	1	2.8e-46	5.8e-45	154.8	0	2	211	334	544	333	602	0.79	79.8479
>50%	Phvul.010G156500.1	-	365	Pkinase	PF00069.30	263	2.5e-41	142.8	0	1	1	1.5e-42	3.1e-41	142.5	0	2	211	39	253	38	309	0.79	79.8479
>50%	Phvul.007G244300.2	-	623	Pkinase	PF00069.30	263	1.2e-38	134	0	1	1	9.5e-40	1.9e-38	133.4	0	1	210	30	253	30	279	0.88	79.8479
>50%	Phvul.008G224900.2	-	977	Pkinase	PF00069.30	263	1.2e-37	130.7	0	1	1	8.1e-39	1.7e-37	130.3	0	3	212	680	910	678	965	0.85	79.8479
>50%	Phvul.008G224900.1	-	1009	Pkinase	PF00069.30	263	1.3e-37	130.7	0	1	1	8.6e-39	1.8e-37	130.2	0	3	212	712	942	710	997	0.85	79.8479
>50%	Phvul.008G225000.1	-	1014	Pkinase	PF00069.30	263	1.5e-37	130.5	0	1	1	9.8e-39	2e-37	130	0	3	212	712	942	710	978	0.87	79.8479
>50%	Phvul.011G198200.1	-	372	Pkinase	PF00069.30	263	1.6e-30	107.4	4.6	2	2	1.1e-28	2.3e-27	97	0.3	49	258	105	312	105	315	0.74	79.8479
>50%	Phvul.003G135100.1	-	455	Pkinase	PF00069.30	263	1.5e-26	94.4	0	1	1	9.5e-28	1.9e-26	94	0	2	211	10	226	9	254	0.84	79.8479
>50%	Phvul.009G104800.2	-	398	Pkinase	PF00069.30	263	9e-44	150.8	0	1	1	1.1e-44	2.2e-43	149.6	0	1	209	66	299	66	346	0.86	79.4677
>50%	Phvul.009G209200.1	-	1042	Pkinase	PF00069.30	263	1.5e-41	143.6	0.2	1	1	1e-42	2e-41	143.1	0.2	4	212	718	946	715	1013	0.83	79.4677
>50%	Phvul.007G261200.1	-	374	Pkinase	PF00069.30	263	7.5e-37	128.1	0	1	1	4.5e-38	9.1e-37	127.9	0	4	212	75	296	72	349	0.82	79.4677
>50%	Phvul.006G197000.1	-	594	Pkinase	PF00069.30	263	1.9e-22	80.9	0.1	1	1	2.1e-23	4.2e-22	79.8	0.1	4	212	294	500	291	557	0.84	79.4677
>50%	Phvul.002G127800.1	-	1006	Pkinase	PF00069.30	263	3.5e-40	139.1	0	1	1	2.5e-41	5e-40	138.6	0	2	209	699	923	698	992	0.84	79.0875
>50%	Phvul.001G090800.1	-	298	Pkinase	PF00069.30	263	1.9e-38	133.4	0	1	1	1.2e-39	2.5e-38	133	0	52	259	2	224	1	228	0.87	79.0875
>50%	Phvul.001G090800.3	-	298	Pkinase	PF00069.30	263	1.9e-38	133.4	0	1	1	1.2e-39	2.5e-38	133	0	52	259	2	224	1	228	0.87	79.0875
>50%	Phvul.007G072300.6	-	496	Pkinase	PF00069.30	263	3.4e-33	116.1	0.3	1	1	1.6e-33	3.2e-32	113	0	5	212	149	360	145	404	0.81	79.0875
>50%	Phvul.007G072300.3	-	619	Pkinase	PF00069.30	263	6.1e-33	115.3	0.1	1	1	2.6e-33	5.3e-32	112.3	0	5	212	272	483	268	527	0.81	79.0875
>50%	Phvul.007G072300.2	-	712	Pkinase	PF00069.30	263	9.6e-33	114.7	0.1	1	1	3.6e-33	7.3e-32	111.8	0	5	212	365	576	361	619	0.82	79.0875
>50%	Phvul.009G108500.1	-	426	Pkinase	PF00069.30	263	1.1e-29	104.7	0	1	1	7.3e-31	1.5e-29	104.2	0	2	209	10	224	9	259	0.85	79.0875
>50%	Phvul.011G159700.1	-	389	Pkinase	PF00069.30	263	1.3e-47	163.4	0	1	1	8.5e-49	1.7e-47	163	0	4	210	50	262	47	318	0.83	78.7072
>50%	Phvul.011G150950.1	-	818	Pkinase	PF00069.30	263	2.2e-43	149.6	0	1	1	1.5e-44	3.1e-43	149.1	0	2	208	501	713	500	770	0.79	78.7072
>50%	Phvul.008G093200.2	-	1029	Pkinase	PF00069.30	263	1.4e-41	143.6	0	1	1	1.1e-42	2.2e-41	143	0	5	211	710	935	706	976	0.83	78.7072
>50%	Phvul.008G093200.3	-	1029	Pkinase	PF00069.30	263	1.4e-41	143.6	0	1	1	1.1e-42	2.2e-41	143	0	5	211	710	935	706	976	0.83	78.7072
>50%	Phvul.008G093200.1	-	1069	Pkinase	PF00069.30	263	1.4e-41	143.6	0	1	1	1.2e-42	2.4e-41	142.9	0	5	211	750	975	746	1015	0.83	78.7072
>50%	Phvul.004G109500.1	-	834	Pkinase	PF00069.30	263	1.5e-41	143.5	0	1	1	1.3e-42	2.6e-41	142.8	0	6	212	500	710	495	765	0.79	78.7072
>50%	Phvul.007G072300.4	-	642	Pkinase	PF00069.30	263	6.4e-33	115.3	0.1	1	1	2.7e-33	5.6e-32	112.2	0	6	212	296	506	291	550	0.81	78.7072
>50%	Phvul.007G072300.5	-	731	Pkinase	PF00069.30	263	9.7e-33	114.7	0.1	1	1	3.7e-33	7.5e-32	111.8	0	6	212	385	595	380	638	0.82	78.7072
>50%	Phvul.007G072300.1	-	735	Pkinase	PF00069.30	263	9.9e-33	114.6	0.1	1	1	3.7e-33	7.6e-32	111.8	0	6	212	389	599	384	642	0.82	78.7072
>50%	Phvul.008G258400.2	-	449	Pkinase	PF00069.30	263	9.2e-30	104.9	0	1	1	6.8e-31	1.4e-29	104.3	0	52	258	236	438	200	441	0.85	78.7072
>50%	Phvul.008G258400.1	-	579	Pkinase	PF00069.30	263	1.6e-29	104.2	0	1	1	1.3e-30	2.6e-29	103.5	0	52	258	366	568	331	571	0.85	78.7072
>50%	Phvul.009G230800.1	-	456	Pkinase	PF00069.30	263	2.5e-25	90.4	0	1	1	1.6e-26	3.2e-25	90	0	2	208	10	224	9	263	0.85	78.7072
>50%	Phvul.011G176700.1	-	790	Pkinase	PF00069.30	263	4.8e-48	164.9	0	1	1	4.3e-49	8.8e-48	164	0	2	207	474	685	473	744	0.79	78.327
>50%	Phvul.011G169332.3	-	1014	Pkinase	PF00069.30	263	5.5e-44	151.5	0	1	1	3.9e-45	8e-44	151	0	2	207	685	893	684	950	0.83	78.327
>50%	Phvul.011G169332.5	-	1014	Pkinase	PF00069.30	263	5.5e-44	151.5	0	1	1	3.9e-45	8e-44	151	0	2	207	685	893	684	950	0.83	78.327
>50%	Phvul.011G169332.4	-	1014	Pkinase	PF00069.30	263	5.6e-44	151.5	0	1	1	3.9e-45	8e-44	151	0	2	207	685	893	684	950	0.83	78.327
>50%	Phvul.011G169332.1	-	1038	Pkinase	PF00069.30	263	5.8e-44	151.5	0	1	1	4.1e-45	8.4e-44	150.9	0	2	207	709	917	708	974	0.83	78.327
>50%	Phvul.011G169332.2	-	1038	Pkinase	PF00069.30	263	5.8e-44	151.5	0	1	1	4.1e-45	8.4e-44	150.9	0	2	207	709	917	708	974	0.83	78.327
>50%	Phvul.006G159100.1	-	498	Pkinase	PF00069.30	263	1.7e-39	136.8	0	1	1	1.2e-40	2.4e-39	136.4	0	2	207	177	386	176	469	0.83	78.327
>50%	Phvul.007G244300.3	-	609	Pkinase	PF00069.30	263	1.4e-37	130.5	0	1	1	1.3e-38	2.6e-37	129.7	0	54	259	30	260	26	263	0.84	78.327
>50%	Phvul.006G084600.1	-	646	Pkinase	PF00069.30	263	7.8e-48	164.2	0.1	1	1	5.4e-49	1.1e-47	163.7	0.1	2	206	326	535	325	598	0.82	77.9468
>50%	Phvul.011G169300.1	-	1030	Pkinase	PF00069.30	263	2.9e-45	155.7	0	1	1	2e-46	4.2e-45	155.2	0	2	206	691	898	690	956	0.81	77.9468
>50%	Phvul.001G173600.1	-	355	Pkinase	PF00069.30	263	3.4e-45	155.5	0	1	1	3.1e-46	6.4e-45	154.6	0	4	208	52	264	49	323	0.85	77.9468
>50%	Phvul.002G123200.1	-	1021	Pkinase	PF00069.30	263	2e-40	139.9	0	1	1	1.3e-41	2.7e-40	139.4	0	5	209	711	936	707	1005	0.78	77.9468
>50%	Phvul.010G064900.1	-	713	Pkinase	PF00069.30	263	8e-31	108.4	0	1	1	5.3e-32	1.1e-30	108	0	6	210	421	645	417	706	0.86	77.9468
>50%	Phvul.008G083700.2	-	283	Pkinase	PF00069.30	263	1.2e-51	176.7	0	1	1	7.6e-53	1.6e-51	176.3	0	4	207	54	268	52	281	0.91	77.5665
>50%	Phvul.008G083700.4	-	283	Pkinase	PF00069.30	263	1.2e-51	176.7	0	1	1	7.6e-53	1.6e-51	176.3	0	4	207	54	268	52	281	0.91	77.5665
>50%	Phvul.006G087700.1	-	678	Pkinase	PF00069.30	263	5.1e-47	161.5	0	1	1	3.8e-48	7.7e-47	160.9	0	3	206	351	557	349	622	0.83	77.5665
>50%	Phvul.002G063700.1	-	649	Pkinase	PF00069.30	263	8.5e-46	157.5	0	1	1	6.4e-47	1.3e-45	156.9	0	1	204	323	531	323	597	0.89	77.5665
>50%	Phvul.002G063700.2	-	649	Pkinase	PF00069.30	263	8.5e-46	157.5	0	1	1	6.4e-47	1.3e-45	156.9	0	1	204	323	531	323	597	0.89	77.5665
>50%	Phvul.007G048600.1	-	683	Pkinase	PF00069.30	263	1.8e-45	156.4	0	1	1	1.2e-46	2.5e-45	156	0	2	205	352	561	351	620	0.85	77.5665
>50%	Phvul.006G162400.1	-	513	Pkinase	PF00069.30	263	1.8e-45	156.4	0	1	1	1.2e-46	2.4e-45	156	0	6	209	98	307	93	370	0.84	77.5665
>50%	Phvul.002G177200.1	-	935	Pkinase	PF00069.30	263	2.1e-45	156.2	0.2	1	1	1.6e-46	3.3e-45	155.5	0.2	4	207	610	818	608	876	0.79	77.5665
>50%	Phvul.006G187700.1	-	372	Pkinase	PF00069.30	263	2.9e-45	155.7	0	1	1	1.8e-46	3.6e-45	155.4	0	1	204	56	265	56	326	0.89	77.5665
>50%	Phvul.006G187700.2	-	372	Pkinase	PF00069.30	263	2.9e-45	155.7	0	1	1	1.8e-46	3.6e-45	155.4	0	1	204	56	265	56	326	0.89	77.5665
>50%	Phvul.007G154500.1	-	727	Pkinase	PF00069.30	263	1.4e-44	153.5	0	1	1	9.8e-46	2e-44	153	0	2	205	341	550	340	616	0.82	77.5665
>50%	Phvul.001G071300.1	-	594	Pkinase	PF00069.30	263	9.6e-43	147.5	0	1	1	6.8e-44	1.4e-42	146.9	0	2	205	290	502	289	560	0.82	77.5665
>50%	Phvul.008G239600.1	-	699	Pkinase	PF00069.30	263	7.9e-50	170.7	0	1	1	5.6e-51	1.2e-49	170.2	0	2	204	370	574	369	642	0.84	77.1863
>50%	Phvul.008G077500.2	-	873	Pkinase	PF00069.30	263	1.6e-47	163.2	0.4	1	1	1.2e-48	2.4e-47	162.5	0.4	2	204	548	756	547	817	0.89	77.1863
>50%	Phvul.008G077500.1	-	918	Pkinase	PF00069.30	263	1.7e-47	163.1	0.4	1	1	1.3e-48	2.7e-47	162.4	0.4	2	204	593	801	592	862	0.89	77.1863
>50%	Phvul.007G049400.1	-	672	Pkinase	PF00069.30	263	6e-47	161.2	0	1	1	4.5e-48	9.1e-47	160.7	0	2	204	346	554	345	614	0.78	77.1863
>50%	Phvul.005G078500.1	-	998	Pkinase	PF00069.30	263	1.3e-46	160.1	0	1	1	1.2e-47	2.3e-46	159.3	0	2	204	665	873	664	934	0.84	77.1863
>50%	Phvul.011G175700.2	-	770	Pkinase	PF00069.30	263	3.8e-46	158.6	0	1	1	2.8e-47	5.7e-46	158.1	0	2	204	469	677	468	738	0.83	77.1863
>50%	Phvul.011G175700.1	-	771	Pkinase	PF00069.30	263	4.4e-46	158.4	0	1	1	3.2e-47	6.6e-46	157.8	0	2	204	469	678	468	739	0.83	77.1863
>50%	Phvul.005G079733.2	-	796	Pkinase	PF00069.30	263	2.6e-45	155.9	0	1	1	1.9e-46	3.9e-45	155.3	0	2	204	579	787	578	793	0.9	77.1863
>50%	Phvul.005G079733.1	-	821	Pkinase	PF00069.30	263	2.8e-45	155.8	0	1	1	2e-46	4.1e-45	155.2	0	2	204	604	812	603	818	0.9	77.1863
>50%	Phvul.007G049100.1	-	673	Pkinase	PF00069.30	263	3.8e-45	155.3	0	1	1	3.1e-46	6.3e-45	154.6	0	2	204	342	550	341	609	0.84	77.1863
>50%	Phvul.007G049600.1	-	685	Pkinase	PF00069.30	263	1.2e-44	153.7	0.1	1	1	1.9e-45	3.9e-44	152	0	2	204	354	562	353	622	0.8	77.1863
>50%	Phvul.007G162300.1	-	382	Pkinase	PF00069.30	263	1.2e-44	153.7	0	1	1	1.4e-45	2.8e-44	152.5	0	5	207	81	291	77	350	0.84	77.1863
>50%	Phvul.005G159200.4	-	661	Pkinase	PF00069.30	263	1.7e-44	153.2	0	1	1	1.2e-45	2.4e-44	152.7	0	2	204	376	585	375	648	0.81	77.1863
>50%	Phvul.008G126800.1	-	863	Pkinase	PF00069.30	263	1.9e-44	153.1	0	1	1	1.6e-45	3.3e-44	152.3	0	1	203	545	753	545	815	0.87	77.1863
>50%	Phvul.005G159200.3	-	725	Pkinase	PF00069.30	263	2.1e-44	152.9	0	1	1	1.4e-45	2.9e-44	152.4	0	2	204	440	649	439	712	0.81	77.1863
>50%	Phvul.006G194500.1	-	849	Pkinase	PF00069.30	263	2.1e-44	152.9	0	1	1	1.4e-45	2.9e-44	152.4	0	2	204	535	745	534	802	0.82	77.1863
>50%	Phvul.005G159200.1	-	745	Pkinase	PF00069.30	263	2.2e-44	152.9	0	1	1	1.5e-45	3.1e-44	152.4	0	2	204	460	669	459	732	0.81	77.1863
>50%	Phvul.005G159200.2	-	745	Pkinase	PF00069.30	263	2.2e-44	152.9	0	1	1	1.5e-45	3.1e-44	152.4	0	2	204	460	669	459	732	0.81	77.1863
>50%	Phvul.007G048900.1	-	671	Pkinase	PF00069.30	263	2.5e-44	152.7	0	1	1	1.9e-45	3.9e-44	152	0	2	204	340	548	339	608	0.81	77.1863
>50%	Phvul.003G158600.1	-	777	Pkinase	PF00069.30	263	3.6e-44	152.2	0	1	1	2.6e-45	5.3e-44	151.6	0	2	204	458	666	457	727	0.85	77.1863
>50%	Phvul.002G219900.1	-	837	Pkinase	PF00069.30	263	5.1e-44	151.7	0	1	1	3.5e-45	7.2e-44	151.2	0	2	204	521	729	520	788	0.85	77.1863
>50%	Phvul.009G106200.1	-	664	Pkinase	PF00069.30	263	1.5e-43	150.1	0	1	1	9.4e-45	1.9e-43	149.8	0	2	204	310	519	309	581	0.85	77.1863
>50%	Phvul.005G185701.1	-	508	Pkinase	PF00069.30	263	7.1e-43	147.9	0	1	1	7.8e-43	1.6e-41	143.5	0	2	204	182	390	181	446	0.82	77.1863
>50%	Phvul.001G071100.1	-	615	Pkinase	PF00069.30	263	1.4e-42	146.9	0	1	1	8.9e-44	1.8e-42	146.6	0	3	205	291	502	289	562	0.81	77.1863
>50%	Phvul.009G024200.1	-	619	Pkinase	PF00069.30	263	1.7e-42	146.6	0	1	1	1.2e-43	2.3e-42	146.2	0	2	204	264	470	263	499	0.89	77.1863
>50%	Phvul.011G070500.1	-	416	Pkinase	PF00069.30	263	5e-41	141.9	0	1	1	3.7e-42	7.6e-41	141.2	0	6	208	99	309	94	368	0.84	77.1863
>50%	Phvul.003G149100.2	-	605	Pkinase	PF00069.30	263	8.3e-40	137.8	0	1	1	6.7e-41	1.4e-39	137.1	0	1	203	295	503	295	549	0.9	77.1863
>50%	Phvul.003G149100.1	-	606	Pkinase	PF00069.30	263	8.3e-40	137.8	0	1	1	6.7e-41	1.4e-39	137.1	0	1	203	296	504	296	550	0.9	77.1863
>50%	Phvul.009G240100.1	-	371	Pkinase	PF00069.30	263	4.6e-39	135.4	0	1	1	2.8e-40	5.6e-39	135.1	0	3	205	59	267	57	325	0.85	77.1863
>50%	Phvul.006G095700.1	-	419	Pkinase	PF00069.30	263	2.6e-37	129.7	0	1	1	1.6e-38	3.3e-37	129.3	0	2	204	129	336	128	391	0.88	77.1863
>50%	Phvul.010G165200.2	-	625	Pkinase	PF00069.30	263	1.9e-36	126.8	0	1	1	1.5e-37	3.1e-36	126.1	0	4	206	345	548	342	613	0.87	77.1863
>50%	Phvul.010G165200.1	-	689	Pkinase	PF00069.30	263	2.5e-36	126.5	0	1	1	1.9e-37	3.8e-36	125.9	0	4	206	409	612	406	677	0.87	77.1863
>50%	Phvul.005G078100.10	-	850	Pkinase	PF00069.30	263	5.2e-46	158.2	0	1	1	4.2e-47	8.5e-46	157.5	0	2	203	504	711	503	774	0.84	76.8061
>50%	Phvul.005G078100.9	-	873	Pkinase	PF00069.30	263	5.5e-46	158.1	0	1	1	4.4e-47	9e-46	157.4	0	2	203	527	734	526	797	0.84	76.8061
>50%	Phvul.007G077300.1	-	864	Pkinase	PF00069.30	263	5.7e-46	158.1	0	1	1	5e-47	1e-45	157.2	0	4	205	535	743	532	803	0.81	76.8061
>50%	Phvul.005G078100.7	-	902	Pkinase	PF00069.30	263	5.8e-46	158	0	1	1	4.7e-47	9.5e-46	157.3	0	2	203	556	763	555	826	0.84	76.8061
>50%	Phvul.005G078100.6	-	925	Pkinase	PF00069.30	263	6.1e-46	157.9	0	1	1	4.9e-47	1e-45	157.3	0	2	203	579	786	578	849	0.84	76.8061
>50%	Phvul.005G078100.5	-	927	Pkinase	PF00069.30	263	6.2e-46	157.9	0	1	1	4.9e-47	1e-45	157.2	0	2	203	581	788	580	851	0.84	76.8061
>50%	Phvul.005G078100.4	-	950	Pkinase	PF00069.30	263	6.5e-46	157.9	0	1	1	5.1e-47	1e-45	157.2	0	2	203	604	811	603	874	0.84	76.8061
>50%	Phvul.005G078100.3	-	979	Pkinase	PF00069.30	263	6.8e-46	157.8	0	1	1	5.4e-47	1.1e-45	157.1	0	2	203	633	840	632	903	0.84	76.8061
>50%	Phvul.005G078100.2	-	1002	Pkinase	PF00069.30	263	7.1e-46	157.7	0	1	1	5.6e-47	1.1e-45	157.1	0	2	203	656	863	655	926	0.84	76.8061
>50%	Phvul.007G048800.1	-	670	Pkinase	PF00069.30	263	1.9e-45	156.3	0	1	1	1.6e-46	3.2e-45	155.6	0	3	204	340	547	338	607	0.8	76.8061
>50%	Phvul.011G147100.1	-	815	Pkinase	PF00069.30	263	5e-45	155	0	1	1	3.6e-46	7.3e-45	154.4	0	2	203	499	708	498	768	0.79	76.8061
>50%	Phvul.010G138900.1	-	857	Pkinase	PF00069.30	263	3.9e-44	152	0	1	1	2.7e-45	5.6e-44	151.5	0	3	204	468	676	466	739	0.8	76.8061
>50%	Phvul.003G252900.1	-	588	Pkinase	PF00069.30	263	1.1e-43	150.6	0	1	1	8.1e-45	1.7e-43	150	0	3	204	246	451	244	465	0.9	76.8061
>50%	Phvul.003G252900.2	-	588	Pkinase	PF00069.30	263	1.1e-43	150.6	0	1	1	8.1e-45	1.7e-43	150	0	3	204	246	451	244	465	0.9	76.8061
>50%	Phvul.005G120300.1	-	959	Pkinase	PF00069.30	263	1.1e-43	150.5	0	1	1	7.6e-45	1.5e-43	150.1	0	3	204	614	824	612	887	0.82	76.8061
>50%	Phvul.007G188300.1	-	862	Pkinase	PF00069.30	263	7e-43	147.9	0	1	1	4.7e-44	9.6e-43	147.5	0	3	204	522	730	520	791	0.81	76.8061
>50%	Phvul.001G146900.1	-	640	Pkinase	PF00069.30	263	2.9e-42	145.9	0	1	1	1.9e-43	3.9e-42	145.5	0	3	204	297	507	295	569	0.8	76.8061
>50%	Phvul.008G082500.1	-	968	Pkinase	PF00069.30	263	2e-41	143.2	0	1	1	1.3e-42	2.6e-41	142.8	0	2	203	686	892	685	953	0.87	76.8061
>50%	Phvul.001G146800.1	-	403	Pkinase	PF00069.30	263	1.3e-40	140.5	0	1	1	8.2e-42	1.7e-40	140.1	0	3	204	112	317	110	374	0.82	76.8061
>50%	Phvul.003G144200.1	-	379	Pkinase	PF00069.30	263	9.9e-40	137.6	0	1	1	6e-41	1.2e-39	137.3	0	3	204	65	272	63	330	0.84	76.8061
>50%	Phvul.007G004200.1	-	364	Pkinase	PF00069.30	263	6.5e-39	134.9	0	1	1	3.6e-40	7.4e-39	134.7	0	4	205	74	288	71	348	0.86	76.8061
>50%	Phvul.007G004200.2	-	364	Pkinase	PF00069.30	263	6.5e-39	134.9	0	1	1	3.6e-40	7.4e-39	134.7	0	4	205	74	288	71	348	0.86	76.8061
>50%	Phvul.007G004200.3	-	404	Pkinase	PF00069.30	263	8.6e-39	134.5	0	1	1	4.9e-40	1e-38	134.3	0	4	205	114	328	111	388	0.86	76.8061
>50%	Phvul.001G073501.1	-	430	Pkinase	PF00069.30	263	1.9e-21	77.6	0	1	1	1.4e-22	2.9e-21	77.1	0	18	219	34	236	26	282	0.83	76.8061
>50%	Phvul.008G058600.2	-	672	Pkinase	PF00069.30	263	1.2e-45	157	0	1	1	8.4e-47	1.7e-45	156.5	0	2	202	343	549	342	610	0.84	76.4259
>50%	Phvul.008G058600.3	-	672	Pkinase	PF00069.30	263	1.2e-45	157	0	1	1	8.4e-47	1.7e-45	156.5	0	2	202	343	549	342	610	0.84	76.4259
>50%	Phvul.008G058600.6	-	672	Pkinase	PF00069.30	263	1.2e-45	157	0	1	1	8.4e-47	1.7e-45	156.5	0	2	202	343	549	342	610	0.84	76.4259
>50%	Phvul.008G058600.1	-	673	Pkinase	PF00069.30	263	1.2e-45	157	0	1	1	8.4e-47	1.7e-45	156.5	0	2	202	344	550	343	611	0.84	76.4259
>50%	Phvul.008G058600.4	-	673	Pkinase	PF00069.30	263	1.2e-45	157	0	1	1	8.4e-47	1.7e-45	156.5	0	2	202	344	550	343	611	0.84	76.4259
>50%	Phvul.008G058600.5	-	673	Pkinase	PF00069.30	263	1.2e-45	157	0	1	1	8.4e-47	1.7e-45	156.5	0	2	202	344	550	343	611	0.84	76.4259
>50%	Phvul.007G051100.1	-	647	Pkinase	PF00069.30	263	5.2e-45	154.9	1.1	1	1	3.4e-46	7e-45	154.5	1.1	2	202	333	538	332	602	0.86	76.4259
>50%	Phvul.008G164300.1	-	879	Pkinase	PF00069.30	263	5.8e-44	151.5	0	1	1	4.8e-45	9.8e-44	150.7	0	5	205	583	788	580	845	0.86	76.4259
>50%	Phvul.004G039200.1	-	744	Pkinase	PF00069.30	263	4.9e-43	148.4	0	1	1	1.2e-43	2.4e-42	146.2	0	6	206	501	708	496	723	0.91	76.4259
>50%	Phvul.004G164000.1	-	663	Pkinase	PF00069.30	263	6.9e-43	147.9	0	1	1	4.7e-44	9.6e-43	147.5	0	4	204	293	495	290	560	0.86	76.4259
>50%	Phvul.004G011000.1	-	670	Pkinase	PF00069.30	263	8.9e-43	147.6	0	1	1	1e-43	2.1e-42	146.4	0	4	204	335	540	332	598	0.85	76.4259
>50%	Phvul.009G155000.1	-	697	Pkinase	PF00069.30	263	1.1e-42	147.3	0	1	1	1.1e-43	2.2e-42	146.3	0	4	204	356	561	353	621	0.88	76.4259
>50%	Phvul.007G074000.1	-	844	Pkinase	PF00069.30	263	2.5e-42	146.1	0	1	1	1.8e-43	3.7e-42	145.5	0	4	204	507	713	504	772	0.84	76.4259
>50%	Phvul.007G074000.2	-	844	Pkinase	PF00069.30	263	2.5e-42	146.1	0	1	1	1.8e-43	3.7e-42	145.5	0	4	204	507	713	504	772	0.84	76.4259
>50%	Phvul.007G078200.1	-	678	Pkinase	PF00069.30	263	4e-42	145.4	0	1	1	2.6e-43	5.4e-42	145	0	2	202	356	565	355	625	0.85	76.4259
>50%	Phvul.002G232600.1	-	999	Pkinase	PF00069.30	263	1.1e-41	144	0	1	1	7.1e-43	1.5e-41	143.6	0	4	204	689	907	686	965	0.86	76.4259
>50%	Phvul.007G183000.2	-	411	Pkinase	PF00069.30	263	1.6e-41	143.5	0	1	1	1.2e-42	2.5e-41	142.8	0	3	203	94	299	92	319	0.92	76.4259
>50%	Phvul.009G043600.1	-	954	Pkinase	PF00069.30	263	2.1e-41	143.1	0	1	1	1.4e-42	2.8e-41	142.7	0	4	204	674	879	671	939	0.84	76.4259
>50%	Phvul.009G043600.3	-	954	Pkinase	PF00069.30	263	2.1e-41	143.1	0	1	1	1.4e-42	2.8e-41	142.7	0	4	204	674	879	671	939	0.84	76.4259
>50%	Phvul.009G043600.2	-	978	Pkinase	PF00069.30	263	2.2e-41	143	0	1	1	1.4e-42	2.9e-41	142.6	0	4	204	698	903	695	963	0.84	76.4259
>50%	Phvul.008G081000.1	-	899	Pkinase	PF00069.30	263	1.2e-40	140.6	0	1	1	9.8e-42	2e-40	139.9	0	6	206	546	752	541	812	0.79	76.4259
>50%	Phvul.001G134600.3	-	858	Pkinase	PF00069.30	263	1e-23	85.1	0	1	1	7.3e-25	1.5e-23	84.6	0	4	204	580	788	577	852	0.77	76.4259
>50%	Phvul.001G134600.1	-	887	Pkinase	PF00069.30	263	1.1e-23	85	0	1	1	7.8e-25	1.6e-23	84.5	0	4	204	609	817	606	881	0.77	76.4259
>50%	Phvul.001G134600.2	-	887	Pkinase	PF00069.30	263	1.1e-23	85	0	1	1	7.8e-25	1.6e-23	84.5	0	4	204	609	817	606	881	0.77	76.4259
>50%	Phvul.001G003300.2	-	283	Pkinase	PF00069.30	263	8.1e-64	216.6	0	1	1	5e-65	1e-63	216.2	0	1	200	73	276	73	282	0.96	76.0456
>50%	Phvul.005G079100.1	-	1010	Pkinase	PF00069.30	263	3e-47	162.2	0	1	1	2.3e-48	4.6e-47	161.6	0	4	203	672	877	669	939	0.8	76.0456
>50%	Phvul.005G077900.1	-	618	Pkinase	PF00069.30	263	2e-46	159.6	0.1	1	1	1.5e-47	3e-46	159	0.1	5	204	279	484	275	545	0.79	76.0456
>50%	Phvul.008G021001.1	-	432	Pkinase	PF00069.30	263	3.3e-45	155.5	0	1	1	2.1e-46	4.2e-45	155.2	0	3	202	86	289	84	357	0.83	76.0456
>50%	Phvul.010G082800.1	-	614	Pkinase	PF00069.30	263	2.4e-44	152.7	0.1	1	1	1.7e-45	3.5e-44	152.2	0.1	5	204	387	593	383	611	0.89	76.0456
>50%	Phvul.002G007800.1	-	974	Pkinase	PF00069.30	263	3e-44	152.4	0	1	1	1.9e-45	3.9e-44	152	0	3	202	681	889	679	966	0.88	76.0456
>50%	Phvul.004G173300.1	-	896	Pkinase	PF00069.30	263	3.3e-43	149	0	1	1	2.5e-44	5.1e-43	148.4	0	4	203	572	790	570	849	0.87	76.0456
>50%	Phvul.002G070900.1	-	695	Pkinase	PF00069.30	263	3.8e-43	148.8	0	1	1	2.5e-44	5.2e-43	148.4	0	2	201	347	550	346	618	0.8	76.0456
>50%	Phvul.001G067700.1	-	742	Pkinase	PF00069.30	263	7.2e-43	147.9	0	1	1	5.4e-44	1.1e-42	147.3	0	5	204	400	605	396	665	0.86	76.0456
>50%	Phvul.002G029200.1	-	631	Pkinase	PF00069.30	263	2e-42	146.5	0	1	1	1.3e-43	2.5e-42	146.1	0	3	202	291	494	289	558	0.9	76.0456
>50%	Phvul.002G029200.2	-	631	Pkinase	PF00069.30	263	2e-42	146.5	0	1	1	1.3e-43	2.5e-42	146.1	0	3	202	291	494	289	558	0.9	76.0456
>50%	Phvul.005G085600.1	-	840	Pkinase	PF00069.30	263	8.2e-42	144.4	0	1	1	6e-43	1.2e-41	143.9	0	5	204	503	707	499	768	0.78	76.0456
>50%	Phvul.005G085600.2	-	840	Pkinase	PF00069.30	263	8.2e-42	144.4	0	1	1	6e-43	1.2e-41	143.9	0	5	204	503	707	499	768	0.78	76.0456
>50%	Phvul.011G035600.1	-	657	Pkinase	PF00069.30	263	1.7e-40	140.1	0	1	1	1.1e-41	2.3e-40	139.7	0	3	202	317	517	315	579	0.91	76.0456
>50%	Phvul.011G035600.2	-	657	Pkinase	PF00069.30	263	1.7e-40	140.1	0	1	1	1.1e-41	2.3e-40	139.7	0	3	202	317	517	315	579	0.91	76.0456
>50%	Phvul.007G245500.6	-	612	Pkinase	PF00069.30	263	1.4e-51	176.4	0	1	1	1.2e-52	2.4e-51	175.7	0	4	202	395	597	392	605	0.94	75.6654
>50%	Phvul.001G163800.1	-	1229	Pkinase	PF00069.30	263	9.7e-46	157.3	0	1	1	6.7e-47	1.4e-45	156.8	0	4	202	932	1139	929	1203	0.82	75.6654
>50%	Phvul.001G163700.1	-	1239	Pkinase	PF00069.30	263	1.5e-45	156.6	0	1	1	1.1e-46	2.2e-45	156.1	0	4	202	937	1144	934	1208	0.8	75.6654
>50%	Phvul.005G094300.1	-	397	Pkinase	PF00069.30	263	1.6e-43	150	0	1	1	1.4e-44	2.8e-43	149.3	0	2	200	91	299	90	366	0.86	75.6654
>50%	Phvul.006G215500.1	-	651	Pkinase	PF00069.30	263	5.5e-43	148.3	0	1	1	3.5e-44	7e-43	147.9	0	3	201	316	532	314	604	0.88	75.6654
>50%	Phvul.008G156400.1	-	664	Pkinase	PF00069.30	263	3.5e-42	145.6	0	1	1	2.4e-43	4.9e-42	145.2	0	2	200	327	532	326	593	0.85	75.6654
>50%	Phvul.007G210500.1	-	361	Pkinase	PF00069.30	263	2.7e-41	142.7	0	1	1	1.5e-42	3.2e-41	142.5	0	4	202	72	281	69	343	0.87	75.6654
>50%	Phvul.011G070500.2	-	317	Pkinase	PF00069.30	263	8.2e-41	141.1	0	1	1	5.1e-42	1e-40	140.8	0	6	204	99	305	94	313	0.92	75.6654
>50%	Phvul.011G070500.3	-	317	Pkinase	PF00069.30	263	8.2e-41	141.1	0	1	1	5.1e-42	1e-40	140.8	0	6	204	99	305	94	313	0.92	75.6654
>50%	Phvul.011G070500.4	-	317	Pkinase	PF00069.30	263	8.2e-41	141.1	0	1	1	5.1e-42	1e-40	140.8	0	6	204	99	305	94	313	0.92	75.6654
>50%	Phvul.011G147100.2	-	803	Pkinase	PF00069.30	263	2.3e-38	133.1	0	1	1	2e-38	4e-37	129.1	0	5	203	502	696	498	756	0.74	75.6654
>50%	Phvul.009G145400.4	-	423	Pkinase	PF00069.30	263	1.3e-59	202.7	0	2	2	6.9e-54	1.4e-52	179.7	0	66	263	54	241	49	241	0.91	75.2852
>50%	Phvul.009G145400.3	-	425	Pkinase	PF00069.30	263	1.4e-59	202.7	0	2	2	7e-54	1.4e-52	179.7	0	66	263	54	241	49	241	0.91	75.2852
>50%	Phvul.007G078800.4	-	486	Pkinase	PF00069.30	263	5.2e-57	194.2	0.1	1	1	3.7e-58	7.4e-57	193.7	0.1	3	200	274	470	272	485	0.94	75.2852
>50%	Phvul.007G078800.3	-	503	Pkinase	PF00069.30	263	5.6e-57	194.1	0.1	1	1	4e-58	8.1e-57	193.6	0.1	3	200	291	487	289	502	0.94	75.2852
>50%	Phvul.002G063900.1	-	649	Pkinase	PF00069.30	263	3.8e-47	161.9	0	1	1	2.8e-48	5.7e-47	161.3	0	1	198	323	525	323	597	0.87	75.2852
>50%	Phvul.010G149300.1	-	566	Pkinase	PF00069.30	263	7.4e-46	157.7	0	1	1	4.6e-47	9.5e-46	157.3	0	3	200	204	405	202	473	0.89	75.2852
>50%	Phvul.005G078100.8	-	901	Pkinase	PF00069.30	263	9.7e-46	157.3	0	1	1	7.6e-47	1.6e-45	156.6	0	2	199	656	859	655	877	0.89	75.2852
>50%	Phvul.002G227300.1	-	367	Pkinase	PF00069.30	263	1.3e-45	156.9	0	1	1	7.6e-47	1.5e-45	156.6	0	1	198	47	250	47	315	0.93	75.2852
>50%	Phvul.002G227300.2	-	367	Pkinase	PF00069.30	263	1.3e-45	156.9	0	1	1	7.6e-47	1.5e-45	156.6	0	1	198	47	250	47	315	0.93	75.2852
>50%	Phvul.008G127374.1	-	843	Pkinase	PF00069.30	263	2e-45	156.2	0	1	1	1.6e-46	3.2e-45	155.6	0	1	198	526	729	526	797	0.83	75.2852
>50%	Phvul.008G001400.1	-	474	Pkinase	PF00069.30	263	2.7e-45	155.9	0	1	1	1.7e-46	3.5e-45	155.5	0	5	202	103	308	99	378	0.89	75.2852
>50%	Phvul.007G000800.2	-	471	Pkinase	PF00069.30	263	8.8e-45	154.2	0	1	1	5.7e-46	1.2e-44	153.7	0	4	201	104	309	101	381	0.89	75.2852
>50%	Phvul.007G000800.1	-	472	Pkinase	PF00069.30	263	8.8e-45	154.2	0	1	1	5.8e-46	1.2e-44	153.7	0	4	201	105	310	102	382	0.89	75.2852
>50%	Phvul.003G187200.1	-	1094	Pkinase	PF00069.30	263	5.9e-44	151.5	0	1	1	4.2e-45	8.5e-44	150.9	0	2	199	802	1005	801	1078	0.8	75.2852
>50%	Phvul.006G194100.1	-	819	Pkinase	PF00069.30	263	1.9e-43	149.8	0	1	1	1.4e-44	2.8e-43	149.2	0	1	198	500	703	500	770	0.87	75.2852
>50%	Phvul.002G143400.1	-	919	Pkinase	PF00069.30	263	9.1e-42	144.3	0	1	1	7.1e-43	1.4e-41	143.6	0	4	201	593	797	591	859	0.9	75.2852
>50%	Phvul.002G251400.1	-	1018	Pkinase	PF00069.30	263	9.3e-40	137.7	0	1	1	1.1e-40	2.2e-39	136.5	0	2	199	704	919	703	996	0.79	75.2852
>50%	Phvul.010G043600.1	-	857	Pkinase	PF00069.30	263	8.8e-68	229.6	0	1	2	2.1e-41	4.3e-40	138.8	0	2	198	125	350	124	417	0.9	74.9049
>50%	Phvul.002G091900.2	-	381	Pkinase	PF00069.30	263	4.1e-54	184.8	0	1	1	2.6e-55	5.3e-54	184.4	0	5	201	150	354	146	376	0.92	74.9049
>50%	Phvul.005G078400.2	-	1026	Pkinase	PF00069.30	263	1.2e-47	163.5	0	1	1	9.2e-49	1.9e-47	162.9	0	2	198	688	890	687	959	0.88	74.9049
>50%	Phvul.005G078400.1	-	1030	Pkinase	PF00069.30	263	1.3e-47	163.5	0	1	1	9.2e-49	1.9e-47	162.9	0	2	198	692	894	691	963	0.88	74.9049
>50%	Phvul.001G234200.1	-	664	Pkinase	PF00069.30	263	6.2e-46	157.9	0	1	1	4.7e-47	9.5e-46	157.3	0	2	198	351	552	350	619	0.89	74.9049
>50%	Phvul.011G175000.1	-	807	Pkinase	PF00069.30	263	2.6e-45	155.9	0	1	1	2.1e-46	4.3e-45	155.2	0	2	198	489	690	488	757	0.84	74.9049
>50%	Phvul.011G168400.2	-	720	Pkinase	PF00069.30	263	7.6e-45	154.4	0	1	1	5.5e-46	1.1e-44	153.8	0	2	198	500	704	499	719	0.87	74.9049
>50%	Phvul.008G127237.1	-	457	Pkinase	PF00069.30	263	6.4e-44	151.3	0	1	1	4.2e-45	8.5e-44	150.9	0	2	198	140	342	139	408	0.89	74.9049
>50%	Phvul.011G194600.1	-	629	Pkinase	PF00069.30	263	1.2e-43	150.4	0	1	1	8.9e-45	1.8e-43	149.8	0	2	198	311	514	310	580	0.82	74.9049
>50%	Phvul.010G015800.1	-	686	Pkinase	PF00069.30	263	5.4e-43	148.3	0	1	1	3.4e-44	6.9e-43	148	0	2	198	347	548	346	612	0.93	74.9049
>50%	Phvul.007G049000.2	-	649	Pkinase	PF00069.30	263	9.1e-43	147.6	0	1	1	6.7e-44	1.4e-42	147	0	2	198	318	520	317	585	0.84	74.9049
>50%	Phvul.007G049000.1	-	685	Pkinase	PF00069.30	263	1e-42	147.4	0	1	1	7.5e-44	1.5e-42	146.8	0	2	198	354	556	353	621	0.84	74.9049
>50%	Phvul.006G181800.2	-	1001	Pkinase	PF00069.30	263	7.7e-42	144.5	0	1	1	5.1e-43	1e-41	144.1	0	4	200	690	905	687	963	0.88	74.9049
>50%	Phvul.001G216800.2	-	337	Pkinase	PF00069.30	263	7.8e-41	141.2	0	1	1	4.9e-42	1e-40	140.9	0	4	200	72	279	69	302	0.89	74.9049
>50%	Phvul.001G216800.1	-	361	Pkinase	PF00069.30	263	8.2e-41	141.1	0	1	1	4.8e-42	9.7e-41	140.9	0	4	200	72	279	69	341	0.89	74.9049
>50%	Phvul.001G216800.3	-	361	Pkinase	PF00069.30	263	8.2e-41	141.1	0	1	1	4.8e-42	9.7e-41	140.9	0	4	200	72	279	69	341	0.89	74.9049
>50%	Phvul.001G216800.4	-	361	Pkinase	PF00069.30	263	8.2e-41	141.1	0	1	1	4.8e-42	9.7e-41	140.9	0	4	200	72	279	69	341	0.89	74.9049
>50%	Phvul.002G215100.1	-	1004	Pkinase	PF00069.30	263	2.8e-38	132.8	0	1	1	2.1e-39	4.2e-38	132.3	0	2	198	702	916	701	992	0.83	74.9049
>50%	Phvul.002G326800.8	-	219	Pkinase	PF00069.30	263	2.5e-62	211.6	0	1	1	1.5e-63	3.1e-62	211.4	0	3	198	16	213	14	216	0.96	74.5247
>50%	Phvul.002G326800.9	-	219	Pkinase	PF00069.30	263	2.5e-62	211.6	0	1	1	1.5e-63	3.1e-62	211.4	0	3	198	16	213	14	216	0.96	74.5247
>50%	Phvul.009G257000.1	-	354	Pkinase	PF00069.30	263	5.7e-54	184.3	0	1	1	3.8e-55	7.8e-54	183.8	0	68	263	2	187	1	187	0.95	74.5247
>50%	Phvul.008G077800.1	-	664	Pkinase	PF00069.30	263	9.8e-47	160.5	0.1	1	1	8.6e-48	1.7e-46	159.7	0.1	3	198	346	547	344	615	0.84	74.5247
>50%	Phvul.005G167700.1	-	780	Pkinase	PF00069.30	263	1e-46	160.5	0	1	1	7.3e-48	1.5e-46	160	0	3	198	464	665	462	731	0.85	74.5247
>50%	Phvul.005G077400.1	-	617	Pkinase	PF00069.30	263	4.8e-46	158.3	0	1	1	3.9e-47	8e-46	157.6	0	4	199	277	478	274	545	0.8	74.5247
>50%	Phvul.008G127100.1	-	840	Pkinase	PF00069.30	263	1.2e-45	156.9	0	1	1	9.1e-47	1.9e-45	156.4	0	1	196	522	723	522	778	0.93	74.5247
>50%	Phvul.001G233100.1	-	745	Pkinase	PF00069.30	263	1.8e-45	156.4	0.1	1	1	1.3e-46	2.6e-45	155.9	0.1	3	198	440	641	438	702	0.9	74.5247
>50%	Phvul.002G063600.2	-	543	Pkinase	PF00069.30	263	3.1e-45	155.6	0	1	1	2.2e-46	4.6e-45	155.1	0	2	197	324	523	323	537	0.92	74.5247
>50%	Phvul.007G049900.5	-	444	Pkinase	PF00069.30	263	1.8e-44	153.1	0	1	1	1.2e-45	2.4e-44	152.8	0	3	198	116	317	114	383	0.83	74.5247
>50%	Phvul.003G158700.1	-	768	Pkinase	PF00069.30	263	2.3e-44	152.8	0	1	1	1.6e-45	3.2e-44	152.3	0	2	197	451	652	450	718	0.87	74.5247
>50%	Phvul.008G105300.3	-	293	Pkinase	PF00069.30	263	3.7e-44	152.1	0	1	1	2.3e-45	4.7e-44	151.8	0	2	197	45	246	44	259	0.91	74.5247
>50%	Phvul.011G041400.1	-	981	Pkinase	PF00069.30	263	1.2e-41	143.9	0	1	1	9.1e-43	1.9e-41	143.2	0	2	197	666	867	665	934	0.86	74.5247
>50%	Phvul.003G052300.2	-	463	Pkinase	PF00069.30	263	3.8e-41	142.2	0	1	1	2.5e-42	5e-41	141.8	0	5	200	195	391	191	454	0.8	74.5247
>50%	Phvul.011G042000.1	-	1008	Pkinase	PF00069.30	263	2.5e-40	139.6	0	1	1	1.9e-41	3.8e-40	139	0	3	198	715	916	713	939	0.92	74.5247
>50%	Phvul.011G151900.1	-	800	Pkinase	PF00069.30	263	9.6e-40	137.6	0	1	1	7.8e-41	1.6e-39	136.9	0	3	198	479	676	477	743	0.85	74.5247
>50%	Phvul.007G181600.1	-	441	Pkinase	PF00069.30	263	1.3e-39	137.2	0	1	1	7.9e-41	1.6e-39	136.9	0	5	200	146	348	142	415	0.84	74.5247
>50%	Phvul.008G281500.3	-	831	Pkinase	PF00069.30	263	2.2e-38	133.2	0	1	1	1.6e-39	3.3e-38	132.6	0	4	199	524	727	521	795	0.8	74.5247
>50%	Phvul.004G039501.1	-	500	Pkinase	PF00069.30	263	9.9e-37	127.8	0	1	1	1.3e-37	2.6e-36	126.4	0	5	200	191	409	187	473	0.82	74.5247
>50%	Phvul.008G106600.1	-	681	Pkinase	PF00069.30	263	2.9e-24	86.9	0.2	1	1	2.5e-25	5e-24	86.1	0.2	2	197	439	634	438	667	0.92	74.5247
>50%	Phvul.009G122600.1	-	859	Pkinase	PF00069.30	263	1.4e-48	166.6	0	1	1	1.3e-49	2.7e-48	165.7	0	4	198	504	701	502	773	0.92	74.1445
>50%	Phvul.004G043800.2	-	326	Pkinase	PF00069.30	263	2.5e-48	165.8	0.1	1	1	1.9e-49	3.8e-48	165.2	0.1	5	199	121	316	118	325	0.94	74.1445
>50%	Phvul.004G043800.5	-	326	Pkinase	PF00069.30	263	2.5e-48	165.8	0.1	1	1	1.9e-49	3.8e-48	165.2	0.1	5	199	121	316	118	325	0.94	74.1445
>50%	Phvul.005G077600.1	-	614	Pkinase	PF00069.30	263	8e-47	160.8	0	1	1	6.8e-48	1.4e-46	160.1	0	5	199	278	478	274	544	0.79	74.1445
>50%	Phvul.011G175200.1	-	812	Pkinase	PF00069.30	263	8.5e-46	157.5	0	1	1	6.9e-47	1.4e-45	156.8	0	3	197	488	687	486	755	0.87	74.1445
>50%	Phvul.011G196200.1	-	671	Pkinase	PF00069.30	263	2.2e-45	156.2	0	1	1	1.5e-46	3e-45	155.7	0	2	196	354	554	353	623	0.82	74.1445
>50%	Phvul.002G049301.1	-	551	Pkinase	PF00069.30	263	2.7e-44	152.6	0	1	1	2e-45	4.1e-44	152	0	2	196	238	438	237	506	0.9	74.1445
>50%	Phvul.004G037500.2	-	543	Pkinase	PF00069.30	263	1.1e-43	150.5	0	1	1	7.5e-45	1.5e-43	150.1	0	4	198	267	465	264	534	0.84	74.1445
>50%	Phvul.006G194600.1	-	841	Pkinase	PF00069.30	263	3.5e-43	148.9	0	1	1	2.5e-44	5.1e-43	148.4	0	2	196	523	723	522	792	0.82	74.1445
>50%	Phvul.L003081.1	-	837	Pkinase	PF00069.30	263	1.9e-42	146.5	0	1	1	1.3e-43	2.7e-42	146	0	6	200	502	701	497	766	0.81	74.1445
>50%	Phvul.001G083300.1	-	1055	Pkinase	PF00069.30	263	2e-42	146.4	0	1	1	1.4e-43	2.9e-42	145.9	0	3	197	781	979	779	1047	0.92	74.1445
>50%	Phvul.007G030300.1	-	607	Pkinase	PF00069.30	263	3.8e-42	145.5	0	1	1	2.9e-43	5.9e-42	144.9	0	5	199	324	529	321	574	0.83	74.1445
>50%	Phvul.004G037600.3	-	959	Pkinase	PF00069.30	263	4e-42	145.5	0	1	1	2.7e-43	5.5e-42	145	0	4	198	683	881	680	950	0.84	74.1445
>50%	Phvul.004G037600.2	-	1016	Pkinase	PF00069.30	263	4.4e-42	145.3	0	1	1	3e-43	6.1e-42	144.8	0	4	198	740	938	737	1007	0.84	74.1445
>50%	Phvul.005G110900.1	-	984	Pkinase	PF00069.30	263	3.2e-41	142.5	0	1	1	2.6e-42	5.3e-41	141.8	0	2	196	669	869	668	937	0.87	74.1445
>50%	Phvul.005G110900.2	-	985	Pkinase	PF00069.30	263	3.6e-41	142.3	0	1	1	2.6e-42	5.3e-41	141.8	0	2	196	670	870	669	938	0.87	74.1445
>50%	Phvul.002G249500.1	-	664	Pkinase	PF00069.30	263	5.3e-40	138.5	0	1	1	3.7e-41	7.6e-40	138	0	5	199	345	556	341	581	0.9	74.1445
>50%	Phvul.008G093000.1	-	707	Pkinase	PF00069.30	263	4.3e-31	109.3	0	1	1	2.9e-32	6e-31	108.8	0	6	200	415	631	411	700	0.84	74.1445
>50%	Phvul.009G103100.1	-	623	Pkinase	PF00069.30	263	3.6e-26	93.1	0	1	1	2.8e-27	5.6e-26	92.5	0	5	199	327	521	324	590	0.84	74.1445
>50%	Phvul.007G050300.1	-	1072	Pkinase	PF00069.30	263	3.1e-61	208.1	1.9	1	3	1.2e-44	2.5e-43	149.4	0.4	2	195	339	534	338	594	0.91	73.7643
>50%	Phvul.011G169600.1	-	393	Pkinase	PF00069.30	263	7.4e-47	160.9	0	1	1	4.2e-48	8.5e-47	160.8	0	2	195	48	247	47	316	0.92	73.7643
>50%	Phvul.011G152700.1	-	777	Pkinase	PF00069.30	263	1.5e-44	153.4	0	1	1	1.2e-45	2.3e-44	152.8	0	2	195	464	662	463	725	0.92	73.7643
>50%	Phvul.011G150100.1	-	772	Pkinase	PF00069.30	263	2.2e-44	152.9	0	1	1	1.5e-45	3.2e-44	152.3	0	2	195	454	653	453	721	0.91	73.7643
>50%	Phvul.011G156200.1	-	793	Pkinase	PF00069.30	263	3.7e-44	152.1	0	1	1	3.7e-45	7.5e-44	151.1	0	2	195	476	675	475	743	0.88	73.7643
>50%	Phvul.004G156110.1	-	387	Pkinase	PF00069.30	263	1.2e-43	150.4	0	1	1	7.8e-45	1.6e-43	150	0	2	195	52	251	51	264	0.9	73.7643
>50%	Phvul.011G194700.1	-	641	Pkinase	PF00069.30	263	2.5e-43	149.4	0	1	1	1.8e-44	3.8e-43	148.8	0	5	198	326	526	322	592	0.84	73.7643
>50%	Phvul.011G150400.1	-	818	Pkinase	PF00069.30	263	4.1e-43	148.7	0	1	1	2.7e-44	5.6e-43	148.2	0	2	195	502	701	501	765	0.92	73.7643
>50%	Phvul.008G156400.2	-	557	Pkinase	PF00069.30	263	4.4e-42	145.3	0	1	1	3.1e-43	6.3e-42	144.8	0	2	195	327	525	326	547	0.9	73.7643
>50%	Phvul.002G270000.3	-	554	Pkinase	PF00069.30	263	3.4e-39	135.8	0	1	1	3.2e-40	6.5e-39	134.9	0	70	263	18	202	11	202	0.91	73.7643
>50%	Phvul.001G243500.2	-	489	Pkinase	PF00069.30	263	7.8e-31	108.4	0	1	1	5.8e-32	1.2e-30	107.8	0	2	195	200	389	199	460	0.86	73.7643
>50%	Phvul.001G243700.1	-	411	Pkinase	PF00069.30	263	1.1e-22	81.7	0	1	1	1.7e-23	3.5e-22	80.1	0	2	195	145	334	144	397	0.88	73.7643
>50%	Phvul.006G174700.1	-	690	Pkinase	PF00069.30	263	9.1e-15	55.8	0	1	1	1.8e-13	3.7e-12	47.2	0	5	198	411	617	407	679	0.74	73.7643
>50%	Phvul.002G267300.2	-	378	Pkinase	PF00069.30	263	8.6e-49	167.3	0	1	1	5.9e-50	1.2e-48	166.8	0	71	263	3	213	1	213	0.87	73.384
>50%	Phvul.003G137700.2	-	429	Pkinase	PF00069.30	263	8.7e-46	157.4	0	1	1	5.8e-47	1.2e-45	157	0	4	196	117	314	114	386	0.77	73.384
>50%	Phvul.003G137700.1	-	448	Pkinase	PF00069.30	263	9.8e-46	157.3	0	1	1	6.6e-47	1.3e-45	156.8	0	4	196	136	333	133	405	0.77	73.384
>50%	Phvul.011G193300.2	-	558	Pkinase	PF00069.30	263	1.7e-44	153.2	0	1	1	1.2e-45	2.5e-44	152.6	0	2	194	326	524	325	538	0.92	73.384
>50%	Phvul.011G007800.1	-	756	Pkinase	PF00069.30	263	1.8e-44	153.1	0	1	1	1.2e-45	2.5e-44	152.7	0	6	198	521	721	516	753	0.89	73.384
>50%	Phvul.001G233000.1	-	752	Pkinase	PF00069.30	263	3.7e-44	152.1	0	1	1	2.6e-45	5.3e-44	151.6	0	3	195	444	642	442	706	0.91	73.384
>50%	Phvul.011G069600.1	-	837	Pkinase	PF00069.30	263	1.6e-42	146.7	0	1	1	1.2e-43	2.4e-42	146.1	0	6	198	502	699	497	766	0.84	73.384
>50%	Phvul.011G152300.3	-	623	Pkinase	PF00069.30	263	2.3e-42	146.2	0	1	1	1.5e-43	3e-42	145.8	0	3	195	335	533	333	599	0.92	73.384
>50%	Phvul.011G152300.2	-	786	Pkinase	PF00069.30	263	3.3e-42	145.7	0	1	1	2.4e-43	4.8e-42	145.2	0	3	195	498	696	496	762	0.92	73.384
>50%	Phvul.011G152300.1	-	787	Pkinase	PF00069.30	263	3.3e-42	145.7	0	1	1	2.4e-43	4.8e-42	145.2	0	3	195	499	697	497	763	0.92	73.384
>50%	Phvul.011G152400.1	-	819	Pkinase	PF00069.30	263	4.9e-41	141.9	0	1	1	3.8e-42	7.8e-41	141.2	0	2	194	503	701	502	712	0.92	73.384
>50%	Phvul.008G158100.1	-	644	Pkinase	PF00069.30	263	1.8e-24	87.6	0	1	1	1.3e-25	2.6e-24	87	0	6	198	342	534	338	558	0.92	73.384
>50%	Phvul.006G181600.1	-	334	Pkinase	PF00069.30	263	6.3e-24	85.8	0	1	1	3.8e-25	7.7e-24	85.5	0	2	194	64	260	63	321	0.88	73.384
>50%	Phvul.010G100400.1	-	827	Pkinase	PF00069.30	263	8.2e-46	157.5	0	1	1	7.5e-47	1.5e-45	156.6	0	4	195	479	672	477	684	0.93	73.0038
>50%	Phvul.005G088000.2	-	652	Pkinase	PF00069.30	263	2.1e-44	152.9	0	1	1	1.5e-45	3e-44	152.4	0	4	195	341	538	338	554	0.92	73.0038
>50%	Phvul.011G125900.1	-	534	Pkinase	PF00069.30	263	5.1e-12	46.8	0	1	1	8.9e-13	1.8e-11	45	0	7	198	235	452	229	534	0.73	73.0038
>50%	Phvul.006G076200.2	-	395	Pkinase	PF00069.30	263	8e-49	167.4	0	1	1	5.6e-50	1.1e-48	166.9	0	73	263	18	199	5	199	0.9	72.6236
>50%	Phvul.006G076200.3	-	395	Pkinase	PF00069.30	263	8e-49	167.4	0	1	1	5.6e-50	1.1e-48	166.9	0	73	263	18	199	5	199	0.9	72.6236
>50%	Phvul.008G207200.3	-	723	Pkinase	PF00069.30	263	4.8e-24	86.2	0	1	1	3.8e-25	7.7e-24	85.5	0	5	195	438	639	435	670	0.88	72.6236
>50%	Phvul.008G207200.2	-	832	Pkinase	PF00069.30	263	6.2e-24	85.8	0	1	1	4.9e-25	1e-23	85.1	0	5	195	547	748	544	777	0.88	72.6236
>50%	Phvul.005G013200.2	-	530	Pkinase	PF00069.30	263	2.5e-43	149.4	0.1	1	1	1.1e-43	2.3e-42	146.2	0	6	195	319	507	314	516	0.93	72.2433
>50%	Phvul.003G134500.3	-	753	Pkinase	PF00069.30	263	1.5e-38	133.7	0.3	1	1	7.6e-39	1.6e-37	130.4	0	6	195	404	600	399	653	0.91	72.2433
>50%	Phvul.003G134500.1	-	763	Pkinase	PF00069.30	263	1.6e-38	133.7	0.3	1	1	7.8e-39	1.6e-37	130.4	0	6	195	414	610	409	663	0.91	72.2433
>50%	Phvul.003G134500.2	-	763	Pkinase	PF00069.30	263	1.6e-38	133.7	0.3	1	1	7.8e-39	1.6e-37	130.4	0	6	195	414	610	409	663	0.91	72.2433
>50%	Phvul.006G127700.1	-	1061	Pkinase	PF00069.30	263	2.8e-24	86.9	0	1	1	2.1e-25	4.3e-24	86.3	0	5	194	783	982	780	1017	0.9	72.2433
>50%	Phvul.006G127700.2	-	1061	Pkinase	PF00069.30	263	2.8e-24	86.9	0	1	1	2.1e-25	4.3e-24	86.3	0	5	194	783	982	780	1017	0.9	72.2433
>50%	Phvul.002G186600.1	-	322	Pkinase	PF00069.30	263	1.2e-46	160.2	0	1	2	7.4e-40	1.5e-38	133.7	0	3	191	5	198	3	205	0.87	71.8631
>50%	Phvul.009G239700.1	-	380	Pkinase	PF00069.30	263	7.2e-42	144.6	0	1	1	4.4e-43	9e-42	144.3	0	6	194	95	288	91	360	0.91	71.8631
>50%	Phvul.002G270000.2	-	532	Pkinase	PF00069.30	263	6.4e-38	131.7	0	1	1	5.8e-39	1.2e-37	130.8	0	75	263	1	180	1	180	0.92	71.8631
>50%	Phvul.002G270000.4	-	532	Pkinase	PF00069.30	263	6.4e-38	131.7	0	1	1	5.8e-39	1.2e-37	130.8	0	75	263	1	180	1	180	0.92	71.8631
>50%	Phvul.008G028600.1	-	375	Pkinase	PF00069.30	263	8.8e-27	95.2	0	1	2	2e-26	4.1e-25	89.7	0	2	190	89	283	88	292	0.89	71.8631
>50%	Phvul.001G096600.2	-	255	Pkinase	PF00069.30	263	3.2e-38	132.6	0	1	1	2e-39	4e-38	132.3	0	73	260	1	188	1	190	0.91	71.4829
>50%	Phvul.002G021600.3	-	266	Pkinase	PF00069.30	263	5.8e-50	171.1	0	1	1	4.2e-51	8.5e-50	170.6	0	77	263	1	184	1	184	0.95	71.1027
>50%	Phvul.006G080800.2	-	233	Pkinase	PF00069.30	263	1.2e-49	170	0	1	1	8.8e-51	1.8e-49	169.5	0	77	263	1	183	1	183	0.89	71.1027
>50%	Phvul.008G044701.1	-	221	Pkinase	PF00069.30	263	4.7e-27	96.1	0	1	1	2.8e-28	5.7e-27	95.8	0	73	257	1	187	1	192	0.84	70.3422
>50%	Phvul.008G044701.2	-	221	Pkinase	PF00069.30	263	4.7e-27	96.1	0	1	1	2.8e-28	5.7e-27	95.8	0	73	257	1	187	1	192	0.84	70.3422
>50%	Phvul.008G044701.3	-	221	Pkinase	PF00069.30	263	4.7e-27	96.1	0	1	1	2.8e-28	5.7e-27	95.8	0	73	257	1	187	1	192	0.84	70.3422
>50%	Phvul.001G069300.1	-	298	Pkinase	PF00069.30	263	9.8e-38	131	0	1	1	8.1e-39	1.6e-37	130.3	0	4	185	105	294	103	298	0.92	69.2015
>50%	Phvul.002G124200.1	-	395	Pkinase	PF00069.30	263	1.9e-30	107.2	0	1	1	1.2e-31	2.4e-30	106.8	0	23	204	96	293	87	347	0.8	69.2015
>50%	Phvul.010G077634.1	-	793	Pkinase	PF00069.30	263	1.9e-06	28.5	0	1	1	1.5e-07	3.1e-06	27.8	0	17	198	38	242	36	295	0.81	69.2015
>50%	Phvul.L001848.3	-	892	Pkinase	PF00069.30	263	1.1e-47	163.6	0	1	1	1.3e-48	2.7e-47	162.4	0	4	184	655	869	652	871	0.97	68.8213
>50%	Phvul.L001848.4	-	892	Pkinase	PF00069.30	263	1.1e-47	163.6	0	1	1	1.3e-48	2.7e-47	162.4	0	4	184	655	869	652	871	0.97	68.8213
>50%	Phvul.002G326800.7	-	284	Pkinase	PF00069.30	263	3.3e-45	155.5	0	1	1	1.9e-46	3.9e-45	155.3	0	83	263	3	202	1	202	0.91	68.8213
>50%	Phvul.002G326800.6	-	294	Pkinase	PF00069.30	263	3.6e-45	155.4	0	1	1	2.1e-46	4.3e-45	155.2	0	83	263	3	202	1	202	0.91	68.8213
>50%	Phvul.005G078100.11	-	849	Pkinase	PF00069.30	263	4e-37	129.1	0	1	1	2.9e-38	5.9e-37	128.5	0	2	182	656	843	655	849	0.88	68.8213
>50%	Phvul.005G078100.12	-	849	Pkinase	PF00069.30	263	4e-37	129.1	0	1	1	2.9e-38	5.9e-37	128.5	0	2	182	656	843	655	849	0.88	68.8213
>50%	Phvul.009G208500.1	-	958	Pkinase	PF00069.30	263	2.5e-15	57.6	0.8	1	1	2.7e-16	5.4e-15	56.5	0	33	211	722	893	704	942	0.7	68.0608
>50%	Phvul.008G055600.1	-	796	Pkinase	PF00069.30	263	9.2e-06	26.3	0	1	1	7.1e-07	1.4e-05	25.6	0	18	196	39	240	35	302	0.84	68.0608
>50%	Phvul.008G029866.1	-	230	Pkinase	PF00069.30	263	7.7e-26	92.1	0	1	1	4.8e-27	9.8e-26	91.7	0	80	257	1	179	1	184	0.85	67.6806
>50%	Phvul.008G028400.2	-	191	Pkinase	PF00069.30	263	3.8e-16	60.3	0	1	1	2.2e-17	4.4e-16	60.1	0	80	257	1	181	1	187	0.83	67.6806
>50%	Phvul.008G029800.1	-	275	Pkinase	PF00069.30	263	3e-25	90.1	0	1	1	2e-26	4.1e-25	89.7	0	82	258	3	193	1	196	0.79	67.3004
>50%	Phvul.002G021600.2	-	324	Pkinase	PF00069.30	263	5.4e-56	190.9	0	1	2	8.2e-51	1.7e-49	169.6	0	1	175	21	194	21	198	0.94	66.5399
>50%	Phvul.006G020900.10	-	416	Pkinase	PF00069.30	263	2.7e-59	201.7	0	2	2	1.5e-45	3.1e-44	152.4	0	92	263	81	244	77	244	0.88	65.3992
>50%	Phvul.006G020900.11	-	416	Pkinase	PF00069.30	263	2.7e-59	201.7	0	2	2	1.5e-45	3.1e-44	152.4	0	92	263	81	244	77	244	0.88	65.3992
>50%	Phvul.006G020900.12	-	416	Pkinase	PF00069.30	263	2.7e-59	201.7	0	2	2	1.5e-45	3.1e-44	152.4	0	92	263	81	244	77	244	0.88	65.3992
>50%	Phvul.003G165700.3	-	407	Pkinase	PF00069.30	263	4.6e-52	178	0	2	2	8.5e-46	1.7e-44	153.2	0	92	263	64	225	54	225	0.89	65.3992
>50%	Phvul.007G174700.1	-	1071	Pkinase	PF00069.30	263	9.4e-27	95.1	0	2	2	8.9e-26	1.8e-24	87.6	0	94	263	812	1065	747	1065	0.77	64.6388
>50%	Phvul.007G174700.2	-	1071	Pkinase	PF00069.30	263	9.4e-27	95.1	0	2	2	8.9e-26	1.8e-24	87.6	0	94	263	812	1065	747	1065	0.77	64.6388
>50%	Phvul.005G163400.1	-	250	Pkinase	PF00069.30	263	2.2e-27	97.1	0	1	1	1.4e-28	2.9e-27	96.7	0	90	258	25	208	3	211	0.83	64.2586
>50%	Phvul.001G043001.1	-	666	Pkinase	PF00069.30	263	4.3e-28	99.4	0.7	1	1	6.3e-29	1.3e-27	97.9	0	91	258	423	596	378	598	0.81	63.8783
>50%	Phvul.001G043001.2	-	626	Pkinase	PF00069.30	263	4.5e-28	99.4	0.7	1	1	5.6e-29	1.1e-27	98.1	0	91	258	383	556	337	558	0.81	63.8783
>50%	Phvul.003G027300.1	-	579	Pkinase	PF00069.30	263	4.3e-24	86.3	0	1	2	7e-20	1.4e-18	68.2	0	2	168	151	344	150	359	0.72	63.4981
>50%	Phvul.009G083300.3	-	279	Pkinase	PF00069.30	263	5.2e-32	112.3	0	1	1	3.4e-33	7e-32	111.9	0	4	169	84	261	81	269	0.87	63.1179
>50%	Phvul.009G020600.4	-	465	Pkinase	PF00069.30	263	1e-44	154	0	1	1	7.5e-46	1.5e-44	153.4	0	4	168	289	452	286	459	0.96	62.7376
>50%	Phvul.008G081300.1	-	498	Pkinase	PF00069.30	263	1e-23	85.1	0.1	2	2	7.7e-22	1.6e-20	74.6	0	99	263	289	482	255	482	0.81	62.7376
>50%	Phvul.008G081300.2	-	498	Pkinase	PF00069.30	263	1e-23	85.1	0.1	2	2	7.7e-22	1.6e-20	74.6	0	99	263	289	482	255	482	0.81	62.7376
>50%	Phvul.009G053500.1	-	677	Pkinase	PF00069.30	263	1.9e-06	28.5	0.6	1	1	1.3e-06	2.7e-05	24.7	0.6	99	263	237	404	115	404	0.83	62.7376
>50%	Phvul.002G040600.1	-	413	Pkinase	PF00069.30	263	6.4e-05	23.5	0	1	1	6.1e-06	0.00012	22.5	0	99	263	221	408	182	408	0.73	62.7376
>50%	Phvul.005G030900.1	-	687	Pkinase	PF00069.30	263	1e-34	121.2	0	1	1	7.3e-36	1.5e-34	120.6	0	3	165	502	670	500	680	0.92	61.9772
>50%	Phvul.011G119200.1	-	531	Pkinase	PF00069.30	263	7.1e-31	108.6	0.1	1	1	4.9e-32	1e-30	108.1	0.1	3	165	353	520	351	521	0.92	61.9772
>50%	Phvul.002G159500.2	-	326	Pkinase	PF00069.30	263	1.3e-56	193	0	2	2	1.8e-47	3.6e-46	158.7	0	103	263	98	278	96	278	0.89	61.2167
>50%	Phvul.002G017700.2	-	383	Pkinase	PF00069.30	263	5.7e-33	115.4	0	1	1	3.7e-34	7.5e-33	115	0	4	163	175	340	172	343	0.9	60.8365
>50%	Phvul.011G152200.3	-	792	Pkinase	PF00069.30	263	7.1e-31	108.6	0	1	1	6.6e-32	1.3e-30	107.7	0	2	161	508	673	507	698	0.89	60.8365
>50%	Phvul.003G090000.2	-	874	Pkinase	PF00069.30	263	5.1e-34	118.9	0	1	1	3.9e-35	7.9e-34	118.2	0	2	160	633	796	632	809	0.91	60.4563
>50%	Phvul.011G175301.2	-	625	Pkinase	PF00069.30	263	7.3e-33	115.1	0	1	1	6.4e-34	1.3e-32	114.3	0	2	160	461	624	460	625	0.9	60.4563
>50%	Phvul.011G175301.1	-	644	Pkinase	PF00069.30	263	7.8e-33	115	0	1	1	6.7e-34	1.4e-32	114.2	0	2	160	480	643	479	644	0.9	60.4563
>50%	Phvul.011G151800.2	-	659	Pkinase	PF00069.30	263	5.6e-32	112.2	0	1	1	4.1e-33	8.3e-32	111.6	0	2	160	495	659	494	659	0.89	60.4563
>50%	Phvul.005G088700.2	-	798	Pkinase	PF00069.30	263	7.5e-32	111.8	0.2	1	1	1.9e-32	3.8e-31	109.4	0	2	160	502	666	501	669	0.89	60.4563
>50%	Phvul.002G116200.1	-	245	Pkinase	PF00069.30	263	2.1e-20	74.3	0	1	1	3.9e-20	7.9e-19	69.1	0	44	202	34	182	22	231	0.87	60.4563
>50%	Phvul.008G182800.2	-	852	Pkinase	PF00069.30	263	6.8e-35	121.7	0	1	1	6.9e-36	1.4e-34	120.7	0	3	159	676	836	674	840	0.91	59.6958
>50%	Phvul.001G173600.2	-	259	Pkinase	PF00069.30	263	1.6e-34	120.5	0	1	1	1.7e-35	3.4e-34	119.4	0	52	208	2	168	1	226	0.82	59.6958
>50%	Phvul.001G173600.3	-	259	Pkinase	PF00069.30	263	1.6e-34	120.5	0	1	1	1.7e-35	3.4e-34	119.4	0	52	208	2	168	1	226	0.82	59.6958
>50%	Phvul.001G173600.4	-	259	Pkinase	PF00069.30	263	1.6e-34	120.5	0	1	1	1.7e-35	3.4e-34	119.4	0	52	208	2	168	1	226	0.82	59.6958
>50%	Phvul.011G193300.1	-	490	Pkinase	PF00069.30	263	5.1e-33	115.6	0	1	1	3.4e-34	7e-33	115.2	0	2	158	326	488	325	490	0.88	59.6958
>50%	Phvul.006G170500.5	-	836	Pkinase	PF00069.30	263	6e-32	112.1	0	1	1	4.3e-33	8.8e-32	111.5	0	3	159	669	831	667	834	0.88	59.6958
>50%	Phvul.008G188700.1	-	677	Pkinase	PF00069.30	263	6.7e-20	72.6	0	1	1	2e-20	4e-19	70	0	2	158	391	548	390	642	0.95	59.6958
>50%	Phvul.008G134800.1	-	430	Pkinase	PF00069.30	263	9.1e-57	193.4	0	1	2	3.8e-32	7.7e-31	108.4	0	3	158	29	192	27	198	0.9	59.3156
>50%	Phvul.004G027400.1	-	244	Pkinase	PF00069.30	263	1.5e-23	84.6	0	1	1	9.6e-25	1.9e-23	84.2	0	105	260	7	168	2	172	0.82	59.3156
>50%	Phvul.L010343.1	-	378	Pkinase	PF00069.30	263	1.4e-56	192.8	0	1	2	2.1e-34	4.2e-33	115.9	0	3	156	12	165	10	171	0.93	58.5551
>50%	Phvul.007G103900.1	-	471	Pkinase	PF00069.30	263	3.7e-52	178.3	0	1	2	6.2e-33	1.3e-31	111	0	3	156	104	261	102	267	0.9	58.5551
>50%	Phvul.004G027200.1	-	257	Pkinase	PF00069.30	263	4.7e-23	82.9	0	1	1	3e-24	6.2e-23	82.5	0	106	259	6	171	1	173	0.83	58.5551
>50%	Phvul.011G090900.1	-	445	Pkinase	PF00069.30	263	1.2e-54	186.5	0	1	2	1.5e-33	3e-32	113.1	0	4	156	79	236	76	244	0.91	58.1749
>50%	Phvul.002G312000.1	-	409	Pkinase	PF00069.30	263	1.6e-54	186.1	0	1	2	2.6e-34	5.3e-33	115.5	0	1	153	22	172	22	183	0.89	58.1749
>50%	Phvul.002G312000.2	-	409	Pkinase	PF00069.30	263	1.6e-54	186.1	0	1	2	2.6e-34	5.3e-33	115.5	0	1	153	22	172	22	183	0.89	58.1749
>50%	Phvul.005G079733.4	-	743	Pkinase	PF00069.30	263	1.5e-33	117.3	0	1	1	1e-34	2.1e-33	116.9	0	2	153	579	734	578	743	0.88	57.7947
>50%	Phvul.005G079733.3	-	768	Pkinase	PF00069.30	263	1.6e-33	117.2	0	1	1	1.1e-34	2.2e-33	116.8	0	2	153	604	759	603	768	0.88	57.7947
>50%	Phvul.010G030100.1	-	417	Pkinase	PF00069.30	263	5e-58	197.6	0	1	2	1.5e-33	3.1e-32	113	0	3	153	19	180	17	191	0.89	57.4144
>50%	Phvul.004G165900.1	-	437	Pkinase	PF00069.30	263	8.3e-52	177.2	0	1	2	3.4e-30	7e-29	102	0	1	151	20	163	20	172	0.92	57.4144
>50%	Phvul.010G046800.2	-	952	Pkinase	PF00069.30	263	2.6e-44	152.6	0	1	2	2.3e-23	4.7e-22	79.6	0.1	3	153	457	602	455	616	0.88	57.4144
>50%	Phvul.010G046800.3	-	952	Pkinase	PF00069.30	263	2.6e-44	152.6	0	1	2	2.3e-23	4.7e-22	79.6	0.1	3	153	457	602	455	616	0.88	57.4144
>50%	Phvul.010G046800.1	-	953	Pkinase	PF00069.30	263	2.6e-44	152.6	0	1	2	2.3e-23	4.7e-22	79.6	0.1	3	153	458	603	456	617	0.88	57.4144
>50%	Phvul.010G046800.4	-	953	Pkinase	PF00069.30	263	2.6e-44	152.6	0	1	2	2.3e-23	4.7e-22	79.6	0.1	3	153	458	603	456	617	0.88	57.4144
>50%	Phvul.008G154000.1	-	640	Pkinase	PF00069.30	263	2.4e-60	205.2	0	1	2	1.8e-37	3.7e-36	125.9	0	2	151	260	412	259	427	0.92	57.0342
>50%	Phvul.004G006600.1	-	609	Pkinase	PF00069.30	263	2.2e-59	202	0	1	2	4.3e-37	8.8e-36	124.6	0	2	151	230	382	229	400	0.93	57.0342
>50%	Phvul.005G043800.1	-	564	Pkinase	PF00069.30	263	2.2e-59	202	0	1	2	2.1e-37	4.3e-36	125.7	0	2	151	171	323	170	335	0.94	57.0342
>50%	Phvul.011G152100.3	-	669	Pkinase	PF00069.30	263	2.3e-31	110.2	0	1	1	1.6e-32	3.3e-31	109.7	0	3	152	507	658	505	669	0.88	57.0342
>50%	Phvul.007G107900.1	-	545	Pkinase	PF00069.30	263	3.7e-65	221	0.4	1	2	5.2e-43	1.1e-41	144.1	0.1	3	151	119	268	117	279	0.95	56.654
>50%	Phvul.007G107900.2	-	545	Pkinase	PF00069.30	263	3.7e-65	221	0.4	1	2	5.2e-43	1.1e-41	144.1	0.1	3	151	119	268	117	279	0.95	56.654
>50%	Phvul.007G191400.1	-	552	Pkinase	PF00069.30	263	7.2e-63	213.4	4.7	1	2	3.1e-42	6.4e-41	141.5	0.2	2	150	122	271	121	288	0.95	56.654
>50%	Phvul.007G191400.2	-	552	Pkinase	PF00069.30	263	7.2e-63	213.4	4.7	1	2	3.1e-42	6.4e-41	141.5	0.2	2	150	122	271	121	288	0.95	56.654
>50%	Phvul.007G191400.3	-	552	Pkinase	PF00069.30	263	7.2e-63	213.4	4.7	1	2	3.1e-42	6.4e-41	141.5	0.2	2	150	122	271	121	288	0.95	56.654
>50%	Phvul.011G057900.1	-	421	Pkinase	PF00069.30	263	4.3e-59	201.1	0	1	2	2.4e-37	4.8e-36	125.5	0	3	151	25	177	23	186	0.93	56.654
>50%	Phvul.006G136500.1	-	612	Pkinase	PF00069.30	263	7.2e-59	200.3	0	1	2	5.6e-37	1.1e-35	124.3	0	2	150	217	368	216	380	0.93	56.654
>50%	Phvul.006G136500.2	-	612	Pkinase	PF00069.30	263	7.2e-59	200.3	0	1	2	5.6e-37	1.1e-35	124.3	0	2	150	217	368	216	380	0.93	56.654
>50%	Phvul.001G172200.1	-	346	Pkinase	PF00069.30	263	3.4e-31	109.6	0	1	1	3.2e-32	6.6e-31	108.7	0	3	151	184	330	182	340	0.93	56.654
>50%	Phvul.011G180600.1	-	470	Pkinase	PF00069.30	263	1.7e-60	205.6	0	1	2	9.8e-38	2e-36	126.8	0	2	149	80	230	79	243	0.93	56.2738
>50%	Phvul.007G222100.1	-	864	Pkinase	PF00069.30	263	2.9e-58	198.4	0	1	2	1.2e-36	2.5e-35	123.1	0	2	149	480	630	479	642	0.92	56.2738
>50%	Phvul.004G122500.2	-	487	Pkinase	PF00069.30	263	8.1e-57	193.6	0	1	2	4.2e-43	8.6e-42	144.4	0	2	149	43	195	42	197	0.96	56.2738
>50%	Phvul.004G124400.1	-	664	Pkinase	PF00069.30	263	1e-31	111.4	0	1	2	6.2e-24	1.3e-22	81.5	0	4	151	83	234	81	246	0.89	56.2738
>50%	Phvul.007G274600.1	-	545	Pkinase	PF00069.30	263	1.6e-65	222.2	0.5	1	2	4.2e-43	8.6e-42	144.4	0.2	3	149	119	266	117	278	0.95	55.8935
>50%	Phvul.007G274600.2	-	545	Pkinase	PF00069.30	263	1.6e-65	222.2	0.5	1	2	4.2e-43	8.6e-42	144.4	0.2	3	149	119	266	117	278	0.95	55.8935
>50%	Phvul.009G079700.1	-	507	Pkinase	PF00069.30	263	5.2e-65	220.5	0.2	1	2	3.6e-44	7.4e-43	147.8	0.2	2	148	94	241	93	249	0.97	55.8935
>50%	Phvul.003G148600.2	-	451	Pkinase	PF00069.30	263	3e-62	211.4	2.8	1	2	7.9e-49	1.6e-47	163.1	2.4	1	147	10	157	10	161	0.97	55.8935
>50%	Phvul.005G003300.1	-	827	Pkinase	PF00069.30	263	5.6e-60	204	0	1	2	3.2e-37	6.5e-36	125.1	0	2	148	443	592	442	604	0.93	55.8935
>50%	Phvul.005G003300.2	-	827	Pkinase	PF00069.30	263	5.6e-60	204	0	1	2	3.2e-37	6.5e-36	125.1	0	2	148	443	592	442	604	0.93	55.8935
>50%	Phvul.008G046900.1	-	761	Pkinase	PF00069.30	263	3.4e-58	198.1	0	1	2	2.7e-37	5.5e-36	125.3	0	2	148	367	516	366	531	0.94	55.8935
>50%	Phvul.010G050000.1	-	764	Pkinase	PF00069.30	263	3.5e-58	198.1	0	1	2	4.9e-37	1e-35	124.5	0	2	148	367	516	366	532	0.93	55.8935
>50%	Phvul.007G064200.1	-	537	Pkinase	PF00069.30	263	1.2e-34	121	0	1	2	1.2e-24	2.5e-23	83.8	0	4	150	72	221	70	232	0.87	55.8935
>50%	Phvul.001G188100.1	-	872	Pkinase	PF00069.30	263	1.9e-59	202.2	0	1	2	5.4e-36	1.1e-34	121.1	0	2	147	490	638	489	651	0.92	55.5133
>50%	Phvul.001G188100.2	-	872	Pkinase	PF00069.30	263	1.9e-59	202.2	0	1	2	5.4e-36	1.1e-34	121.1	0	2	147	490	638	489	651	0.92	55.5133
>50%	Phvul.001G188100.3	-	872	Pkinase	PF00069.30	263	1.9e-59	202.2	0	1	2	5.4e-36	1.1e-34	121.1	0	2	147	490	638	489	651	0.92	55.5133
>50%	Phvul.006G166800.1	-	449	Pkinase	PF00069.30	263	4e-59	201.2	0	1	2	2.6e-37	5.4e-36	125.4	0	1	146	80	230	80	262	0.9	55.5133
>50%	Phvul.003G162100.1	-	484	Pkinase	PF00069.30	263	1e-54	186.7	0	1	2	5.5e-32	1.1e-30	107.9	0	2	147	94	247	93	262	0.9	55.5133
>50%	Phvul.005G182900.1	-	712	Pkinase	PF00069.30	263	4.1e-37	129	0	1	2	1.4e-28	2.8e-27	96.8	0	3	148	78	225	76	236	0.9	55.5133
>50%	Phvul.009G198500.1	-	458	Pkinase	PF00069.30	263	1.8e-55	189.2	0	1	2	6.3e-32	1.3e-30	107.7	0	2	146	77	229	76	243	0.92	55.1331
>50%	Phvul.005G054400.1	-	473	Pkinase	PF00069.30	263	3.5e-54	185	0	1	2	4e-34	8.1e-33	114.9	0	3	147	89	236	87	249	0.93	55.1331
>50%	Phvul.002G252500.1	-	475	Pkinase	PF00069.30	263	1.6e-51	176.2	0	1	2	2.9e-31	5.9e-30	105.5	0	1	145	84	244	84	250	0.86	55.1331
>50%	Phvul.007G220700.1	-	757	Pkinase	PF00069.30	263	1.1e-32	114.5	0	1	2	4.5e-32	9.1e-31	108.2	0	2	146	502	649	501	656	0.92	55.1331
>50%	Phvul.008G245600.5	-	735	Pkinase	PF00069.30	263	1.8e-31	110.5	0	1	1	1.6e-32	3.3e-31	109.7	0	3	147	549	695	547	712	0.93	55.1331
>50%	Phvul.008G245600.4	-	802	Pkinase	PF00069.30	263	2.1e-31	110.3	0	1	1	1.8e-32	3.8e-31	109.5	0	3	147	616	762	614	779	0.93	55.1331
>50%	Phvul.008G026700.1	-	219	Pkinase	PF00069.30	263	3.1e-20	73.7	0.2	1	1	1.9e-21	3.9e-20	73.4	0.2	2	146	40	187	39	206	0.86	55.1331
>50%	Phvul.010G086600.1	-	642	Pkinase	PF00069.30	263	4.6e-37	128.9	0	1	2	5.5e-26	1.1e-24	88.2	0	4	147	81	230	78	239	0.88	54.7529
>50%	Phvul.005G181000.2	-	325	Pkinase	PF00069.30	263	8.3e-32	111.6	0.3	1	1	9.5e-33	1.9e-31	110.4	0.1	28	171	164	308	147	319	0.88	54.7529
>50%	Phvul.005G181000.3	-	313	Pkinase	PF00069.30	263	1.2e-31	111.1	0.3	1	1	1.5e-32	3e-31	109.8	0.1	28	171	164	308	147	312	0.89	54.7529
>50%	Phvul.004G155800.1	-	563	Pkinase	PF00069.30	263	1.7e-34	120.4	0.1	2	2	3.8e-19	7.8e-18	65.8	0	118	258	391	540	389	543	0.74	53.6122
>50%	Phvul.001G227600.1	-	460	Pkinase	PF00069.30	263	0.012	16	0.7	1	1	0.0031	0.063	13.7	0.7	3	143	95	246	93	261	0.66	53.6122
>50%	Phvul.002G239400.1	-	676	Pkinase	PF00069.30	263	6.5e-15	56.2	0	1	2	4.3e-12	8.7e-11	42.7	0	5	144	403	569	399	577	0.86	53.2319
>50%	Phvul.007G050000.1	-	291	Pkinase	PF00069.30	263	1.1e-26	94.8	0	1	1	7.7e-28	1.6e-26	94.3	0	23	160	143	287	134	291	0.86	52.4715
>50%	Phvul.001G035100.2	-	809	Pkinase	PF00069.30	263	1.4e-25	91.2	0	1	1	1.1e-26	2.2e-25	90.6	0	3	138	672	808	670	809	0.93	51.711
>50%	Phvul.002G146600.1	-	803	Pkinase	PF00069.30	263	7.6e-11	42.9	0	1	2	4.3e-10	8.7e-09	36.2	0	10	144	471	602	469	609	0.89	51.3308
>50%	Phvul.007G225000.1	-	542	Pkinase	PF00069.30	263	3.7e-41	142.3	0	2	2	8.3e-20	1.7e-18	68	0	131	263	309	475	304	475	0.86	50.5703
>50%	Phvul.006G053100.2	-	212	Pkinase	PF00069.30	263	2.7e-26	93.5	0.5	1	1	3.8e-27	7.7e-26	92.1	0.1	4	136	30	169	28	172	0.92	50.5703
>50%	Phvul.005G088218.1	-	457	Pkinase	PF00069.30	263	6.5e-25	89	0.5	1	1	1e-25	2e-24	87.4	0	2	134	305	440	304	449	0.85	50.5703
>50%	Phvul.007G225000.1	-	542	Pkinase	PF00069.30	263	3.7e-41	142.3	0	1	2	5.1e-21	1e-19	72	0	1	132	42	182	42	187	0.88	50.1901
>50%	Phvul.008G244800.1	-	262	Pkinase	PF00069.30	263	4.6e-29	102.6	0	2	2	2.8e-18	5.6e-17	63	0	127	258	79	217	77	221	0.83	50.1901
>50%	Phvul.007G254000.2	-	626	Pkinase	PF00069.30	263	9.6e-18	65.5	0.1	1	1	3.6e-18	7.3e-17	62.6	0.1	15	146	365	497	362	508	0.88	50.1901
>50%	Phvul.007G254000.1	-	709	Pkinase	PF00069.30	263	1.3e-17	65.1	0.1	1	1	4.5e-18	9.2e-17	62.3	0.1	15	146	448	580	445	590	0.88	50.1901
< 50%	Phvul.002G117100.1	-	442	Pkinase	PF00069.30	263	1.2e-45	156.9	0	1	2	4.9e-23	9.9e-22	78.6	0	2	132	39	178	38	185	0.87	49.8099
< 50%	Phvul.011G088500.1	-	537	Pkinase	PF00069.30	263	1.9e-41	143.2	0.3	1	2	3.4e-20	6.8e-19	69.3	0.1	1	131	36	175	36	181	0.88	49.8099
< 50%	Phvul.005G128900.1	-	535	Pkinase	PF00069.30	263	5.5e-41	141.7	0	1	2	1.7e-20	3.4e-19	70.3	0	1	131	40	179	40	184	0.88	49.8099
< 50%	Phvul.002G117100.3	-	338	Pkinase	PF00069.30	263	5.6e-39	135.1	0	1	2	2.7e-23	5.6e-22	79.4	0	2	132	39	178	38	185	0.87	49.8099
< 50%	Phvul.005G128900.2	-	397	Pkinase	PF00069.30	263	1.8e-34	120.3	0	1	2	9.3e-21	1.9e-19	71.1	0	1	131	40	179	40	184	0.88	49.8099
< 50%	Phvul.005G128900.3	-	397	Pkinase	PF00069.30	263	1.8e-34	120.3	0	1	2	9.3e-21	1.9e-19	71.1	0	1	131	40	179	40	184	0.88	49.8099
< 50%	Phvul.011G152100.2	-	772	Pkinase	PF00069.30	263	1.2e-26	94.7	0	2	2	3.1e-14	6.4e-13	49.7	0	128	258	586	725	583	728	0.65	49.8099
< 50%	Phvul.009G220200.7	-	358	Pkinase	PF00069.30	263	7.7e-61	206.8	0	1	2	1.9e-39	3.9e-38	132.4	0.2	1	130	19	149	19	152	0.97	49.4297
< 50%	Phvul.009G220200.5	-	401	Pkinase	PF00069.30	263	1.1e-60	206.2	0	1	2	2.4e-39	4.9e-38	132	0.2	1	130	19	149	19	152	0.97	49.4297
< 50%	Phvul.009G220200.4	-	431	Pkinase	PF00069.30	263	1.4e-60	205.9	0	1	2	2.8e-39	5.7e-38	131.8	0.2	1	130	19	149	19	152	0.97	49.4297
< 50%	Phvul.011G088500.1	-	537	Pkinase	PF00069.30	263	1.9e-41	143.2	0.3	2	2	5.7e-21	1.2e-19	71.8	0	134	263	311	474	292	474	0.85	49.4297
< 50%	Phvul.005G128900.1	-	535	Pkinase	PF00069.30	263	5.5e-41	141.7	0	2	2	4.1e-20	8.3e-19	69	0	134	263	319	482	313	482	0.86	49.4297
< 50%	Phvul.003G270500.1	-	437	Pkinase	PF00069.30	263	6e-45	154.7	0	1	2	4.3e-23	8.7e-22	78.8	0	4	132	41	178	38	185	0.89	49.0494
< 50%	Phvul.002G117100.1	-	442	Pkinase	PF00069.30	263	1.2e-45	156.9	0	2	2	2.2e-22	4.6e-21	76.4	0	136	263	252	413	242	413	0.87	48.6692
< 50%	Phvul.002G117100.2	-	462	Pkinase	PF00069.30	263	4.5e-41	142	0	2	2	2.5e-22	5e-21	76.3	0	136	263	272	433	262	433	0.87	48.6692
< 50%	Phvul.007G112700.1	-	253	Pkinase	PF00069.30	263	2.9e-38	132.8	0	2	2	2e-25	4.1e-24	86.4	0	136	263	105	224	98	224	0.89	48.6692
< 50%	Phvul.011G153500.1	-	739	Pkinase	PF00069.30	263	1.1e-23	85	0.3	1	1	3.9e-24	7.9e-23	82.2	0.3	67	194	487	623	447	627	0.85	48.6692
< 50%	Phvul.003G270500.1	-	437	Pkinase	PF00069.30	263	6e-45	154.7	0	2	2	1.3e-21	2.6e-20	73.9	0	137	263	252	412	242	412	0.87	48.289
< 50%	Phvul.002G179600.2	-	343	Pkinase	PF00069.30	263	2.8e-40	139.4	1.1	1	2	2.8e-27	5.7e-26	92.5	2.1	1	127	24	158	24	161	0.93	48.289
< 50%	Phvul.002G179600.3	-	401	Pkinase	PF00069.30	263	4.7e-40	138.7	1	1	2	3.8e-27	7.7e-26	92.1	2.1	1	127	24	158	24	161	0.93	48.289
< 50%	Phvul.010G120500.2	-	477	Pkinase	PF00069.30	263	1.1e-29	104.7	0	1	1	9e-31	1.8e-29	103.9	0	137	263	1	120	1	120	0.92	48.289
< 50%	Phvul.002G117100.2	-	462	Pkinase	PF00069.30	263	4.5e-41	142	0	1	2	1.9e-17	3.9e-16	60.2	0	8	132	66	198	38	205	0.82	47.5285
< 50%	Phvul.005G051000.1	-	516	Pkinase	PF00069.30	263	1.5e-19	71.5	0.5	1	1	1.2e-20	2.3e-19	70.8	0.5	37	160	241	380	193	382	0.84	47.1483
< 50%	Phvul.009G230200.2	-	382	Pkinase	PF00069.30	263	2.7e-55	188.6	0.9	1	2	1.2e-33	2.4e-32	113.4	0.8	29	151	1	124	1	132	0.96	46.7681
< 50%	Phvul.011G149466.1	-	252	Pkinase	PF00069.30	263	5.2e-28	99.2	0	1	1	3.9e-29	7.8e-28	98.6	0	75	196	2	132	1	205	0.72	46.3878
< 50%	Phvul.008G164500.2	-	176	Pkinase	PF00069.30	263	4.5e-12	46.9	0	1	1	2.8e-13	5.7e-12	46.6	0	137	258	3	132	1	135	0.78	46.3878
< 50%	Phvul.005G163901.1	-	468	Pkinase	PF00069.30	263	2.4e-24	87.1	0	1	2	5.3e-16	1.1e-14	55.5	0	4	124	195	318	192	321	0.91	46.0076
< 50%	Phvul.006G118300.3	-	689	Pkinase	PF00069.30	263	2.9e-40	139.3	0	2	2	1.2e-18	2.4e-17	64.2	0	140	259	549	659	547	661	0.88	45.6274
< 50%	Phvul.005G164400.2	-	736	Pkinase	PF00069.30	263	3.3e-27	96.6	0	2	2	1e-14	2.1e-13	51.3	0	137	255	570	694	561	699	0.88	45.2471
< 50%	Phvul.006G075100.1	-	226	Pkinase	PF00069.30	263	6e-11	43.2	0	1	1	3.6e-12	7.4e-11	42.9	0	29	147	41	162	17	197	0.82	45.2471
< 50%	Phvul.006G075100.2	-	226	Pkinase	PF00069.30	263	6e-11	43.2	0	1	1	3.6e-12	7.4e-11	42.9	0	29	147	41	162	17	197	0.82	45.2471
< 50%	Phvul.006G075100.3	-	226	Pkinase	PF00069.30	263	6e-11	43.2	0	1	1	3.6e-12	7.4e-11	42.9	0	29	147	41	162	17	197	0.82	45.2471
< 50%	Phvul.010G086600.1	-	642	Pkinase	PF00069.30	263	4.6e-37	128.9	0	2	2	9.3e-11	1.9e-09	38.3	0	141	258	481	609	472	612	0.76	44.8669
< 50%	Phvul.011G194300.4	-	401	Pkinase	PF00069.30	263	2e-26	94	0	2	2	7.2e-12	1.5e-10	42	0	141	258	231	355	228	359	0.8	44.8669
< 50%	Phvul.011G194300.3	-	402	Pkinase	PF00069.30	263	2e-26	94	0	2	2	7.2e-12	1.5e-10	42	0	141	258	232	356	229	360	0.8	44.8669
< 50%	Phvul.007G191400.1	-	552	Pkinase	PF00069.30	263	7.2e-63	213.4	4.7	2	2	2e-21	4e-20	73.3	0	148	263	310	419	305	419	0.85	44.1065
< 50%	Phvul.007G191400.2	-	552	Pkinase	PF00069.30	263	7.2e-63	213.4	4.7	2	2	2e-21	4e-20	73.3	0	148	263	310	419	305	419	0.85	44.1065
< 50%	Phvul.007G191400.3	-	552	Pkinase	PF00069.30	263	7.2e-63	213.4	4.7	2	2	2e-21	4e-20	73.3	0	148	263	310	419	305	419	0.85	44.1065
< 50%	Phvul.004G124900.2	-	663	Pkinase	PF00069.30	263	3.3e-18	67.1	0.1	1	1	2.6e-19	5.3e-18	66.4	0.1	2	117	524	639	523	642	0.92	44.1065
< 50%	Phvul.011G176300.2	-	660	Pkinase	PF00069.30	263	2.6e-16	60.8	0	1	1	2.2e-17	4.6e-16	60	0	2	117	436	551	435	554	0.92	44.1065
< 50%	Phvul.011G176300.1	-	691	Pkinase	PF00069.30	263	2.8e-16	60.7	0	1	1	2.4e-17	4.9e-16	59.9	0	2	117	467	582	466	585	0.92	44.1065
< 50%	Phvul.006G075100.4	-	214	Pkinase	PF00069.30	263	6.6e-11	43.1	0	1	1	4e-12	8.1e-11	42.8	0	32	147	32	150	12	185	0.83	44.1065
< 50%	Phvul.009G079700.1	-	507	Pkinase	PF00069.30	263	5.2e-65	220.5	0.2	2	2	1.6e-20	3.3e-19	70.3	0	149	263	292	400	288	400	0.86	43.7262
< 50%	Phvul.011G057900.1	-	421	Pkinase	PF00069.30	263	4.3e-59	201.1	0	2	2	1.7e-21	3.4e-20	73.5	0	149	263	243	348	239	348	0.9	43.7262
< 50%	Phvul.009G230200.2	-	382	Pkinase	PF00069.30	263	2.7e-55	188.6	0.9	2	2	2e-21	4.1e-20	73.3	0	150	263	173	280	168	280	0.86	43.346
< 50%	Phvul.008G058600.7	-	558	Pkinase	PF00069.30	263	3.6e-28	99.7	0	1	1	2.7e-29	5.5e-28	99.1	0	90	202	314	435	282	496	0.76	42.9658
< 50%	Phvul.002G025500.1	-	597	Pkinase	PF00069.30	263	3.2e-25	90	0.6	1	2	1.2e-20	2.4e-19	70.8	0.1	39	151	340	465	324	469	0.84	42.9658
< 50%	Phvul.004G155500.1	-	366	Pkinase	PF00069.30	263	6.3e-16	59.6	0	1	1	7.1e-17	1.4e-15	58.4	0	4	116	249	362	247	364	0.91	42.9658
< 50%	Phvul.003G208300.1	-	475	Pkinase	PF00069.30	263	0.00035	21	0	1	1	5.3e-05	0.0011	19.5	0	39	151	207	342	194	352	0.69	42.9658
< 50%	Phvul.010G030100.1	-	417	Pkinase	PF00069.30	263	5e-58	197.6	0	2	2	3e-24	6.1e-23	82.6	0	152	263	235	338	225	338	0.86	42.5856
< 50%	Phvul.008G134800.1	-	430	Pkinase	PF00069.30	263	9.1e-57	193.4	0	2	2	2.3e-24	4.7e-23	82.9	0	152	263	249	347	240	347	0.9	42.5856
< 50%	Phvul.005G181000.4	-	289	Pkinase	PF00069.30	263	3.6e-22	80	0.2	1	1	4.6e-23	9.4e-22	78.7	0.1	28	139	164	276	147	279	0.86	42.5856
< 50%	Phvul.011G180600.1	-	470	Pkinase	PF00069.30	263	1.7e-60	205.6	0	2	2	1.5e-22	3e-21	77	0	153	263	302	408	272	408	0.87	42.2053
< 50%	Phvul.005G043800.1	-	564	Pkinase	PF00069.30	263	2.2e-59	202	0	2	2	8.9e-22	1.8e-20	74.5	0	153	263	398	504	367	504	0.86	42.2053
< 50%	Phvul.003G162100.1	-	484	Pkinase	PF00069.30	263	1e-54	186.7	0	2	2	1.8e-22	3.6e-21	76.8	0	153	263	322	433	314	433	0.87	42.2053
< 50%	Phvul.002G312000.1	-	409	Pkinase	PF00069.30	263	1.6e-54	186.1	0	2	2	5.4e-20	1.1e-18	68.6	0	153	263	215	348	204	348	0.83	42.2053
< 50%	Phvul.002G312000.2	-	409	Pkinase	PF00069.30	263	1.6e-54	186.1	0	2	2	5.4e-20	1.1e-18	68.6	0	153	263	215	348	204	348	0.83	42.2053
< 50%	Phvul.007G031300.1	-	454	Pkinase	PF00069.30	263	9.1e-16	59	0.2	1	1	6.7e-17	1.4e-15	58.5	0.2	4	114	340	453	337	454	0.84	42.2053
< 50%	Phvul.007G274600.1	-	545	Pkinase	PF00069.30	263	1.6e-65	222.2	0.5	2	2	3.8e-22	7.7e-21	75.7	0	154	263	313	416	299	416	0.83	41.8251
< 50%	Phvul.007G274600.2	-	545	Pkinase	PF00069.30	263	1.6e-65	222.2	0.5	2	2	3.8e-22	7.7e-21	75.7	0	154	263	313	416	299	416	0.83	41.8251
< 50%	Phvul.007G107900.1	-	545	Pkinase	PF00069.30	263	3.7e-65	221	0.4	2	2	7.1e-22	1.4e-20	74.8	0	154	263	313	416	298	416	0.82	41.8251
< 50%	Phvul.007G107900.2	-	545	Pkinase	PF00069.30	263	3.7e-65	221	0.4	2	2	7.1e-22	1.4e-20	74.8	0	154	263	313	416	298	416	0.82	41.8251
< 50%	Phvul.009G220200.7	-	358	Pkinase	PF00069.30	263	7.7e-61	206.8	0	2	2	1.7e-21	3.5e-20	73.5	0	154	263	149	247	146	247	0.87	41.8251
< 50%	Phvul.009G220200.5	-	401	Pkinase	PF00069.30	263	1.1e-60	206.2	0	2	2	2.1e-21	4.3e-20	73.2	0	154	263	149	247	146	247	0.87	41.8251
< 50%	Phvul.009G220200.4	-	431	Pkinase	PF00069.30	263	1.4e-60	205.9	0	2	2	2.4e-21	4.9e-20	73	0	154	263	149	247	146	247	0.87	41.8251
< 50%	Phvul.008G154000.1	-	640	Pkinase	PF00069.30	263	2.4e-60	205.2	0	2	2	2.4e-22	4.9e-21	76.3	0	154	263	493	596	483	596	0.91	41.8251
< 50%	Phvul.005G003300.1	-	827	Pkinase	PF00069.30	263	5.6e-60	204	0	2	2	1.9e-22	3.8e-21	76.7	0	154	263	673	776	663	776	0.93	41.8251
< 50%	Phvul.005G003300.2	-	827	Pkinase	PF00069.30	263	5.6e-60	204	0	2	2	1.9e-22	3.8e-21	76.7	0	154	263	673	776	663	776	0.93	41.8251
< 50%	Phvul.001G188100.1	-	872	Pkinase	PF00069.30	263	1.9e-59	202.2	0	2	2	5.1e-23	1e-21	78.5	0	154	263	718	821	708	821	0.93	41.8251
< 50%	Phvul.001G188100.2	-	872	Pkinase	PF00069.30	263	1.9e-59	202.2	0	2	2	5.1e-23	1e-21	78.5	0	154	263	718	821	708	821	0.93	41.8251
< 50%	Phvul.001G188100.3	-	872	Pkinase	PF00069.30	263	1.9e-59	202.2	0	2	2	5.1e-23	1e-21	78.5	0	154	263	718	821	708	821	0.93	41.8251
< 50%	Phvul.004G006600.1	-	609	Pkinase	PF00069.30	263	2.2e-59	202	0	2	2	4.9e-22	9.9e-21	75.3	0	154	263	462	565	452	565	0.91	41.8251
< 50%	Phvul.006G166800.1	-	449	Pkinase	PF00069.30	263	4e-59	201.2	0	2	2	1.3e-21	2.7e-20	73.9	0	154	263	294	400	285	400	0.88	41.8251
< 50%	Phvul.006G136500.1	-	612	Pkinase	PF00069.30	263	7.2e-59	200.3	0	2	2	1.3e-21	2.6e-20	73.9	0	154	263	451	554	441	554	0.91	41.8251
< 50%	Phvul.006G136500.2	-	612	Pkinase	PF00069.30	263	7.2e-59	200.3	0	2	2	1.3e-21	2.6e-20	73.9	0	154	263	451	554	441	554	0.91	41.8251
< 50%	Phvul.007G222100.1	-	864	Pkinase	PF00069.30	263	2.9e-58	198.4	0	2	2	3.1e-21	6.2e-20	72.7	0	154	263	708	811	689	811	0.91	41.8251
< 50%	Phvul.008G046900.1	-	761	Pkinase	PF00069.30	263	3.4e-58	198.1	0	2	2	1.1e-20	2.3e-19	70.8	0	154	263	595	698	585	698	0.91	41.8251
< 50%	Phvul.010G050000.1	-	764	Pkinase	PF00069.30	263	3.5e-58	198.1	0	2	2	7.3e-21	1.5e-19	71.5	0	154	263	596	699	586	699	0.91	41.8251
< 50%	Phvul.L010343.1	-	378	Pkinase	PF00069.30	263	1.4e-56	192.8	0	2	2	5.9e-22	1.2e-20	75	0	154	263	211	311	200	311	0.9	41.8251
< 50%	Phvul.009G198500.1	-	458	Pkinase	PF00069.30	263	1.8e-55	189.2	0	2	2	2.5e-23	5.2e-22	79.5	0	154	263	298	408	280	408	0.84	41.8251
< 50%	Phvul.011G090900.1	-	445	Pkinase	PF00069.30	263	1.2e-54	186.5	0	2	2	7.1e-21	1.5e-19	71.5	0	154	263	302	405	291	405	0.89	41.8251
< 50%	Phvul.005G054400.1	-	473	Pkinase	PF00069.30	263	3.5e-54	185	0	2	2	8.2e-20	1.7e-18	68	0	154	263	288	396	276	396	0.82	41.8251
< 50%	Phvul.007G103900.1	-	471	Pkinase	PF00069.30	263	3.7e-52	178.3	0	2	2	5.3e-19	1.1e-17	65.4	0	154	263	329	432	316	432	0.88	41.8251
< 50%	Phvul.004G165900.1	-	437	Pkinase	PF00069.30	263	8.3e-52	177.2	0	2	2	2.4e-21	4.9e-20	73	0	154	263	274	403	259	403	0.91	41.8251
< 50%	Phvul.002G252500.1	-	475	Pkinase	PF00069.30	263	1.6e-51	176.2	0	2	2	1.4e-19	2.8e-18	67.3	0	154	263	318	424	310	424	0.87	41.8251
< 50%	Phvul.010G046800.2	-	952	Pkinase	PF00069.30	263	2.6e-44	152.6	0	2	2	1.5e-20	3e-19	70.4	0	154	263	785	925	776	925	0.81	41.8251
< 50%	Phvul.010G046800.3	-	952	Pkinase	PF00069.30	263	2.6e-44	152.6	0	2	2	1.5e-20	3e-19	70.4	0	154	263	785	925	776	925	0.81	41.8251
< 50%	Phvul.010G046800.1	-	953	Pkinase	PF00069.30	263	2.6e-44	152.6	0	2	2	1.5e-20	3e-19	70.4	0	154	263	786	926	777	926	0.81	41.8251
< 50%	Phvul.010G046800.4	-	953	Pkinase	PF00069.30	263	2.6e-44	152.6	0	2	2	1.5e-20	3e-19	70.4	0	154	263	786	926	777	926	0.81	41.8251
< 50%	Phvul.002G126600.1	-	742	Pkinase	PF00069.30	263	1.2e-11	45.5	0.2	2	2	1e-06	2e-05	25.1	0	128	237	582	698	578	718	0.68	41.8251
< 50%	Phvul.004G087801.1	-	700	Pkinase	PF00069.30	263	0.00039	20.9	0	2	2	0.002	0.04	14.3	0	43	151	261	371	245	382	0.82	41.4449
< 50%	Phvul.005G182900.1	-	712	Pkinase	PF00069.30	263	4.1e-37	129	0	2	2	4.2e-08	8.5e-07	29.6	0	152	258	561	675	554	678	0.76	40.6844
< 50%	Phvul.007G064200.1	-	537	Pkinase	PF00069.30	263	1.2e-34	121	0	2	2	1.5e-09	3.2e-08	34.3	0	154	258	399	511	388	514	0.76	39.924
< 50%	Phvul.004G124400.1	-	664	Pkinase	PF00069.30	263	1e-31	111.4	0	2	2	2.2e-07	4.5e-06	27.3	0	154	258	519	631	506	633	0.71	39.924
< 50%	Phvul.005G118000.1	-	301	Pkinase	PF00069.30	263	1.3e-12	48.7	0	1	1	4.4e-13	9.1e-12	45.9	0	40	144	76	186	50	196	0.86	39.924
< 50%	Phvul.007G249400.1	-	226	Pkinase	PF00069.30	263	7.6e-11	42.9	0	1	1	4.8e-12	9.7e-11	42.6	0	42	146	48	161	14	181	0.79	39.924
< 50%	Phvul.007G249400.2	-	226	Pkinase	PF00069.30	263	7.6e-11	42.9	0	1	1	4.8e-12	9.7e-11	42.6	0	42	146	48	161	14	181	0.79	39.924
< 50%	Phvul.010G111200.3	-	862	Pkinase	PF00069.30	263	6.6e-08	33.3	0.1	2	2	2.7e-06	5.6e-05	23.7	0	160	263	261	351	242	351	0.76	39.5437
< 50%	Phvul.010G111200.1	-	1006	Pkinase	PF00069.30	263	9.5e-08	32.8	0.1	2	2	3.4e-06	6.8e-05	23.4	0	160	263	405	495	386	495	0.76	39.5437
< 50%	Phvul.010G111200.2	-	1006	Pkinase	PF00069.30	263	9.5e-08	32.8	0.1	2	2	3.4e-06	6.8e-05	23.4	0	160	263	405	495	386	495	0.76	39.5437
< 50%	Phvul.007G244300.5	-	459	Pkinase	PF00069.30	263	4.5e-15	56.8	0	1	1	3.9e-16	7.9e-15	56	0	157	259	1	110	1	113	0.75	39.1635
< 50%	Phvul.005G071800.2	-	740	Pkinase	PF00069.30	263	4.6e-08	33.8	0	2	2	4.7e-07	9.6e-06	26.2	0	161	263	274	363	254	363	0.81	39.1635
< 50%	Phvul.005G071800.3	-	740	Pkinase	PF00069.30	263	4.6e-08	33.8	0	2	2	4.7e-07	9.6e-06	26.2	0	161	263	274	363	254	363	0.81	39.1635
< 50%	Phvul.005G071800.9	-	740	Pkinase	PF00069.30	263	4.6e-08	33.8	0	2	2	4.7e-07	9.6e-06	26.2	0	161	263	274	363	254	363	0.81	39.1635
< 50%	Phvul.005G071800.1	-	909	Pkinase	PF00069.30	263	7.5e-08	33.1	0	2	2	6.2e-07	1.3e-05	25.8	0	161	263	274	363	254	363	0.81	39.1635
< 50%	Phvul.005G071800.6	-	909	Pkinase	PF00069.30	263	7.5e-08	33.1	0	2	2	6.2e-07	1.3e-05	25.8	0	161	263	274	363	254	363	0.81	39.1635
< 50%	Phvul.005G071800.7	-	909	Pkinase	PF00069.30	263	7.5e-08	33.1	0	2	2	6.2e-07	1.3e-05	25.8	0	161	263	274	363	254	363	0.81	39.1635
< 50%	Phvul.005G071800.8	-	909	Pkinase	PF00069.30	263	7.5e-08	33.1	0	2	2	6.2e-07	1.3e-05	25.8	0	161	263	274	363	254	363	0.81	39.1635
< 50%	Phvul.006G175100.4	-	546	Pkinase	PF00069.30	263	3.1e-12	47.5	0.4	1	2	5e-08	1e-06	29.4	0.2	15	116	268	375	264	377	0.82	38.7833
< 50%	Phvul.006G175100.3	-	609	Pkinase	PF00069.30	263	4.3e-12	47	0.4	1	2	5.9e-08	1.2e-06	29.1	0.2	15	116	331	438	327	440	0.81	38.7833
< 50%	Phvul.006G175100.1	-	657	Pkinase	PF00069.30	263	5e-12	46.8	0.4	1	2	6.6e-08	1.4e-06	29	0.2	15	116	379	486	375	488	0.81	38.7833
< 50%	Phvul.006G175100.2	-	657	Pkinase	PF00069.30	263	5e-12	46.8	0.4	1	2	6.6e-08	1.4e-06	29	0.2	15	116	379	486	375	488	0.81	38.7833
< 50%	Phvul.002G162800.1	-	1138	Pkinase	PF00069.30	263	0.053	13.9	0	1	1	0.0096	0.2	12.1	0	161	262	544	628	530	629	0.74	38.7833
< 50%	Phvul.002G162800.2	-	1138	Pkinase	PF00069.30	263	0.053	13.9	0	1	1	0.0096	0.2	12.1	0	161	262	544	628	530	629	0.74	38.7833
< 50%	Phvul.009G110600.1	-	975	Pkinase	PF00069.30	263	4.6e-13	50.2	0.3	2	2	2.8e-06	5.7e-05	23.6	0	159	259	855	964	849	966	0.77	38.403
< 50%	Phvul.011G158700.1	-	198	Pkinase	PF00069.30	263	1.1e-05	26	0.1	1	1	6.1e-06	0.00012	22.5	0.1	154	254	110	197	1	198	0.69	38.403
< 50%	Phvul.007G089301.1	-	298	Pkinase	PF00069.30	263	2.9e-23	83.6	0	1	1	2.5e-24	5.2e-23	82.8	0	164	263	1	91	1	91	0.98	38.0228
< 50%	Phvul.005G120700.3	-	866	Pkinase	PF00069.30	263	8.2e-16	59.2	0	1	1	7.7e-17	1.6e-15	58.3	0	164	263	1	89	1	89	0.86	38.0228
< 50%	Phvul.L001852.1	-	172	Pkinase	PF00069.30	263	2.4e-10	41.2	0	1	1	1.7e-11	3.4e-10	40.8	0	159	258	2	102	1	104	0.77	38.0228
< 50%	Phvul.005G163901.1	-	468	Pkinase	PF00069.30	263	2.4e-24	87.1	0	2	2	4.9e-08	1e-06	29.4	0	157	255	322	423	319	429	0.85	37.6426
< 50%	Phvul.002G069801.1	-	245	Pkinase	PF00069.30	263	1.8e-07	31.8	0	1	1	1.3e-08	2.7e-07	31.3	0	161	259	17	121	8	127	0.7	37.6426
< 50%	Phvul.006G118300.3	-	689	Pkinase	PF00069.30	263	2.9e-40	139.3	0	1	2	2.8e-21	5.8e-20	72.8	0	2	98	443	537	442	549	0.91	36.8821
< 50%	Phvul.009G129300.1	-	816	Pkinase	PF00069.30	263	0.17	12.2	0	1	1	0.019	0.39	11.1	0	163	257	328	438	306	443	0.64	36.1217
< 50%	Phvul.003G148600.2	-	451	Pkinase	PF00069.30	263	3e-62	211.4	2.8	2	2	2.9e-13	6e-12	46.5	0	170	263	162	244	158	244	0.83	35.7414
< 50%	Phvul.011G175000.2	-	596	Pkinase	PF00069.30	263	7.1e-13	49.6	0	1	1	6.3e-14	1.3e-12	48.7	0	2	95	489	579	488	592	0.9	35.7414
< 50%	Phvul.002G049450.1	-	157	Pkinase	PF00069.30	263	0.00029	21.3	0	1	1	2.1e-05	0.00043	20.8	0	164	257	1	99	1	103	0.58	35.7414
< 50%	Phvul.007G112700.1	-	253	Pkinase	PF00069.30	263	2.9e-38	132.8	0	1	2	8.8e-13	1.8e-11	45	0	5	97	5	98	1	103	0.9	35.3612
< 50%	Phvul.011G175301.4	-	587	Pkinase	PF00069.30	263	6.9e-13	49.6	0	1	1	6.7e-14	1.4e-12	48.6	0	2	94	480	569	479	580	0.91	35.3612
< 50%	Phvul.011G175301.3	-	592	Pkinase	PF00069.30	263	7e-13	49.6	0	1	1	6.8e-14	1.4e-12	48.6	0	2	94	485	574	484	585	0.91	35.3612
< 50%	Phvul.008G118500.1	-	616	Pkinase	PF00069.30	263	3.9e-28	99.6	0	2	2	3.5e-17	7.1e-16	59.4	0	107	198	502	604	499	613	0.9	34.981
< 50%	Phvul.002G179600.2	-	343	Pkinase	PF00069.30	263	2.8e-40	139.4	1.1	2	2	1.4e-12	2.9e-11	44.3	0	174	263	163	241	158	241	0.83	34.2205
< 50%	Phvul.002G179600.3	-	401	Pkinase	PF00069.30	263	4.7e-40	138.7	1	2	2	1.8e-12	3.7e-11	43.9	0	174	263	163	241	158	241	0.83	34.2205
< 50%	Phvul.004G155800.1	-	563	Pkinase	PF00069.30	263	1.7e-34	120.4	0.1	1	2	6.2e-15	1.3e-13	52	0.1	4	93	299	384	296	390	0.91	34.2205
< 50%	Phvul.006G006800.3	-	413	Pkinase	PF00069.30	263	8.9e-13	49.2	0.1	1	1	8e-14	1.6e-12	48.4	0.1	2	91	325	411	324	413	0.93	34.2205
< 50%	Phvul.004G124000.1	-	996	Pkinase	PF00069.30	263	1.1e-07	32.5	0	1	2	1.9e-06	3.9e-05	24.2	0	99	188	856	943	845	953	0.87	34.2205
< 50%	Phvul.011G150200.1	-	778	Pkinase	PF00069.30	263	1.6e-27	97.6	0	1	2	7.6e-14	1.5e-12	48.5	0	2	90	490	575	489	587	0.9	33.8403
< 50%	Phvul.011G194300.4	-	401	Pkinase	PF00069.30	263	2e-26	94	0	1	2	2.4e-14	4.9e-13	50.1	0	2	90	123	208	122	230	0.85	33.8403
< 50%	Phvul.011G194300.3	-	402	Pkinase	PF00069.30	263	2e-26	94	0	1	2	2.4e-14	5e-13	50.1	0	2	90	124	209	123	231	0.85	33.8403
< 50%	Phvul.001G066550.1	-	159	Pkinase	PF00069.30	263	8.6e-09	36.2	0	1	1	5.7e-10	1.2e-08	35.8	0	170	258	2	95	1	99	0.81	33.8403
< 50%	Phvul.005G164400.2	-	736	Pkinase	PF00069.30	263	3.3e-27	96.6	0	1	2	3.5e-12	7.1e-11	43	0	4	91	464	550	461	566	0.88	33.4601
< 50%	Phvul.007G062300.1	-	1659	Pkinase	PF00069.30	263	9.7e-15	55.7	0	2	2	0.00016	0.0034	17.8	0	176	263	718	791	708	791	0.82	33.4601
< 50%	Phvul.003G271000.2	-	611	Pkinase	PF00069.30	263	7.7e-06	26.5	0	1	1	6e-07	1.2e-05	25.8	0	4	91	456	540	453	553	0.79	33.4601
< 50%	Phvul.008G239800.1	-	569	Pkinase	PF00069.30	263	0.34	11.3	0	1	1	0.031	0.64	10.4	0	48	135	251	337	233	364	0.75	33.4601
< 50%	Phvul.007G050300.1	-	1072	Pkinase	PF00069.30	263	3.1e-61	208.1	1.9	2	3	2.4e-13	4.9e-12	46.8	0	3	89	850	933	848	939	0.92	33.0798
< 50%	Phvul.002G025500.1	-	597	Pkinase	PF00069.30	263	3.2e-25	90	0.6	2	2	9e-05	0.0018	18.7	0	172	258	464	560	463	563	0.72	33.0798
< 50%	Phvul.003G027300.1	-	579	Pkinase	PF00069.30	263	4.3e-24	86.3	0	2	2	0.0033	0.067	13.6	0	177	263	375	469	365	469	0.67	33.0798
< 50%	Phvul.011G175301.6	-	554	Pkinase	PF00069.30	263	1.6e-12	48.4	0	1	1	1.6e-13	3.3e-12	47.4	0	2	88	461	544	460	552	0.93	33.0798
< 50%	Phvul.011G175301.5	-	573	Pkinase	PF00069.30	263	1.7e-12	48.3	0	1	1	1.7e-13	3.4e-12	47.3	0	2	88	480	563	479	571	0.93	33.0798
< 50%	Phvul.007G236200.1	-	781	Pkinase	PF00069.30	263	0.00021	21.8	0	2	2	0.0006	0.012	16	0	68	154	358	438	337	452	0.78	33.0798
< 50%	Phvul.001G242500.1	-	541	Pkinase	PF00069.30	263	0.0041	17.6	0.1	1	1	0.00072	0.015	15.7	0	66	152	266	363	230	407	0.78	33.0798
< 50%	Phvul.007G050300.1	-	1072	Pkinase	PF00069.30	263	3.1e-61	208.1	1.9	3	3	0.049	1	9.7	0	172	257	940	1029	935	1032	0.66	32.6996
< 50%	Phvul.010G058150.1	-	509	Pkinase	PF00069.30	263	1.6e-23	84.5	0.1	3	3	0.083	1.7	9	0	178	263	400	490	384	490	0.73	32.6996
< 50%	Phvul.010G058150.2	-	509	Pkinase	PF00069.30	263	1.6e-23	84.5	0.1	3	3	0.083	1.7	9	0	178	263	400	490	384	490	0.73	32.6996
< 50%	Phvul.011G152100.2	-	772	Pkinase	PF00069.30	263	1.2e-26	94.7	0	1	2	1.1e-12	2.3e-11	44.6	0	3	87	507	587	505	590	0.93	32.3194
< 50%	Phvul.002G146600.1	-	803	Pkinase	PF00069.30	263	7.6e-11	42.9	0	2	2	2.2	46	4.3	0	172	256	608	690	602	695	0.72	32.3194
< 50%	Phvul.005G163200.1	-	494	Pkinase	PF00069.30	263	9.3e-10	39.3	0	1	1	7.5e-11	1.5e-09	38.6	0	5	89	413	493	410	494	0.93	32.3194
< 50%	Phvul.005G162200.1	-	137	Pkinase	PF00069.30	263	1.7e-06	28.6	0	1	1	1.4e-07	2.8e-06	27.9	0	174	258	7	94	4	100	0.86	32.3194
< 50%	Phvul.006G071600.2	-	488	Pkinase	PF00069.30	263	4.4e-06	27.3	0	1	1	3.4e-07	6.9e-06	26.6	0	7	91	388	476	384	487	0.77	32.3194
< 50%	Phvul.008G143200.1	-	697	Pkinase	PF00069.30	263	0.015	15.7	0	1	1	0.0087	0.18	12.2	0	68	152	315	398	276	431	0.79	32.3194
< 50%	Phvul.008G143200.2	-	697	Pkinase	PF00069.30	263	0.015	15.7	0	1	1	0.0087	0.18	12.2	0	68	152	315	398	276	431	0.79	32.3194
< 50%	Phvul.011G175500.1	-	140	Pkinase	PF00069.30	263	0.046	14.1	0	1	1	0.0035	0.071	13.5	0	175	259	4	88	2	91	0.57	32.3194
< 50%	Phvul.008G118500.1	-	616	Pkinase	PF00069.30	263	3.9e-28	99.6	0	1	2	7.7e-11	1.6e-09	38.6	0	2	85	414	500	413	503	0.9	31.9392
< 50%	Phvul.002G239400.1	-	676	Pkinase	PF00069.30	263	6.5e-15	56.2	0	2	2	0.022	0.46	10.9	0	175	258	578	660	572	662	0.79	31.9392
< 50%	Phvul.004G040300.2	-	607	Pkinase	PF00069.30	263	1.7e-13	51.6	0	1	1	1.4e-14	2.9e-13	50.8	0	6	89	514	595	509	603	0.93	31.9392
< 50%	Phvul.010G077900.1	-	718	Pkinase	PF00069.30	263	0.024	15	0.1	1	1	0.017	0.34	11.3	0	69	152	336	418	298	434	0.79	31.9392
< 50%	Phvul.006G175100.4	-	546	Pkinase	PF00069.30	263	3.1e-12	47.5	0.4	2	2	0.00056	0.011	16.1	0	177	259	430	513	412	515	0.72	31.5589
< 50%	Phvul.006G175100.3	-	609	Pkinase	PF00069.30	263	4.3e-12	47	0.4	2	2	0.00066	0.013	15.9	0	177	259	493	576	475	578	0.72	31.5589
< 50%	Phvul.006G175100.1	-	657	Pkinase	PF00069.30	263	5e-12	46.8	0.4	2	2	0.00073	0.015	15.7	0	177	259	541	624	523	626	0.72	31.5589
< 50%	Phvul.006G175100.2	-	657	Pkinase	PF00069.30	263	5e-12	46.8	0.4	2	2	0.00073	0.015	15.7	0	177	259	541	624	523	626	0.72	31.5589
< 50%	Phvul.001G058600.1	-	659	Pkinase	PF00069.30	263	0.0017	18.8	0	2	2	0.0073	0.15	12.5	0	71	153	321	402	294	418	0.74	31.5589
< 50%	Phvul.007G093900.1	-	826	Pkinase	PF00069.30	263	0.037	14.4	0	1	1	0.013	0.26	11.6	0	72	154	380	478	355	487	0.75	31.5589
< 50%	Phvul.011G108301.1	-	138	Pkinase	PF00069.30	263	2.7e-20	73.9	0.3	2	2	7.5e-20	1.5e-18	68.1	0	98	178	48	133	39	137	0.85	30.7985
< 50%	Phvul.004G122500.2	-	487	Pkinase	PF00069.30	263	8.1e-57	193.6	0	2	2	1.1e-13	2.2e-12	48	0	184	263	197	268	195	268	0.88	30.4183
< 50%	Phvul.007G220700.1	-	757	Pkinase	PF00069.30	263	1.1e-32	114.5	0	2	2	2.4	48	4.2	0	177	256	660	742	653	747	0.64	30.4183
< 50%	Phvul.007G062300.1	-	1659	Pkinase	PF00069.30	263	9.7e-15	55.7	0	1	2	8.3e-10	1.7e-08	35.2	0	53	132	205	285	197	293	0.9	30.4183
< 50%	Phvul.001G102100.1	-	696	Pkinase	PF00069.30	263	0.028	14.8	0	1	1	0.0028	0.056	13.8	0	85	164	511	593	501	632	0.84	30.4183
< 50%	Phvul.002G201400.1	-	528	Pkinase	PF00069.30	263	3.2e-05	24.5	0.1	1	1	3.4e-06	6.9e-05	23.4	0	41	116	303	377	271	409	0.84	28.8973
< 50%	Phvul.009G110600.1	-	975	Pkinase	PF00069.30	263	4.6e-13	50.2	0.3	1	2	1.8e-06	3.8e-05	24.2	0.1	43	117	743	814	717	820	0.88	28.5171
< 50%	Phvul.011G150200.1	-	778	Pkinase	PF00069.30	263	1.6e-27	97.6	0	2	2	1.9e-13	3.8e-12	47.2	0	125	198	587	663	584	727	0.86	28.1369
< 50%	Phvul.002G251608.1	-	181	Pkinase	PF00069.30	263	7e-12	46.3	0	1	1	3.5e-13	7.1e-12	46.3	0	126	198	2	81	1	157	0.84	27.7567
< 50%	Phvul.006G075100.5	-	163	Pkinase	PF00069.30	263	1.5e-09	38.6	0	1	1	1.3e-10	2.7e-09	37.8	0	74	146	23	98	9	110	0.85	27.7567
< 50%	Phvul.007G244300.4	-	460	Pkinase	PF00069.30	263	0.091	13.1	0	1	1	0.0086	0.18	12.2	0	187	259	32	111	29	114	0.65	27.7567
< 50%	Phvul.010G074500.1	-	119	Pkinase	PF00069.30	263	1.5e-13	51.8	0	1	1	7.8e-15	1.6e-13	51.7	0	107	178	36	113	16	118	0.84	27.3764
< 50%	Phvul.006G015000.1	-	104	Pkinase	PF00069.30	263	1.8e-13	51.5	0	1	1	9.5e-15	1.9e-13	51.4	0	99	170	19	95	4	103	0.85	27.3764
< 50%	Phvul.005G128900.2	-	397	Pkinase	PF00069.30	263	1.8e-34	120.3	0	2	2	2.4e-13	4.9e-12	46.8	0	134	204	319	387	313	394	0.88	26.9962
< 50%	Phvul.005G128900.3	-	397	Pkinase	PF00069.30	263	1.8e-34	120.3	0	2	2	2.4e-13	4.9e-12	46.8	0	134	204	319	387	313	394	0.88	26.9962
< 50%	Phvul.010G058150.1	-	509	Pkinase	PF00069.30	263	1.6e-23	84.5	0.1	2	3	8.9e-19	1.8e-17	64.6	0	99	168	297	368	273	380	0.91	26.616
< 50%	Phvul.010G058150.2	-	509	Pkinase	PF00069.30	263	1.6e-23	84.5	0.1	2	3	8.9e-19	1.8e-17	64.6	0	99	168	297	368	273	380	0.91	26.616
< 50%	Phvul.001G071401.1	-	360	Pkinase	PF00069.30	263	5.3e-06	27	0	1	1	4e-07	8.2e-06	26.4	0	3	72	291	357	289	359	0.89	26.616
< 50%	Phvul.008G244800.1	-	262	Pkinase	PF00069.30	263	4.6e-29	102.6	0	1	2	1.3e-10	2.6e-09	37.9	0	2	70	9	74	8	78	0.91	26.2357
< 50%	Phvul.002G117100.3	-	338	Pkinase	PF00069.30	263	5.6e-39	135.1	0	2	2	1.8e-15	3.7e-14	53.8	0	136	203	252	317	242	331	0.87	25.8555
< 50%	Phvul.006G020900.10	-	416	Pkinase	PF00069.30	263	2.7e-59	201.7	0	1	2	1.5e-13	3e-12	47.5	0.1	1	66	13	79	13	83	0.95	25.0951
< 50%	Phvul.006G020900.11	-	416	Pkinase	PF00069.30	263	2.7e-59	201.7	0	1	2	1.5e-13	3e-12	47.5	0.1	1	66	13	79	13	83	0.95	25.0951
< 50%	Phvul.006G020900.12	-	416	Pkinase	PF00069.30	263	2.7e-59	201.7	0	1	2	1.5e-13	3e-12	47.5	0.1	1	66	13	79	13	83	0.95	25.0951
< 50%	Phvul.001G076300.1	-	497	Pkinase	PF00069.30	263	2.5e-09	37.9	0.1	1	1	1.9e-10	4e-09	37.3	0.1	4	69	411	472	409	478	0.91	25.0951
< 50%	Phvul.008G166700.3	-	293	Pkinase	PF00069.30	263	2.1e-08	34.9	0.4	1	1	1.7e-09	3.6e-08	34.2	0.4	1	66	217	282	217	291	0.94	25.0951
< 50%	Phvul.002G159500.2	-	326	Pkinase	PF00069.30	263	1.3e-56	193	0	1	2	5.2e-09	1.1e-07	32.6	0	5	59	42	96	39	98	0.96	20.9125
< 50%	Phvul.002G126600.1	-	742	Pkinase	PF00069.30	263	1.2e-11	45.5	0.2	1	2	0.00012	0.0025	18.3	0.1	16	67	516	565	511	572	0.86	19.7719
< 50%	Phvul.001G222600.1	-	633	Pkinase	PF00069.30	263	0.31	11.4	0	1	1	0.31	6.3	7.1	0	95	146	451	523	425	531	0.69	19.7719
< 50%	Phvul.009G158300.1	-	744	Pkinase	PF00069.30	263	0.36	11.2	0	1	1	0.029	0.59	10.5	0	81	132	531	582	524	667	0.91	19.7719
< 50%	Phvul.005G162400.2	-	625	Pkinase	PF00069.30	263	0.14	12.6	0	1	1	0.012	0.25	11.7	0	4	54	577	623	575	625	0.82	19.3916
< 50%	Phvul.005G157300.1	-	213	Pkinase	PF00069.30	263	7e-10	39.7	0	1	2	8.1e-06	0.00017	22.1	0	1	47	9	55	9	63	0.87	17.8707
< 50%	Phvul.005G071800.2	-	740	Pkinase	PF00069.30	263	4.6e-08	33.8	0	1	2	1.2	24	5.2	0	84	130	107	154	86	165	0.81	17.8707
< 50%	Phvul.005G071800.3	-	740	Pkinase	PF00069.30	263	4.6e-08	33.8	0	1	2	1.2	24	5.2	0	84	130	107	154	86	165	0.81	17.8707
< 50%	Phvul.005G071800.9	-	740	Pkinase	PF00069.30	263	4.6e-08	33.8	0	1	2	1.2	24	5.2	0	84	130	107	154	86	165	0.81	17.8707
< 50%	Phvul.005G071800.1	-	909	Pkinase	PF00069.30	263	7.5e-08	33.1	0	1	2	1.5	31	4.8	0	84	130	107	154	86	165	0.81	17.8707
< 50%	Phvul.005G071800.6	-	909	Pkinase	PF00069.30	263	7.5e-08	33.1	0	1	2	1.5	31	4.8	0	84	130	107	154	86	165	0.81	17.8707
< 50%	Phvul.005G071800.7	-	909	Pkinase	PF00069.30	263	7.5e-08	33.1	0	1	2	1.5	31	4.8	0	84	130	107	154	86	165	0.81	17.8707
< 50%	Phvul.005G071800.8	-	909	Pkinase	PF00069.30	263	7.5e-08	33.1	0	1	2	1.5	31	4.8	0	84	130	107	154	86	165	0.81	17.8707
< 50%	Phvul.010G111200.3	-	862	Pkinase	PF00069.30	263	6.6e-08	33.3	0.1	1	2	0.33	6.6	7	0	85	129	98	143	79	161	0.78	17.1103
< 50%	Phvul.010G111200.1	-	1006	Pkinase	PF00069.30	263	9.5e-08	32.8	0.1	1	2	0.4	8	6.8	0	85	129	242	287	224	305	0.78	17.1103
< 50%	Phvul.010G111200.2	-	1006	Pkinase	PF00069.30	263	9.5e-08	32.8	0.1	1	2	0.4	8	6.8	0	85	129	242	287	224	305	0.78	17.1103
< 50%	Phvul.002G021600.2	-	324	Pkinase	PF00069.30	263	5.4e-56	190.9	0	2	2	4.7e-05	0.00096	19.6	0	220	263	199	242	195	242	0.91	16.73
< 50%	Phvul.009G145400.4	-	423	Pkinase	PF00069.30	263	1.3e-59	202.7	0	1	2	1.5e-05	0.0003	21.3	0.2	1	41	9	49	9	56	0.89	15.5894
< 50%	Phvul.009G145400.3	-	425	Pkinase	PF00069.30	263	1.4e-59	202.7	0	1	2	1.5e-05	0.0003	21.3	0.2	1	41	9	49	9	56	0.89	15.5894
< 50%	Phvul.006G150900.1	-	390	Pkinase	PF00069.30	263	5e-49	168.1	0	2	2	8.9	180	2.3	0	84	124	318	365	298	370	0.68	15.5894
< 50%	Phvul.007G174700.1	-	1071	Pkinase	PF00069.30	263	9.4e-27	95.1	0	1	2	2.7	55	4	0	1	40	617	657	617	666	0.77	15.2091
< 50%	Phvul.007G174700.2	-	1071	Pkinase	PF00069.30	263	9.4e-27	95.1	0	1	2	2.7	55	4	0	1	40	617	657	617	666	0.77	15.2091
< 50%	Phvul.003G165700.3	-	407	Pkinase	PF00069.30	263	4.6e-52	178	0	1	2	4.3e-06	8.8e-05	23	0.3	1	39	17	55	17	64	0.9	14.8289
< 50%	Phvul.002G186600.1	-	322	Pkinase	PF00069.30	263	1.2e-46	160.2	0	2	2	1.1e-06	2.2e-05	25	0	225	263	206	244	198	244	0.9	14.8289
< 50%	Phvul.011G186900.1	-	527	Pkinase	PF00069.30	263	3.4e-62	211.2	0	1	2	0.0048	0.098	13	0	1	37	12	51	12	56	0.82	14.0684
< 50%	Phvul.005G017000.1	-	517	Pkinase	PF00069.30	263	0.046	14.1	0	1	1	0.0039	0.08	13.3	0	115	150	355	392	315	423	0.75	13.6882
< 50%	Phvul.011G175301.7	-	159	Pkinase	PF00069.30	263	0.0042	17.5	0	1	1	0.00025	0.005	17.3	0	164	198	1	35	1	103	0.73	13.308
< 50%	Phvul.008G030200.1	-	864	Pkinase	PF00069.30	263	2.3e-45	156	0	1	2	3.3	67	3.7	0	136	169	260	292	255	300	0.84	12.9278
< 50%	Phvul.003G139300.2	-	166	Pkinase	PF00069.30	263	0.025	15	0.1	1	1	0.0019	0.04	14.3	0.1	3	33	122	152	120	159	0.9	11.7871
< 50%	Phvul.003G139300.1	-	187	Pkinase	PF00069.30	263	0.028	14.8	0	1	1	0.0021	0.043	14.2	0	3	33	122	152	120	163	0.9	11.7871
< 50%	Phvul.007G083800.4	-	232	Pkinase	PF00069.30	263	0.16	12.4	0	1	1	0.011	0.22	11.9	0	118	148	64	95	48	128	0.77	11.7871
< 50%	Phvul.007G083800.3	-	291	Pkinase	PF00069.30	263	0.22	11.9	0	1	1	0.017	0.34	11.3	0	118	148	123	154	109	186	0.77	11.7871
< 50%	Phvul.011G198200.1	-	372	Pkinase	PF00069.30	263	1.6e-30	107.4	4.6	1	2	0.0012	0.024	15	0.9	4	33	81	109	79	112	0.9	11.4068
< 50%	Phvul.005G157300.1	-	213	Pkinase	PF00069.30	263	7e-10	39.7	0	2	2	0.0008	0.016	15.6	0	122	150	128	159	127	176	0.81	11.0266
< 50%	Phvul.011G194100.1	-	173	Pkinase	PF00069.30	263	0.0025	18.3	0.1	1	1	0.0002	0.004	17.6	0.1	102	129	21	51	3	58	0.83	10.6464
< 50%	Phvul.004G124000.1	-	996	Pkinase	PF00069.30	263	1.1e-07	32.5	0	2	2	0.78	16	5.8	0.1	234	260	952	978	949	980	0.89	10.2662
< 50%	Phvul.008G028600.1	-	375	Pkinase	PF00069.30	263	8.8e-27	95.2	0	2	2	4.5	92	3.3	0	234	257	299	322	286	330	0.83	9.12548
< 50%	Phvul.007G236200.1	-	781	Pkinase	PF00069.30	263	0.00021	21.8	0	1	2	4.6	94	3.3	0	11	31	259	279	253	284	0.91	7.98479
< 50%	Phvul.004G087801.1	-	700	Pkinase	PF00069.30	263	0.00039	20.9	0	1	2	2.8	57	4	0.1	12	32	200	220	197	229	0.89	7.98479
< 50%	Phvul.001G058600.1	-	659	Pkinase	PF00069.30	263	0.0017	18.8	0	1	2	3	62	3.9	0	11	31	218	238	210	242	0.87	7.98479
< 50%	Phvul.008G081300.1	-	498	Pkinase	PF00069.30	263	1e-23	85.1	0.1	1	2	1.7	35	4.7	0.1	4	21	142	159	139	195	0.86	6.84411
< 50%	Phvul.008G081300.2	-	498	Pkinase	PF00069.30	263	1e-23	85.1	0.1	1	2	1.7	35	4.7	0.1	4	21	142	159	139	195	0.86	6.84411
< 50%	Phvul.010G058150.1	-	509	Pkinase	PF00069.30	263	1.6e-23	84.5	0.1	1	3	0.37	7.5	6.9	0.4	2	19	144	161	143	169	0.85	6.84411
< 50%	Phvul.010G058150.2	-	509	Pkinase	PF00069.30	263	1.6e-23	84.5	0.1	1	3	0.37	7.5	6.9	0.4	2	19	144	161	143	169	0.85	6.84411
< 50%	Phvul.011G108301.1	-	138	Pkinase	PF00069.30	263	2.7e-20	73.9	0.3	1	2	1.7	35	4.7	0.1	5	20	26	41	22	47	0.83	6.08365

## Sheet: Table S2
Table S2. Annotation of the PK_Tyr_Ser-Thr domain (PF07714) in WAK/WAKL proteins from Phaseolus vulgaris (PvWAK/WAKL).
Identification and positional annotation of the PK_Tyr_Ser-Thr domain (PF07714) in PvWAK/WAKL proteins, including alignment coverage, E-values, and domain coordinates. Hits are ordered by alignment coverage, and only detections with ≥50% coverage were considered for downstream analyses.
Cover	Target_name	accession	tlen	Query_name	accession	qlen	E-value	score	bias	#	of	c-Evalue	i-Evalue	score	bias	from	to	from	to	from	to	acc	Cover
>50%	Phvul.003G114400.1	-	783	PK_Tyr_Ser-Thr	PF07714.22	258	3.8e-69	233.9	0	1	1	2.6e-70	5.3e-69	233.4	0	1	258	505	757	505	757	0.96	100
>50%	Phvul.002G328800.2	-	932	PK_Tyr_Ser-Thr	PF07714.22	258	1.5e-66	225.4	0	1	1	1e-67	2.2e-66	224.9	0	1	258	652	904	652	904	0.96	100
>50%	Phvul.002G328800.1	-	999	PK_Tyr_Ser-Thr	PF07714.22	258	1.7e-66	225.2	0	1	1	1.2e-67	2.4e-66	224.7	0	1	258	719	971	719	971	0.85	100
>50%	Phvul.009G081200.1	-	432	PK_Tyr_Ser-Thr	PF07714.22	258	1.2e-42	147.1	0	1	1	1.2e-43	2.5e-42	146	0	1	258	152	420	152	420	0.94	99.6124
>50%	Phvul.007G016500.2	-	495	PK_Tyr_Ser-Thr	PF07714.22	258	9.4e-73	245.7	0	1	1	6.9e-74	1.4e-72	245.1	0	2	258	217	465	216	465	0.94	99.6124
>50%	Phvul.007G016500.3	-	543	PK_Tyr_Ser-Thr	PF07714.22	258	1.2e-72	245.4	0	1	1	8.6e-74	1.8e-72	244.8	0	2	258	265	513	264	513	0.94	99.6124
>50%	Phvul.007G016500.1	-	583	PK_Tyr_Ser-Thr	PF07714.22	258	1.4e-72	245.2	0	1	1	1e-73	2.1e-72	244.6	0	2	258	305	553	304	553	0.95	99.6124
>50%	Phvul.007G078800.2	-	536	PK_Tyr_Ser-Thr	PF07714.22	258	1.5e-72	245	0	1	1	1.1e-73	2.2e-72	244.5	0	1	257	272	519	272	520	0.95	99.6124
>50%	Phvul.007G078800.1	-	553	PK_Tyr_Ser-Thr	PF07714.22	258	1.6e-72	244.9	0	1	1	1.2e-73	2.4e-72	244.4	0	1	257	289	536	289	537	0.97	99.6124
>50%	Phvul.006G118300.1	-	722	PK_Tyr_Ser-Thr	PF07714.22	258	1.9e-70	238.2	0	1	1	2.8e-71	5.7e-70	236.6	0	2	258	443	694	442	694	0.97	99.6124
>50%	Phvul.006G118300.2	-	722	PK_Tyr_Ser-Thr	PF07714.22	258	1.9e-70	238.2	0	1	1	2.8e-71	5.7e-70	236.6	0	2	258	443	694	442	694	0.95	99.6124
>50%	Phvul.007G223500.1	-	836	PK_Tyr_Ser-Thr	PF07714.22	258	2e-70	238.1	0	1	1	1.6e-71	3.4e-70	237.3	0	2	258	563	816	562	816	0.95	99.6124
>50%	Phvul.007G245500.5	-	651	PK_Tyr_Ser-Thr	PF07714.22	258	3.5e-65	220.9	0	1	1	2.8e-66	5.7e-65	220.2	0	2	258	389	642	388	642	0.95	99.6124
>50%	Phvul.007G245500.2	-	655	PK_Tyr_Ser-Thr	PF07714.22	258	3.6e-65	220.8	0	1	1	2.8e-66	5.8e-65	220.2	0	2	258	393	646	392	646	0.95	99.6124
>50%	Phvul.007G245500.3	-	655	PK_Tyr_Ser-Thr	PF07714.22	258	3.6e-65	220.8	0	1	1	2.8e-66	5.8e-65	220.2	0	2	258	393	646	392	646	0.95	99.6124
>50%	Phvul.007G245500.4	-	655	PK_Tyr_Ser-Thr	PF07714.22	258	3.6e-65	220.8	0	1	1	2.8e-66	5.8e-65	220.2	0	2	258	393	646	392	646	0.94	99.6124
>50%	Phvul.008G182800.1	-	944	PK_Tyr_Ser-Thr	PF07714.22	258	4.4e-65	220.5	0	1	1	3.3e-66	6.8e-65	219.9	0	2	258	675	928	674	928	0.94	99.6124
>50%	Phvul.009G035800.1	-	921	PK_Tyr_Ser-Thr	PF07714.22	258	5.6e-65	220.2	0	1	1	4.2e-66	8.6e-65	219.6	0	2	258	652	905	651	905	0.96	99.6124
>50%	Phvul.001G035100.1	-	937	PK_Tyr_Ser-Thr	PF07714.22	258	6.8e-65	219.9	0	1	1	4.9e-66	1e-64	219.4	0	2	258	671	922	670	922	0.93	99.6124
>50%	Phvul.011G133650.6	-	731	PK_Tyr_Ser-Thr	PF07714.22	258	1.2e-61	209.3	0	1	1	8e-63	1.7e-61	208.8	0	2	258	476	723	475	723	0.93	99.6124
>50%	Phvul.011G133650.5	-	763	PK_Tyr_Ser-Thr	PF07714.22	258	1.3e-61	209.2	0	1	1	8.8e-63	1.8e-61	208.7	0	2	258	508	755	507	755	0.93	99.6124
>50%	Phvul.011G133650.3	-	786	PK_Tyr_Ser-Thr	PF07714.22	258	1.4e-61	209.1	0	1	1	9.3e-63	1.9e-61	208.6	0	2	258	531	778	530	778	0.93	99.6124
>50%	Phvul.011G133650.4	-	786	PK_Tyr_Ser-Thr	PF07714.22	258	1.4e-61	209.1	0	1	1	9.3e-63	1.9e-61	208.6	0	2	258	531	778	530	778	0.93	99.6124
>50%	Phvul.011G133650.1	-	818	PK_Tyr_Ser-Thr	PF07714.22	258	1.5e-61	209	0	1	1	1e-62	2.1e-61	208.5	0	2	258	563	810	562	810	0.93	99.6124
>50%	Phvul.011G133650.2	-	818	PK_Tyr_Ser-Thr	PF07714.22	258	1.5e-61	209	0	1	1	1e-62	2.1e-61	208.5	0	2	258	563	810	562	810	0.91	99.6124
>50%	Phvul.005G094900.1	-	805	PK_Tyr_Ser-Thr	PF07714.22	258	7.8e-61	206.6	0	1	1	5.8e-62	1.2e-60	206	0	2	258	550	797	549	797	0.91	99.6124
>50%	Phvul.003G174700.1	-	1390	PK_Tyr_Ser-Thr	PF07714.22	258	8.6e-61	206.5	0	1	1	6e-62	1.2e-60	206	0	2	258	1101	1363	1100	1363	0.92	99.6124
>50%	Phvul.007G050400.1	-	655	PK_Tyr_Ser-Thr	PF07714.22	258	4.7e-50	171.3	0	1	1	3.7e-51	7.5e-50	170.6	0	2	258	337	606	336	606	0.91	99.6124
>50%	Phvul.011G202200.1	-	794	PK_Tyr_Ser-Thr	PF07714.22	258	6.5e-48	164.3	0	1	1	5.4e-49	1.1e-47	163.5	0	2	258	476	747	475	747	0.86	99.6124
>50%	Phvul.001G048800.2	-	560	PK_Tyr_Ser-Thr	PF07714.22	258	4.6e-47	161.5	0	1	1	3.3e-48	6.8e-47	161	0	2	258	260	529	259	529	0.89	99.6124
>50%	Phvul.007G213400.1	-	695	PK_Tyr_Ser-Thr	PF07714.22	258	5.6e-46	157.9	0	1	1	5e-47	1e-45	157.1	0	2	258	352	626	351	626	0.84	99.6124
>50%	Phvul.006G068400.1	-	798	PK_Tyr_Ser-Thr	PF07714.22	258	7.7e-43	147.7	0	1	1	7.5e-44	1.6e-42	146.7	0	2	258	491	774	490	774	0.85	99.6124
>50%	Phvul.008G223900.1	-	796	PK_Tyr_Ser-Thr	PF07714.22	258	1.3e-40	140.4	0	1	1	9.2e-42	1.9e-40	139.8	0	2	258	488	772	487	772	0.83	99.2248
>50%	Phvul.004G154600.1	-	627	PK_Tyr_Ser-Thr	PF07714.22	258	8.4e-83	278.6	0.6	2	2	8.9e-47	1.8e-45	156.3	0	3	258	344	613	343	613	0.93	99.2248
>50%	Phvul.002G112500.4	-	346	PK_Tyr_Ser-Thr	PF07714.22	258	1.3e-74	251.8	0	1	1	8.3e-76	1.7e-74	251.4	0	2	257	71	318	70	319	0.93	99.2248
>50%	Phvul.002G112500.3	-	368	PK_Tyr_Ser-Thr	PF07714.22	258	1.5e-74	251.6	0	1	1	1e-75	2.1e-74	251.1	0	2	257	93	340	92	341	0.93	99.2248
>50%	Phvul.002G112500.2	-	402	PK_Tyr_Ser-Thr	PF07714.22	258	1.9e-74	251.2	0	1	1	1.3e-75	2.7e-74	250.8	0	2	257	127	374	126	375	0.93	99.2248
>50%	Phvul.002G112500.1	-	572	PK_Tyr_Ser-Thr	PF07714.22	258	4.4e-74	250.1	0	1	1	3.2e-75	6.7e-74	249.5	0	2	257	297	544	296	545	0.94	99.2248
>50%	Phvul.009G020600.1	-	548	PK_Tyr_Ser-Thr	PF07714.22	258	2.5e-72	244.3	0	1	1	1.7e-73	3.4e-72	243.9	0	3	258	288	535	286	535	0.94	99.2248
>50%	Phvul.009G020600.3	-	559	PK_Tyr_Ser-Thr	PF07714.22	258	2.6e-72	244.3	0	1	1	1.7e-73	3.6e-72	243.8	0	3	258	299	546	297	546	0.94	99.2248
>50%	Phvul.009G020600.2	-	567	PK_Tyr_Ser-Thr	PF07714.22	258	2.7e-72	244.2	0	1	1	1.8e-73	3.7e-72	243.7	0	3	258	307	554	305	554	0.95	99.2248
>50%	Phvul.001G186600.1	-	817	PK_Tyr_Ser-Thr	PF07714.22	258	2.8e-69	234.3	0	1	1	2.4e-70	5e-69	233.5	0	3	258	545	797	543	797	0.96	99.2248
>50%	Phvul.004G151400.2	-	745	PK_Tyr_Ser-Thr	PF07714.22	258	7.5e-69	232.9	0	1	1	4.9e-70	1e-68	232.5	0	2	257	459	709	458	710	0.96	99.2248
>50%	Phvul.004G151400.1	-	1030	PK_Tyr_Ser-Thr	PF07714.22	258	1.4e-68	232.1	0	1	1	8.9e-70	1.8e-68	231.6	0	2	257	744	994	743	995	0.97	99.2248
>50%	Phvul.002G154800.6	-	584	PK_Tyr_Ser-Thr	PF07714.22	258	4.8e-66	223.7	0	1	1	3.4e-67	7.1e-66	223.2	0	1	256	314	564	314	566	0.97	99.2248
>50%	Phvul.002G154800.5	-	591	PK_Tyr_Ser-Thr	PF07714.22	258	4.8e-66	223.7	0	1	1	3.5e-67	7.3e-66	223.1	0	1	256	321	571	321	573	0.97	99.2248
>50%	Phvul.002G154800.3	-	680	PK_Tyr_Ser-Thr	PF07714.22	258	6.5e-66	223.3	0	1	1	4.8e-67	9.9e-66	222.7	0	1	256	410	660	410	662	0.97	99.2248
>50%	Phvul.002G154800.1	-	687	PK_Tyr_Ser-Thr	PF07714.22	258	6.6e-66	223.3	0	1	1	4.9e-67	1e-65	222.6	0	1	256	417	667	417	669	0.97	99.2248
>50%	Phvul.002G154800.4	-	680	PK_Tyr_Ser-Thr	PF07714.22	258	6.6e-66	223.3	0	1	1	4.8e-67	9.9e-66	222.7	0	1	256	410	660	410	662	0.97	99.2248
>50%	Phvul.002G154800.2	-	730	PK_Tyr_Ser-Thr	PF07714.22	258	7.7e-66	223	0	1	1	5.6e-67	1.2e-65	222.5	0	1	256	460	710	460	712	0.89	99.2248
>50%	Phvul.004G178600.1	-	416	PK_Tyr_Ser-Thr	PF07714.22	258	1.2e-64	219.1	0	1	1	7.6e-66	1.6e-64	218.8	0	2	257	136	388	135	389	0.89	99.2248
>50%	Phvul.002G301900.1	-	416	PK_Tyr_Ser-Thr	PF07714.22	258	2.4e-64	218.2	0	1	1	1.5e-65	3.1e-64	217.8	0	2	257	136	388	135	389	0.9	99.2248
>50%	Phvul.005G050200.1	-	1226	PK_Tyr_Ser-Thr	PF07714.22	258	9.4e-64	216.2	0	1	1	7.1e-65	1.5e-63	215.6	0	3	258	949	1210	947	1210	0.9	99.2248
>50%	Phvul.011G176800.1	-	1242	PK_Tyr_Ser-Thr	PF07714.22	258	1e-62	212.8	0	1	1	9.3e-64	1.9e-62	211.9	0	3	258	962	1223	960	1223	0.9	99.2248
>50%	Phvul.003G199400.1	-	386	PK_Tyr_Ser-Thr	PF07714.22	258	4e-62	210.9	0	1	1	4.4e-63	9.2e-62	209.7	0	3	258	85	357	83	357	0.91	99.2248
>50%	Phvul.003G148100.1	-	1108	PK_Tyr_Ser-Thr	PF07714.22	258	5.2e-62	210.5	0	1	1	5.6e-63	1.2e-61	209.3	0	3	258	837	1098	835	1098	0.9	99.2248
>50%	Phvul.005G050300.1	-	1220	PK_Tyr_Ser-Thr	PF07714.22	258	1.1e-61	209.5	0	1	1	8e-63	1.6e-61	208.8	0	3	258	940	1201	938	1201	0.9	99.2248
>50%	Phvul.005G050300.3	-	1220	PK_Tyr_Ser-Thr	PF07714.22	258	1.1e-61	209.5	0	1	1	8e-63	1.6e-61	208.8	0	3	258	940	1201	938	1201	0.9	99.2248
>50%	Phvul.005G050300.2	-	1261	PK_Tyr_Ser-Thr	PF07714.22	258	1.2e-61	209.3	0	1	1	8.4e-63	1.7e-61	208.8	0	3	258	981	1242	979	1242	0.89	99.2248
>50%	Phvul.008G083700.1	-	368	PK_Tyr_Ser-Thr	PF07714.22	258	7.5e-60	203.4	0	1	1	4.4e-61	9e-60	203.1	0	3	258	53	312	51	312	0.89	99.2248
>50%	Phvul.008G083700.3	-	368	PK_Tyr_Ser-Thr	PF07714.22	258	7.5e-60	203.4	0	1	1	4.4e-61	9e-60	203.1	0	3	258	53	312	51	312	0.9	99.2248
>50%	Phvul.010G068300.1	-	370	PK_Tyr_Ser-Thr	PF07714.22	258	4.2e-59	201	0	1	1	2.5e-60	5.1e-59	200.7	0	3	258	55	314	53	314	0.89	99.2248
>50%	Phvul.007G060400.1	-	380	PK_Tyr_Ser-Thr	PF07714.22	258	1.2e-55	189.7	0	1	1	7.8e-56	1.6e-54	186	0	3	258	78	351	76	351	0.86	99.2248
>50%	Phvul.011G142200.1	-	436	PK_Tyr_Ser-Thr	PF07714.22	258	6.4e-52	177.4	0	1	1	5.6e-53	1.2e-51	176.6	0	3	258	115	376	113	376	0.92	99.2248
>50%	Phvul.001G069900.1	-	351	PK_Tyr_Ser-Thr	PF07714.22	258	1.6e-49	169.6	0	1	1	1e-50	2.1e-49	169.2	0	3	258	17	285	15	285	0.95	99.2248
>50%	Phvul.011G214400.1	-	812	PK_Tyr_Ser-Thr	PF07714.22	258	2.5e-49	168.9	0	1	1	1.6e-50	3.3e-49	168.5	0	3	258	524	792	522	792	0.91	99.2248
>50%	Phvul.001G068800.1	-	411	PK_Tyr_Ser-Thr	PF07714.22	258	4.5e-49	168.1	0	1	1	2.9e-50	6.1e-49	167.7	0	3	258	89	357	87	357	0.91	99.2248
>50%	Phvul.001G070200.1	-	428	PK_Tyr_Ser-Thr	PF07714.22	258	9.4e-49	167	0	1	1	6.3e-50	1.3e-48	166.6	0	3	258	106	374	104	374	0.89	99.2248
>50%	Phvul.001G167700.1	-	786	PK_Tyr_Ser-Thr	PF07714.22	258	1e-48	166.9	0	1	1	1e-49	2.1e-48	165.9	0	3	258	385	655	383	655	0.88	99.2248
>50%	Phvul.006G194300.1	-	710	PK_Tyr_Ser-Thr	PF07714.22	258	2.5e-48	165.7	0	1	1	1.7e-49	3.6e-48	165.1	0	2	257	394	662	393	663	0.9	99.2248
>50%	Phvul.001G069200.1	-	384	PK_Tyr_Ser-Thr	PF07714.22	258	3e-48	165.4	0	1	1	2e-49	4.1e-48	164.9	0	3	258	62	330	60	330	0.9	99.2248
>50%	Phvul.001G069500.1	-	339	PK_Tyr_Ser-Thr	PF07714.22	258	3.1e-48	165.3	0	1	1	2.1e-49	4.2e-48	164.9	0	3	258	17	285	16	285	0.9	99.2248
>50%	Phvul.001G044900.3	-	386	PK_Tyr_Ser-Thr	PF07714.22	258	1.2e-47	163.4	0	1	1	1.3e-48	2.6e-47	162.3	0	3	258	83	358	81	358	0.9	99.2248
>50%	Phvul.001G044900.4	-	386	PK_Tyr_Ser-Thr	PF07714.22	258	1.2e-47	163.4	0	1	1	1.3e-48	2.6e-47	162.3	0	3	258	83	358	81	358	0.9	99.2248
>50%	Phvul.001G044900.5	-	386	PK_Tyr_Ser-Thr	PF07714.22	258	1.2e-47	163.4	0	1	1	1.3e-48	2.6e-47	162.3	0	3	258	83	358	81	358	0.93	99.2248
>50%	Phvul.008G192900.1	-	505	PK_Tyr_Ser-Thr	PF07714.22	258	1.2e-47	163.4	0	1	1	7.8e-49	1.6e-47	163	0	3	258	190	459	188	459	0.93	99.2248
>50%	Phvul.008G192900.2	-	505	PK_Tyr_Ser-Thr	PF07714.22	258	1.2e-47	163.4	0	1	1	7.8e-49	1.6e-47	163	0	3	258	190	459	188	459	0.87	99.2248
>50%	Phvul.008G127374.1	-	843	PK_Tyr_Ser-Thr	PF07714.22	258	1.5e-47	163.1	0	1	1	1.2e-48	2.5e-47	162.4	0	2	257	527	796	526	797	0.91	99.2248
>50%	Phvul.006G125300.2	-	678	PK_Tyr_Ser-Thr	PF07714.22	258	1.9e-47	162.8	0	1	1	1.4e-48	2.9e-47	162.1	0	2	257	366	633	365	634	0.91	99.2248
>50%	Phvul.006G125300.1	-	680	PK_Tyr_Ser-Thr	PF07714.22	258	1.9e-47	162.8	0	1	1	1.4e-48	3e-47	162.1	0	2	257	366	633	365	634	0.87	99.2248
>50%	Phvul.001G184100.1	-	634	PK_Tyr_Ser-Thr	PF07714.22	258	2.2e-47	162.6	0	1	1	2.4e-48	5e-47	161.4	0	3	258	351	624	349	624	0.85	99.2248
>50%	Phvul.001G048050.2	-	584	PK_Tyr_Ser-Thr	PF07714.22	258	2.5e-47	162.4	0	1	1	1.7e-48	3.5e-47	161.9	0	3	258	286	554	284	554	0.85	99.2248
>50%	Phvul.001G048050.3	-	572	PK_Tyr_Ser-Thr	PF07714.22	258	2.5e-47	162.4	0	1	1	1.8e-48	3.7e-47	161.8	0	3	258	274	542	273	542	0.85	99.2248
>50%	Phvul.001G048050.1	-	637	PK_Tyr_Ser-Thr	PF07714.22	258	2.9e-47	162.1	0	1	1	2.1e-48	4.3e-47	161.6	0	3	258	339	607	337	607	0.85	99.2248
>50%	Phvul.001G075600.1	-	698	PK_Tyr_Ser-Thr	PF07714.22	258	3.3e-47	162	0	1	1	2.3e-48	4.7e-47	161.5	0	3	258	395	663	394	663	0.87	99.2248
>50%	Phvul.001G048600.2	-	561	PK_Tyr_Ser-Thr	PF07714.22	258	5e-47	161.4	0	1	1	3.4e-48	6.9e-47	160.9	0	3	258	263	531	261	531	0.92	99.2248
>50%	Phvul.010G018300.2	-	886	PK_Tyr_Ser-Thr	PF07714.22	258	6.6e-47	161	0	1	1	4.6e-48	9.4e-47	160.5	0	3	258	599	868	597	868	0.87	99.2248
>50%	Phvul.001G048600.1	-	625	PK_Tyr_Ser-Thr	PF07714.22	258	6.7e-47	161	0	1	1	4.6e-48	9.4e-47	160.5	0	3	258	327	595	325	595	0.92	99.2248
>50%	Phvul.010G018300.1	-	904	PK_Tyr_Ser-Thr	PF07714.22	258	6.9e-47	160.9	0	1	1	4.8e-48	9.8e-47	160.4	0	3	258	617	886	615	886	0.87	99.2248
>50%	Phvul.005G055000.1	-	383	PK_Tyr_Ser-Thr	PF07714.22	258	7.2e-47	160.9	0	1	1	5.3e-48	1.1e-46	160.3	0	3	258	45	313	43	313	0.86	99.2248
>50%	Phvul.001G048800.1	-	621	PK_Tyr_Ser-Thr	PF07714.22	258	9.1e-47	160.5	0	1	1	6.6e-48	1.4e-46	160	0	3	258	322	590	320	590	0.89	99.2248
>50%	Phvul.001G069248.1	-	399	PK_Tyr_Ser-Thr	PF07714.22	258	1.1e-46	160.2	0	1	1	7.6e-48	1.6e-46	159.8	0	3	258	89	357	87	357	0.88	99.2248
>50%	Phvul.006G194100.1	-	819	PK_Tyr_Ser-Thr	PF07714.22	258	1.3e-46	160	0	1	1	9.8e-48	2e-46	159.4	0	3	258	502	771	500	771	0.88	99.2248
>50%	Phvul.004G155600.1	-	644	PK_Tyr_Ser-Thr	PF07714.22	258	1.3e-46	160	0	1	1	9.6e-48	2e-46	159.4	0	3	258	345	616	343	616	0.85	99.2248
>50%	Phvul.001G047800.1	-	331	PK_Tyr_Ser-Thr	PF07714.22	258	1.4e-46	159.9	0	1	1	9.1e-48	1.9e-46	159.5	0	3	258	33	301	31	301	0.9	99.2248
>50%	Phvul.008G007900.1	-	683	PK_Tyr_Ser-Thr	PF07714.22	258	1.6e-46	159.7	0	1	1	1.1e-47	2.3e-46	159.2	0	3	258	359	630	357	630	0.9	99.2248
>50%	Phvul.008G007900.3	-	680	PK_Tyr_Ser-Thr	PF07714.22	258	1.6e-46	159.7	0	1	1	1.1e-47	2.2e-46	159.2	0	3	258	356	627	354	627	0.9	99.2248
>50%	Phvul.008G007900.2	-	675	PK_Tyr_Ser-Thr	PF07714.22	258	1.6e-46	159.7	0	1	1	1.1e-47	2.2e-46	159.3	0	3	258	351	622	349	622	0.88	99.2248
>50%	Phvul.001G047900.1	-	641	PK_Tyr_Ser-Thr	PF07714.22	258	2.1e-46	159.4	0	1	1	1.4e-47	2.9e-46	158.9	0	3	258	335	603	333	603	0.87	99.2248
>50%	Phvul.004G085800.1	-	838	PK_Tyr_Ser-Thr	PF07714.22	258	2.2e-46	159.3	0	1	1	1.5e-47	3.2e-46	158.8	0	3	258	488	760	487	760	0.89	99.2248
>50%	Phvul.002G007600.1	-	1005	PK_Tyr_Ser-Thr	PF07714.22	258	2.2e-46	159.3	0	1	1	1.4e-47	2.9e-46	158.9	0	3	258	687	956	685	956	0.87	99.2248
>50%	Phvul.001G049000.1	-	619	PK_Tyr_Ser-Thr	PF07714.22	258	2.3e-46	159.2	0	1	1	1.6e-47	3.2e-46	158.7	0	3	258	321	589	319	589	0.91	99.2248
>50%	Phvul.008G211200.1	-	608	PK_Tyr_Ser-Thr	PF07714.22	258	2.3e-46	159.2	0	1	1	2e-47	4.1e-46	158.4	0	2	257	311	579	310	580	0.82	99.2248
>50%	Phvul.002G218800.1	-	424	PK_Tyr_Ser-Thr	PF07714.22	258	4e-46	158.4	0	1	1	3.3e-47	6.8e-46	157.7	0	3	258	111	374	109	374	0.93	99.2248
>50%	Phvul.008G175100.1	-	679	PK_Tyr_Ser-Thr	PF07714.22	258	4.7e-46	158.2	0	1	1	3.8e-47	7.9e-46	157.5	0	3	258	365	636	364	636	0.92	99.2248
>50%	Phvul.008G174900.1	-	633	PK_Tyr_Ser-Thr	PF07714.22	258	5e-46	158.1	0	1	1	3.5e-47	7.3e-46	157.6	0	3	258	319	590	318	590	0.85	99.2248
>50%	Phvul.001G222700.1	-	510	PK_Tyr_Ser-Thr	PF07714.22	258	5.8e-46	157.9	0	1	1	4.4e-47	9e-46	157.3	0	3	258	193	462	191	462	0.92	99.2248
>50%	Phvul.008G174900.2	-	698	PK_Tyr_Ser-Thr	PF07714.22	258	6.2e-46	157.8	0	1	1	4.4e-47	9.1e-46	157.3	0	3	258	384	655	383	655	0.9	99.2248
>50%	Phvul.001G214000.4	-	656	PK_Tyr_Ser-Thr	PF07714.22	258	7.3e-46	157.6	0	1	1	6.4e-47	1.3e-45	156.7	0	3	258	314	587	312	587	0.9	99.2248
>50%	Phvul.001G214000.3	-	674	PK_Tyr_Ser-Thr	PF07714.22	258	7.9e-46	157.5	0	1	1	6.8e-47	1.4e-45	156.6	0	3	258	332	605	330	605	0.9	99.2248
>50%	Phvul.001G214000.1	-	680	PK_Tyr_Ser-Thr	PF07714.22	258	8e-46	157.4	0	1	1	7e-47	1.4e-45	156.6	0	3	258	338	611	336	611	0.93	99.2248
>50%	Phvul.005G064700.4	-	317	PK_Tyr_Ser-Thr	PF07714.22	258	8.5e-46	157.4	0	1	1	5.2e-47	1.1e-45	157	0	3	258	37	305	35	305	0.9	99.2248
>50%	Phvul.001G214000.2	-	718	PK_Tyr_Ser-Thr	PF07714.22	258	9.2e-46	157.2	0	1	1	7.9e-47	1.6e-45	156.4	0	3	258	376	649	374	649	0.93	99.2248
>50%	Phvul.005G064700.1	-	354	PK_Tyr_Ser-Thr	PF07714.22	258	1.2e-45	156.8	0	1	1	7.6e-47	1.6e-45	156.5	0	3	258	74	342	72	342	0.93	99.2248
>50%	Phvul.005G064700.2	-	354	PK_Tyr_Ser-Thr	PF07714.22	258	1.2e-45	156.8	0	1	1	7.6e-47	1.6e-45	156.5	0	3	258	74	342	72	342	0.93	99.2248
>50%	Phvul.005G064700.3	-	354	PK_Tyr_Ser-Thr	PF07714.22	258	1.2e-45	156.8	0	1	1	7.6e-47	1.6e-45	156.5	0	3	258	74	342	72	342	0.94	99.2248
>50%	Phvul.010G031900.1	-	812	PK_Tyr_Ser-Thr	PF07714.22	258	1.5e-45	156.5	0.6	1	1	1.3e-46	2.7e-45	155.7	0	3	258	521	790	520	790	0.88	99.2248
>50%	Phvul.001G049200.1	-	330	PK_Tyr_Ser-Thr	PF07714.22	258	1.5e-45	156.5	0	1	1	1.1e-46	2.2e-45	156	0	3	258	31	299	29	299	0.89	99.2248
>50%	Phvul.007G220800.1	-	371	PK_Tyr_Ser-Thr	PF07714.22	258	2.1e-45	156.1	0	1	1	1.4e-46	2.9e-45	155.6	0	3	258	48	318	46	318	0.84	99.2248
>50%	Phvul.001G048900.1	-	633	PK_Tyr_Ser-Thr	PF07714.22	258	2.9e-45	155.6	0	1	1	2.1e-46	4.3e-45	155.1	0	3	258	323	591	321	591	0.93	99.2248
>50%	Phvul.006G029000.1	-	1017	PK_Tyr_Ser-Thr	PF07714.22	258	3e-45	155.6	0	1	1	1.9e-46	3.9e-45	155.2	0	3	258	735	1005	733	1005	0.93	99.2248
>50%	Phvul.005G162500.1	-	882	PK_Tyr_Ser-Thr	PF07714.22	258	3.2e-45	155.4	0	1	1	3.3e-46	6.8e-45	154.4	0	3	258	577	844	576	844	0.83	99.2248
>50%	Phvul.004G155100.1	-	362	PK_Tyr_Ser-Thr	PF07714.22	258	4e-45	155.1	0	1	1	3.5e-46	7.2e-45	154.3	0	3	258	64	335	63	335	0.91	99.2248
>50%	Phvul.010G032000.1	-	832	PK_Tyr_Ser-Thr	PF07714.22	258	4.7e-45	154.9	0	1	1	4.3e-46	8.9e-45	154	0	3	258	541	810	540	810	0.87	99.2248
>50%	Phvul.003G231350.1	-	1017	PK_Tyr_Ser-Thr	PF07714.22	258	6.8e-45	154.4	0	1	1	4.5e-46	9.3e-45	153.9	0	3	258	695	964	693	964	0.87	99.2248
>50%	Phvul.003G231350.2	-	1017	PK_Tyr_Ser-Thr	PF07714.22	258	6.8e-45	154.4	0	1	1	4.5e-46	9.3e-45	153.9	0	3	258	695	964	693	964	0.87	99.2248
>50%	Phvul.003G231350.3	-	1017	PK_Tyr_Ser-Thr	PF07714.22	258	6.8e-45	154.4	0	1	1	4.5e-46	9.3e-45	153.9	0	3	258	695	964	693	964	0.87	99.2248
>50%	Phvul.003G231350.4	-	1017	PK_Tyr_Ser-Thr	PF07714.22	258	6.8e-45	154.4	0	1	1	4.5e-46	9.3e-45	153.9	0	3	258	695	964	693	964	0.87	99.2248
>50%	Phvul.003G231400.1	-	1018	PK_Tyr_Ser-Thr	PF07714.22	258	6.8e-45	154.4	0	1	1	4.5e-46	9.3e-45	153.9	0	3	258	695	964	693	964	0.93	99.2248
>50%	Phvul.008G117700.1	-	672	PK_Tyr_Ser-Thr	PF07714.22	258	8.8e-45	154	0	1	1	5.8e-46	1.2e-44	153.6	0	3	258	336	604	334	604	0.85	99.2248
>50%	Phvul.004G155400.2	-	599	PK_Tyr_Ser-Thr	PF07714.22	258	8.9e-45	154	0	1	1	7e-46	1.4e-44	153.3	0	3	258	300	572	299	572	0.92	99.2248
>50%	Phvul.005G162000.1	-	915	PK_Tyr_Ser-Thr	PF07714.22	258	1.2e-44	153.6	0	1	1	8.8e-46	1.8e-44	153	0	3	258	611	875	609	875	0.83	99.2248
>50%	Phvul.004G154900.1	-	525	PK_Tyr_Ser-Thr	PF07714.22	258	1.2e-44	153.6	0	1	1	1.2e-45	2.4e-44	152.6	0	3	258	231	502	230	502	0.86	99.2248
>50%	Phvul.002G318200.1	-	631	PK_Tyr_Ser-Thr	PF07714.22	258	1.2e-44	153.6	0	1	1	8e-46	1.7e-44	153.1	0	3	258	327	598	325	598	0.86	99.2248
>50%	Phvul.008G079800.1	-	956	PK_Tyr_Ser-Thr	PF07714.22	258	2.2e-44	152.7	0	1	1	1.5e-45	3.1e-44	152.3	0	3	258	620	890	618	890	0.91	99.2248
>50%	Phvul.001G051100.1	-	812	PK_Tyr_Ser-Thr	PF07714.22	258	2.5e-44	152.6	0	1	1	1.7e-45	3.5e-44	152.1	0	3	258	495	763	493	763	0.85	99.2248
>50%	Phvul.001G075800.2	-	687	PK_Tyr_Ser-Thr	PF07714.22	258	3.2e-44	152.2	0	1	1	2.7e-45	5.6e-44	151.4	0	3	258	376	645	375	645	0.91	99.2248
>50%	Phvul.008G211100.2	-	347	PK_Tyr_Ser-Thr	PF07714.22	258	4.9e-44	151.6	0	1	1	3.6e-45	7.3e-44	151	0	2	257	52	320	51	321	0.84	99.2248
>50%	Phvul.001G039300.1	-	454	PK_Tyr_Ser-Thr	PF07714.22	258	8.8e-44	150.7	0	1	1	6e-45	1.2e-43	150.3	0	1	256	176	443	176	445	0.83	99.2248
>50%	Phvul.010G028300.1	-	466	PK_Tyr_Ser-Thr	PF07714.22	258	8.9e-44	150.7	0	1	1	7.3e-45	1.5e-43	150	0	3	258	168	439	167	439	0.89	99.2248
>50%	Phvul.008G175200.1	-	609	PK_Tyr_Ser-Thr	PF07714.22	258	1.7e-43	149.8	0	1	1	1.2e-44	2.5e-43	149.3	0	3	258	306	573	305	573	0.87	99.2248
>50%	Phvul.008G244400.1	-	942	PK_Tyr_Ser-Thr	PF07714.22	258	2.8e-43	149.1	0	1	1	1.8e-44	3.7e-43	148.7	0	3	258	615	882	613	882	0.89	99.2248
>50%	Phvul.004G124100.1	-	324	PK_Tyr_Ser-Thr	PF07714.22	258	4.1e-43	148.6	0	1	1	4.1e-44	8.5e-43	147.5	0	2	257	47	316	46	317	0.89	99.2248
>50%	Phvul.004G124100.2	-	324	PK_Tyr_Ser-Thr	PF07714.22	258	4.1e-43	148.6	0	1	1	4.1e-44	8.5e-43	147.5	0	2	257	47	316	46	317	0.87	99.2248
>50%	Phvul.001G048200.1	-	590	PK_Tyr_Ser-Thr	PF07714.22	258	3.2e-42	145.6	0	1	1	2.7e-43	5.6e-42	144.8	0	3	258	291	559	290	559	0.87	99.2248
>50%	Phvul.008G077600.1	-	845	PK_Tyr_Ser-Thr	PF07714.22	258	4.5e-42	145.1	0	1	1	4.2e-43	8.6e-42	144.2	0	3	258	530	791	528	791	0.9	99.2248
>50%	Phvul.010G122100.2	-	683	PK_Tyr_Ser-Thr	PF07714.22	258	1.3e-41	143.7	0	1	1	9.8e-43	2e-41	143	0	3	258	379	649	377	649	0.9	99.2248
>50%	Phvul.010G122100.1	-	718	PK_Tyr_Ser-Thr	PF07714.22	258	1.4e-41	143.5	0	1	1	1.1e-42	2.2e-41	142.9	0	3	258	414	684	412	684	0.84	99.2248
>50%	Phvul.009G068100.1	-	797	PK_Tyr_Ser-Thr	PF07714.22	258	2.3e-41	142.8	0	1	1	1.1e-41	2.2e-40	139.6	0	3	258	512	787	511	787	0.9	99.2248
>50%	Phvul.009G068300.1	-	809	PK_Tyr_Ser-Thr	PF07714.22	258	3.2e-41	142.4	0	1	1	3.7e-42	7.6e-41	141.1	0	3	258	516	790	515	790	0.89	99.2248
>50%	Phvul.008G124300.1	-	785	PK_Tyr_Ser-Thr	PF07714.22	258	4.6e-41	141.8	0	1	1	8.4e-42	1.7e-40	140	0	3	258	509	780	508	780	0.9	99.2248
>50%	Phvul.003G251900.1	-	400	PK_Tyr_Ser-Thr	PF07714.22	258	5.5e-41	141.6	0	1	1	3.5e-42	7.2e-41	141.2	0	3	258	60	316	58	316	0.89	99.2248
>50%	Phvul.011G109100.2	-	637	PK_Tyr_Ser-Thr	PF07714.22	258	1.4e-40	140.2	0	1	1	1e-41	2.1e-40	139.7	0	3	258	308	576	306	576	0.9	99.2248
>50%	Phvul.009G260900.3	-	698	PK_Tyr_Ser-Thr	PF07714.22	258	1.7e-40	140	0	1	1	1.3e-41	2.6e-40	139.4	0	3	258	394	664	392	664	0.9	99.2248
>50%	Phvul.009G260900.1	-	720	PK_Tyr_Ser-Thr	PF07714.22	258	1.8e-40	139.9	0	1	1	1.3e-41	2.8e-40	139.3	0	3	258	416	686	414	686	0.88	99.2248
>50%	Phvul.001G076200.1	-	594	PK_Tyr_Ser-Thr	PF07714.22	258	2e-40	139.7	0	1	1	1.6e-41	3.4e-40	139	0	3	258	283	551	282	551	0.9	99.2248
>50%	Phvul.005G110400.1	-	834	PK_Tyr_Ser-Thr	PF07714.22	258	2.2e-39	136.4	0	1	1	1.6e-40	3.4e-39	135.7	0	3	258	498	767	496	767	0.88	99.2248
>50%	Phvul.001G069216.1	-	368	PK_Tyr_Ser-Thr	PF07714.22	258	3.1e-39	135.8	0.1	1	1	7.5e-40	1.6e-38	133.6	0.1	3	258	60	314	59	314	0.87	99.2248
>50%	Phvul.008G124800.1	-	768	PK_Tyr_Ser-Thr	PF07714.22	258	7.6e-39	134.6	0	1	1	7.2e-40	1.5e-38	133.6	0	3	258	487	759	486	759	0.86	99.2248
>50%	Phvul.008G017400.1	-	1018	PK_Tyr_Ser-Thr	PF07714.22	258	2.8e-37	129.5	0	1	1	1.9e-38	3.9e-37	129	0	3	258	733	1004	731	1004	0.73	99.2248
>50%	Phvul.009G114500.1	-	981	PK_Tyr_Ser-Thr	PF07714.22	258	5.4e-37	128.5	0	1	1	7.3e-38	1.5e-36	127.1	0	3	258	667	953	665	953	0.75	99.2248
>50%	Phvul.006G198200.1	-	968	PK_Tyr_Ser-Thr	PF07714.22	258	3.9e-35	122.4	0	1	1	4e-36	8.3e-35	121.3	0	3	258	668	951	666	951	0.87	99.2248
>50%	Phvul.002G002200.1	-	338	PK_Tyr_Ser-Thr	PF07714.22	258	1.3e-34	120.7	0	1	1	1e-35	2.2e-34	120	0	3	258	8	260	6	260	0.87	99.2248
>50%	Phvul.002G002200.2	-	338	PK_Tyr_Ser-Thr	PF07714.22	258	1.3e-34	120.7	0	1	1	1e-35	2.2e-34	120	0	3	258	8	260	6	260	0.9	99.2248
>50%	Phvul.009G092300.1	-	620	PK_Tyr_Ser-Thr	PF07714.22	258	4.2e-31	109.2	0	1	1	2.7e-32	5.5e-31	108.8	0	1	256	43	305	43	307	0.9	99.2248
>50%	Phvul.009G092300.2	-	620	PK_Tyr_Ser-Thr	PF07714.22	258	4.2e-31	109.2	0	1	1	2.7e-32	5.5e-31	108.8	0	1	256	43	305	43	307	0.85	99.2248
>50%	Phvul.001G050700.1	-	632	PK_Tyr_Ser-Thr	PF07714.22	258	1e-26	94.9	0	1	1	6.4e-28	1.3e-26	94.5	0	1	256	45	308	45	310	0.85	99.2248
>50%	Phvul.001G245300.1	-	643	PK_Tyr_Ser-Thr	PF07714.22	258	5.2e-25	89.2	0.1	1	1	4.6e-25	9.5e-24	85.1	0.1	3	258	355	612	354	612	0.79	99.2248
>50%	Phvul.002G217900.1	-	611	PK_Tyr_Ser-Thr	PF07714.22	258	6.1e-24	85.7	0	1	1	1.2e-23	2.5e-22	80.5	0	2	257	328	578	327	579	0.79	99.2248
>50%	Phvul.008G221900.1	-	631	PK_Tyr_Ser-Thr	PF07714.22	258	2.6e-22	80.4	0	1	1	6.2e-22	1.3e-20	74.8	0	3	258	348	603	347	603	0.89	98.8372
>50%	Phvul.006G019900.1	-	1607	PK_Tyr_Ser-Thr	PF07714.22	258	5.1e-119	397.3	1.2	3	3	1.4e-38	2.9e-37	129.4	0	4	258	1222	1483	1219	1483	0.92	98.8372
>50%	Phvul.003G082800.1	-	381	PK_Tyr_Ser-Thr	PF07714.22	258	7.1e-66	223.2	0	1	1	4.5e-67	9.3e-66	222.8	0	4	258	87	338	84	338	0.91	98.8372
>50%	Phvul.006G144200.1	-	375	PK_Tyr_Ser-Thr	PF07714.22	258	3.4e-65	220.9	0.1	1	1	2.9e-66	6.1e-65	220.1	0	4	258	80	331	77	331	0.91	98.8372
>50%	Phvul.006G144200.2	-	375	PK_Tyr_Ser-Thr	PF07714.22	258	3.4e-65	220.9	0.1	1	1	2.9e-66	6.1e-65	220.1	0	4	258	80	331	77	331	0.92	98.8372
>50%	Phvul.009G179100.1	-	357	PK_Tyr_Ser-Thr	PF07714.22	258	1.3e-64	219	0	1	1	7.5e-66	1.5e-64	218.8	0	4	258	60	311	57	311	0.91	98.8372
>50%	Phvul.008G122700.1	-	1260	PK_Tyr_Ser-Thr	PF07714.22	258	3.3e-63	214.4	0	1	1	2.6e-64	5.4e-63	213.7	0	4	258	979	1239	976	1239	0.9	98.8372
>50%	Phvul.004G016900.1	-	366	PK_Tyr_Ser-Thr	PF07714.22	258	6.1e-62	210.3	0	1	1	9.3e-63	1.9e-61	208.6	0	3	257	65	336	63	337	0.92	98.8372
>50%	Phvul.002G169100.1	-	427	PK_Tyr_Ser-Thr	PF07714.22	258	1e-61	209.5	0	1	1	6.6e-63	1.4e-61	209.1	0	4	258	154	409	151	409	0.86	98.8372
>50%	Phvul.005G090000.1	-	431	PK_Tyr_Ser-Thr	PF07714.22	258	2.5e-51	175.5	0	1	1	1.9e-52	3.9e-51	174.8	0	3	257	115	374	113	375	0.86	98.8372
>50%	Phvul.005G090000.2	-	431	PK_Tyr_Ser-Thr	PF07714.22	258	2.5e-51	175.5	0	1	1	1.9e-52	3.9e-51	174.8	0	3	257	115	374	113	375	0.86	98.8372
>50%	Phvul.005G090000.3	-	431	PK_Tyr_Ser-Thr	PF07714.22	258	2.5e-51	175.5	0	1	1	1.9e-52	3.9e-51	174.8	0	3	257	115	374	113	375	0.92	98.8372
>50%	Phvul.006G066611.1	-	386	PK_Tyr_Ser-Thr	PF07714.22	258	1.1e-50	173.4	0	1	1	7.2e-52	1.5e-50	173	0	4	258	65	335	62	335	0.93	98.8372
>50%	Phvul.005G167700.1	-	780	PK_Tyr_Ser-Thr	PF07714.22	258	1.4e-50	173.1	0	1	1	9.2e-52	1.9e-50	172.6	0	4	258	465	733	462	733	0.92	98.8372
>50%	Phvul.006G066500.1	-	451	PK_Tyr_Ser-Thr	PF07714.22	258	1.7e-50	172.7	0	1	1	1.1e-51	2.3e-50	172.3	0	4	258	130	400	127	400	0.92	98.8372
>50%	Phvul.L001761.1	-	451	PK_Tyr_Ser-Thr	PF07714.22	258	1.7e-50	172.7	0	1	1	1.1e-51	2.3e-50	172.3	0	4	258	130	400	127	400	0.93	98.8372
>50%	Phvul.009G131700.1	-	727	PK_Tyr_Ser-Thr	PF07714.22	258	4.1e-50	171.5	0	1	1	2.7e-51	5.5e-50	171.1	0	4	258	404	671	401	671	0.9	98.8372
>50%	Phvul.011G176700.1	-	790	PK_Tyr_Ser-Thr	PF07714.22	258	5.1e-50	171.2	0	1	1	4.4e-51	9.2e-50	170.4	0	4	258	476	744	473	744	0.92	98.8372
>50%	Phvul.009G232100.3	-	919	PK_Tyr_Ser-Thr	PF07714.22	258	5.8e-50	171	0	1	1	4.8e-51	9.8e-50	170.3	0	4	258	539	809	536	809	0.92	98.8372
>50%	Phvul.009G232100.8	-	920	PK_Tyr_Ser-Thr	PF07714.22	258	5.8e-50	171	0	1	1	4.8e-51	9.8e-50	170.3	0	4	258	540	810	537	810	0.9	98.8372
>50%	Phvul.007G030800.1	-	606	PK_Tyr_Ser-Thr	PF07714.22	258	8.3e-50	170.5	0	1	1	5.7e-51	1.2e-49	170	0	4	258	312	578	309	578	0.92	98.8372
>50%	Phvul.009G232100.2	-	1112	PK_Tyr_Ser-Thr	PF07714.22	258	8.6e-50	170.4	0	1	1	6.8e-51	1.4e-49	169.8	0	4	258	732	1002	729	1002	0.92	98.8372
>50%	Phvul.009G232100.7	-	1112	PK_Tyr_Ser-Thr	PF07714.22	258	8.6e-50	170.4	0	1	1	6.8e-51	1.4e-49	169.8	0	4	258	732	1002	729	1002	0.92	98.8372
>50%	Phvul.009G232100.6	-	1113	PK_Tyr_Ser-Thr	PF07714.22	258	8.6e-50	170.4	0	1	1	6.8e-51	1.4e-49	169.8	0	4	258	733	1003	730	1003	0.88	98.8372
>50%	Phvul.006G084400.1	-	682	PK_Tyr_Ser-Thr	PF07714.22	258	9.2e-50	170.3	0	1	1	6e-51	1.2e-49	169.9	0	4	258	365	633	362	633	0.92	98.8372
>50%	Phvul.009G232100.5	-	1274	PK_Tyr_Ser-Thr	PF07714.22	258	1.1e-49	170.1	0	1	1	8.5e-51	1.8e-49	169.4	0	4	258	894	1164	891	1164	0.92	98.8372
>50%	Phvul.009G232100.4	-	1281	PK_Tyr_Ser-Thr	PF07714.22	258	1.1e-49	170.1	0	1	1	8.6e-51	1.8e-49	169.4	0	4	258	901	1171	898	1171	0.92	98.8372
>50%	Phvul.009G232100.1	-	1282	PK_Tyr_Ser-Thr	PF07714.22	258	1.1e-49	170.1	0	1	1	8.6e-51	1.8e-49	169.4	0	4	258	902	1172	899	1172	0.9	98.8372
>50%	Phvul.008G031300.1	-	339	PK_Tyr_Ser-Thr	PF07714.22	258	1.7e-49	169.5	0	1	1	1.1e-50	2.3e-49	169	0	4	258	47	311	44	311	0.85	98.8372
>50%	Phvul.003G273700.1	-	965	PK_Tyr_Ser-Thr	PF07714.22	258	2.1e-49	169.2	0	1	1	2.5e-50	5.1e-49	167.9	0	4	258	632	899	629	899	0.87	98.8372
>50%	Phvul.011G169332.3	-	1014	PK_Tyr_Ser-Thr	PF07714.22	258	2.1e-49	169.2	0	1	1	2.3e-50	4.7e-49	168	0	2	256	685	949	684	951	0.87	98.8372
>50%	Phvul.011G169332.5	-	1014	PK_Tyr_Ser-Thr	PF07714.22	258	2.1e-49	169.2	0	1	1	2.3e-50	4.7e-49	168	0	2	256	685	949	684	951	0.87	98.8372
>50%	Phvul.011G169332.4	-	1014	PK_Tyr_Ser-Thr	PF07714.22	258	2.1e-49	169.2	0	1	1	2.3e-50	4.7e-49	168	0	2	256	685	949	684	951	0.86	98.8372
>50%	Phvul.011G169332.1	-	1038	PK_Tyr_Ser-Thr	PF07714.22	258	2.2e-49	169.1	0	1	1	2.4e-50	4.9e-49	168	0	2	256	709	973	708	975	0.86	98.8372
>50%	Phvul.011G169332.2	-	1038	PK_Tyr_Ser-Thr	PF07714.22	258	2.2e-49	169.1	0	1	1	2.4e-50	4.9e-49	168	0	2	256	709	973	708	975	0.86	98.8372
>50%	Phvul.005G088700.3	-	781	PK_Tyr_Ser-Thr	PF07714.22	258	2.5e-49	168.9	0	1	1	2.3e-50	4.7e-49	168	0	2	256	464	732	463	734	0.86	98.8372
>50%	Phvul.005G088700.1	-	819	PK_Tyr_Ser-Thr	PF07714.22	258	2.7e-49	168.8	0	1	1	2.5e-50	5.2e-49	167.9	0	2	256	502	770	501	772	0.92	98.8372
>50%	Phvul.011G067401.1	-	562	PK_Tyr_Ser-Thr	PF07714.22	258	3.3e-49	168.5	0	1	1	2.3e-50	4.8e-49	168	0	4	258	218	486	215	486	0.92	98.8372
>50%	Phvul.008G127237.1	-	457	PK_Tyr_Ser-Thr	PF07714.22	258	4e-49	168.3	0	1	1	3.6e-50	7.4e-49	167.4	0	4	258	142	410	139	410	0.95	98.8372
>50%	Phvul.003G060600.1	-	547	PK_Tyr_Ser-Thr	PF07714.22	258	1.4e-48	166.5	0	1	1	8.8e-50	1.8e-48	166.1	0	4	258	199	469	196	469	0.9	98.8372
>50%	Phvul.004G154800.1	-	704	PK_Tyr_Ser-Thr	PF07714.22	258	2.4e-48	165.7	0	1	1	1.9e-49	3.9e-48	165	0	4	258	383	652	380	652	0.92	98.8372
>50%	Phvul.010G149300.1	-	566	PK_Tyr_Ser-Thr	PF07714.22	258	4.1e-48	164.9	0	1	1	3.2e-49	6.6e-48	164.3	0	4	258	205	475	202	475	0.89	98.8372
>50%	Phvul.007G030700.1	-	614	PK_Tyr_Ser-Thr	PF07714.22	258	5.1e-48	164.6	0	1	1	5e-49	1e-47	163.6	0	4	258	272	541	269	541	0.9	98.8372
>50%	Phvul.008G077500.2	-	873	PK_Tyr_Ser-Thr	PF07714.22	258	8e-48	164	0.3	1	1	1.1e-48	2.2e-47	162.6	0	3	257	549	818	547	819	0.9	98.8372
>50%	Phvul.008G077500.1	-	918	PK_Tyr_Ser-Thr	PF07714.22	258	8.9e-48	163.8	0.2	1	1	1.2e-48	2.4e-47	162.4	0	3	257	594	863	592	864	0.81	98.8372
>50%	Phvul.005G014900.1	-	661	PK_Tyr_Ser-Thr	PF07714.22	258	1.1e-47	163.6	0	1	1	1.1e-48	2.2e-47	162.6	0	4	258	346	614	343	614	0.88	98.8372
>50%	Phvul.009G233300.2	-	423	PK_Tyr_Ser-Thr	PF07714.22	258	1.3e-47	163.3	0	1	1	9.3e-49	1.9e-47	162.8	0	3	257	114	382	112	383	0.91	98.8372
>50%	Phvul.011G169300.1	-	1030	PK_Tyr_Ser-Thr	PF07714.22	258	1.4e-47	163.2	0	1	1	9e-49	1.9e-47	162.8	0	2	256	691	955	690	957	0.88	98.8372
>50%	Phvul.009G233300.1	-	446	PK_Tyr_Ser-Thr	PF07714.22	258	1.4e-47	163.2	0	1	1	1.1e-48	2.2e-47	162.5	0	3	257	137	405	135	406	0.9	98.8372
>50%	Phvul.007G204300.1	-	506	PK_Tyr_Ser-Thr	PF07714.22	258	2.1e-47	162.7	0	1	1	1.4e-48	2.8e-47	162.2	0	4	258	191	459	188	459	0.9	98.8372
>50%	Phvul.007G204300.2	-	519	PK_Tyr_Ser-Thr	PF07714.22	258	2.2e-47	162.6	0	1	1	1.5e-48	3e-47	162.1	0	4	258	191	459	188	459	0.9	98.8372
>50%	Phvul.004G125200.1	-	901	PK_Tyr_Ser-Thr	PF07714.22	258	2.8e-47	162.2	0	1	1	2.3e-48	4.6e-47	161.5	0	4	258	577	846	574	846	0.9	98.8372
>50%	Phvul.001G176800.1	-	375	PK_Tyr_Ser-Thr	PF07714.22	258	4.6e-47	161.5	0	1	1	2.8e-48	5.9e-47	161.2	0	4	258	51	320	48	320	0.92	98.8372
>50%	Phvul.010G138900.1	-	857	PK_Tyr_Ser-Thr	PF07714.22	258	5e-47	161.4	0	1	1	3.7e-48	7.7e-47	160.8	0	4	258	469	739	466	739	0.89	98.8372
>50%	Phvul.007G031000.1	-	658	PK_Tyr_Ser-Thr	PF07714.22	258	5.2e-47	161.3	0	1	1	3.7e-48	7.7e-47	160.8	0	3	257	327	596	325	597	0.88	98.8372
>50%	Phvul.002G115900.1	-	393	PK_Tyr_Ser-Thr	PF07714.22	258	5.5e-47	161.3	0	1	1	4.3e-48	8.9e-47	160.6	0	4	258	87	366	84	366	0.9	98.8372
>50%	Phvul.007G051200.1	-	663	PK_Tyr_Ser-Thr	PF07714.22	258	5.9e-47	161.1	0	1	1	4.2e-48	8.7e-47	160.6	0	4	258	341	609	338	609	0.92	98.8372
>50%	Phvul.007G067700.1	-	1290	PK_Tyr_Ser-Thr	PF07714.22	258	6e-47	161.1	0	1	1	3.9e-48	8e-47	160.7	0	4	258	1015	1284	1012	1284	0.92	98.8372
>50%	Phvul.007G051300.1	-	669	PK_Tyr_Ser-Thr	PF07714.22	258	6.6e-47	161	0	1	1	4.7e-48	9.7e-47	160.4	0	4	258	346	614	343	614	0.88	98.8372
>50%	Phvul.011G175200.1	-	812	PK_Tyr_Ser-Thr	PF07714.22	258	7.7e-47	160.8	0	1	1	6.8e-48	1.4e-46	159.9	0	4	258	489	756	486	756	0.89	98.8372
>50%	Phvul.006G137300.1	-	704	PK_Tyr_Ser-Thr	PF07714.22	258	9.1e-47	160.5	0.1	1	1	7.6e-48	1.6e-46	159.8	0.1	3	257	380	645	378	646	0.95	98.8372
>50%	Phvul.002G143400.1	-	919	PK_Tyr_Ser-Thr	PF07714.22	258	9.9e-47	160.4	0	1	1	7.4e-48	1.5e-46	159.8	0	4	258	593	862	591	862	0.9	98.8372
>50%	Phvul.007G030900.1	-	654	PK_Tyr_Ser-Thr	PF07714.22	258	1e-46	160.3	0	1	1	8.2e-48	1.7e-46	159.7	0	4	258	331	601	328	601	0.9	98.8372
>50%	Phvul.006G080500.1	-	951	PK_Tyr_Ser-Thr	PF07714.22	258	1.4e-46	159.9	0	1	1	9.2e-48	1.9e-46	159.5	0	4	258	621	887	618	887	0.91	98.8372
>50%	Phvul.008G021001.1	-	432	PK_Tyr_Ser-Thr	PF07714.22	258	1.6e-46	159.7	0	1	1	1.1e-47	2.3e-46	159.2	0	4	258	87	357	84	357	0.89	98.8372
>50%	Phvul.001G048400.1	-	299	PK_Tyr_Ser-Thr	PF07714.22	258	2.2e-46	159.3	0	1	1	1.7e-47	3.4e-46	158.7	0	4	258	6	273	4	273	0.86	98.8372
>50%	Phvul.001G048500.1	-	459	PK_Tyr_Ser-Thr	PF07714.22	258	2.4e-46	159.2	0	1	1	1.7e-47	3.5e-46	158.6	0	4	258	162	428	160	428	0.91	98.8372
>50%	Phvul.006G032300.1	-	510	PK_Tyr_Ser-Thr	PF07714.22	258	2.5e-46	159.1	0	1	1	2.3e-47	4.7e-46	158.2	0	4	258	191	459	188	459	0.92	98.8372
>50%	Phvul.002G207000.1	-	618	PK_Tyr_Ser-Thr	PF07714.22	258	2.6e-46	159	0	1	1	1.7e-47	3.6e-46	158.6	0	4	258	296	567	293	567	0.85	98.8372
>50%	Phvul.011G175000.1	-	807	PK_Tyr_Ser-Thr	PF07714.22	258	2.9e-46	158.9	0	1	1	3.2e-47	6.5e-46	157.7	0	3	257	490	757	488	758	0.9	98.8372
>50%	Phvul.006G170500.4	-	907	PK_Tyr_Ser-Thr	PF07714.22	258	3.2e-46	158.8	0	1	1	2.1e-47	4.3e-46	158.3	0	4	258	566	834	563	834	0.9	98.8372
>50%	Phvul.006G170500.2	-	931	PK_Tyr_Ser-Thr	PF07714.22	258	3.3e-46	158.7	0	1	1	2.2e-47	4.5e-46	158.3	0	4	258	590	858	587	858	0.92	98.8372
>50%	Phvul.008G117800.1	-	668	PK_Tyr_Ser-Thr	PF07714.22	258	3.5e-46	158.6	0	1	1	2.4e-47	5e-46	158.1	0	4	258	344	611	341	611	0.9	98.8372
>50%	Phvul.006G170500.3	-	1011	PK_Tyr_Ser-Thr	PF07714.22	258	3.8e-46	158.5	0	1	1	2.6e-47	5.3e-46	158	0	4	258	670	938	667	938	0.9	98.8372
>50%	Phvul.006G170500.1	-	1015	PK_Tyr_Ser-Thr	PF07714.22	258	3.8e-46	158.5	0	1	1	2.6e-47	5.3e-46	158	0	4	258	674	942	671	942	0.86	98.8372
>50%	Phvul.002G182500.1	-	659	PK_Tyr_Ser-Thr	PF07714.22	258	4.3e-46	158.3	0	1	1	6.3e-47	1.3e-45	156.7	0	4	258	342	610	339	610	0.91	98.8372
>50%	Phvul.L005401.1	-	703	PK_Tyr_Ser-Thr	PF07714.22	258	7.9e-46	157.5	0	1	1	5.6e-47	1.1e-45	156.9	0	2	256	14	270	13	272	0.92	98.8372
>50%	Phvul.002G206900.3	-	546	PK_Tyr_Ser-Thr	PF07714.22	258	8.8e-46	157.3	0	1	1	5.6e-47	1.2e-45	156.9	0	4	258	227	498	224	498	0.91	98.8372
>50%	Phvul.003G139200.1	-	462	PK_Tyr_Ser-Thr	PF07714.22	258	1.1e-45	157	0	1	1	1e-46	2.1e-45	156.1	0	4	258	160	430	157	430	0.86	98.8372
>50%	Phvul.002G318300.1	-	666	PK_Tyr_Ser-Thr	PF07714.22	258	1.1e-45	157	0	1	1	9.5e-47	2e-45	156.2	0	3	257	351	626	350	627	0.92	98.8372
>50%	Phvul.002G206900.1	-	618	PK_Tyr_Ser-Thr	PF07714.22	258	1.2e-45	156.9	0	1	1	7.6e-47	1.6e-45	156.5	0	4	258	299	570	296	570	0.92	98.8372
>50%	Phvul.002G206900.2	-	618	PK_Tyr_Ser-Thr	PF07714.22	258	1.2e-45	156.9	0	1	1	7.6e-47	1.6e-45	156.5	0	4	258	299	570	296	570	0.88	98.8372
>50%	Phvul.003G121000.1	-	504	PK_Tyr_Ser-Thr	PF07714.22	258	1.3e-45	156.8	0	1	1	8.9e-47	1.8e-45	156.3	0	4	258	185	453	182	453	0.88	98.8372
>50%	Phvul.003G121000.2	-	504	PK_Tyr_Ser-Thr	PF07714.22	258	1.3e-45	156.8	0	1	1	8.9e-47	1.8e-45	156.3	0	4	258	185	453	182	453	0.85	98.8372
>50%	Phvul.010G129000.1	-	464	PK_Tyr_Ser-Thr	PF07714.22	258	1.3e-45	156.7	0	1	1	1.7e-46	3.5e-45	155.4	0	4	258	85	359	82	359	0.91	98.8372
>50%	Phvul.002G023400.1	-	681	PK_Tyr_Ser-Thr	PF07714.22	258	1.5e-45	156.6	0	1	1	1.3e-46	2.7e-45	155.7	0	4	258	317	586	314	586	0.93	98.8372
>50%	Phvul.009G239800.1	-	463	PK_Tyr_Ser-Thr	PF07714.22	258	2.9e-45	155.6	0	1	1	2e-46	4.2e-45	155.1	0	4	258	134	401	131	401	0.92	98.8372
>50%	Phvul.002G070900.1	-	695	PK_Tyr_Ser-Thr	PF07714.22	258	3.2e-45	155.5	0	1	1	2.3e-46	4.8e-45	154.9	0	4	258	349	619	346	619	0.93	98.8372
>50%	Phvul.006G006700.5	-	404	PK_Tyr_Ser-Thr	PF07714.22	258	4.4e-45	155	0	1	1	6.2e-46	1.3e-44	153.5	0	3	257	106	375	104	376	0.93	98.8372
>50%	Phvul.006G006700.6	-	404	PK_Tyr_Ser-Thr	PF07714.22	258	4.4e-45	155	0	1	1	6.2e-46	1.3e-44	153.5	0	3	257	106	375	104	376	0.93	98.8372
>50%	Phvul.006G006700.3	-	405	PK_Tyr_Ser-Thr	PF07714.22	258	4.4e-45	155	0	1	1	6.3e-46	1.3e-44	153.5	0	3	257	107	376	105	377	0.93	98.8372
>50%	Phvul.006G006700.4	-	405	PK_Tyr_Ser-Thr	PF07714.22	258	4.4e-45	155	0	1	1	6.3e-46	1.3e-44	153.5	0	3	257	107	376	105	377	0.85	98.8372
>50%	Phvul.009G219300.1	-	501	PK_Tyr_Ser-Thr	PF07714.22	258	4.8e-45	154.9	0	1	1	4.3e-46	8.8e-45	154	0	4	258	185	453	182	453	0.87	98.8372
>50%	Phvul.001G233000.1	-	752	PK_Tyr_Ser-Thr	PF07714.22	258	5.3e-45	154.7	0	1	1	6.7e-46	1.4e-44	153.4	0	4	258	445	709	442	709	0.93	98.8372
>50%	Phvul.002G247100.1	-	379	PK_Tyr_Ser-Thr	PF07714.22	258	6.2e-45	154.5	0	1	1	5.3e-46	1.1e-44	153.7	0	4	258	74	349	71	349	0.92	98.8372
>50%	Phvul.006G057900.1	-	646	PK_Tyr_Ser-Thr	PF07714.22	258	7.9e-45	154.2	0	1	1	5.1e-46	1e-44	153.8	0	3	257	326	595	324	596	0.91	98.8372
>50%	Phvul.004G012600.1	-	668	PK_Tyr_Ser-Thr	PF07714.22	258	8.7e-45	154	0	1	1	6.3e-46	1.3e-44	153.5	0	2	256	17	273	16	275	0.87	98.8372
>50%	Phvul.003G191400.1	-	409	PK_Tyr_Ser-Thr	PF07714.22	258	9e-45	154	0	1	1	7.3e-46	1.5e-44	153.3	0	3	257	85	362	83	363	0.87	98.8372
>50%	Phvul.005G158900.1	-	464	PK_Tyr_Ser-Thr	PF07714.22	258	1.3e-44	153.5	0	1	1	8.9e-46	1.8e-44	153	0	2	256	23	286	22	288	0.85	98.8372
>50%	Phvul.006G187700.1	-	372	PK_Tyr_Ser-Thr	PF07714.22	258	1.5e-44	153.3	0	1	1	9.5e-46	2e-44	152.9	0	3	257	58	326	56	327	0.85	98.8372
>50%	Phvul.006G187700.2	-	372	PK_Tyr_Ser-Thr	PF07714.22	258	1.5e-44	153.3	0	1	1	9.5e-46	2e-44	152.9	0	3	257	58	326	56	327	0.92	98.8372
>50%	Phvul.006G006700.1	-	618	PK_Tyr_Ser-Thr	PF07714.22	258	1.5e-44	153.3	0	1	1	1.9e-45	4e-44	151.9	0	3	257	320	589	318	590	0.86	98.8372
>50%	Phvul.004G155000.1	-	556	PK_Tyr_Ser-Thr	PF07714.22	258	1.7e-44	153.1	0	1	1	1.2e-45	2.5e-44	152.5	0	3	257	258	528	257	529	0.83	98.8372
>50%	Phvul.002G080400.1	-	620	PK_Tyr_Ser-Thr	PF07714.22	258	2.2e-44	152.7	0	1	1	1.8e-45	3.7e-44	152	0	4	258	335	608	332	608	0.93	98.8372
>50%	Phvul.007G086800.1	-	624	PK_Tyr_Ser-Thr	PF07714.22	258	2.3e-44	152.7	0	1	1	1.5e-45	3.1e-44	152.2	0	4	258	304	575	301	575	0.9	98.8372
>50%	Phvul.006G000033.2	-	705	PK_Tyr_Ser-Thr	PF07714.22	258	2.5e-44	152.5	0	1	1	2.3e-45	4.7e-44	151.6	0	2	256	19	275	18	276	0.9	98.8372
>50%	Phvul.006G000033.1	-	725	PK_Tyr_Ser-Thr	PF07714.22	258	2.7e-44	152.4	0	1	1	2.4e-45	5e-44	151.5	0	2	256	19	275	18	276	0.84	98.8372
>50%	Phvul.007G252500.1	-	621	PK_Tyr_Ser-Thr	PF07714.22	258	3.7e-44	152	0	1	1	2.5e-45	5.1e-44	151.5	0	3	257	317	589	315	590	0.92	98.8372
>50%	Phvul.009G092900.1	-	814	PK_Tyr_Ser-Thr	PF07714.22	258	5.2e-44	151.5	0	1	1	3.9e-45	8e-44	150.9	0	4	258	493	760	491	760	0.92	98.8372
>50%	Phvul.006G208100.1	-	616	PK_Tyr_Ser-Thr	PF07714.22	258	5.3e-44	151.5	0	1	1	3.7e-45	7.6e-44	151	0	4	258	295	566	292	566	0.91	98.8372
>50%	Phvul.006G076200.1	-	462	PK_Tyr_Ser-Thr	PF07714.22	258	5.4e-44	151.5	0	1	1	3.4e-45	7e-44	151.1	0	2	256	13	262	12	264	0.89	98.8372
>50%	Phvul.005G094300.1	-	397	PK_Tyr_Ser-Thr	PF07714.22	258	5.6e-44	151.4	0	1	1	4.1e-45	8.5e-44	150.8	0	4	258	93	366	90	366	0.9	98.8372
>50%	Phvul.004G155300.1	-	520	PK_Tyr_Ser-Thr	PF07714.22	258	6.6e-44	151.2	0	1	1	5.6e-45	1.2e-43	150.4	0	3	257	222	492	221	493	0.93	98.8372
>50%	Phvul.007G064500.1	-	359	PK_Tyr_Ser-Thr	PF07714.22	258	7.3e-44	151	0	1	1	5.1e-45	1.1e-43	150.5	0	2	256	47	315	46	317	0.88	98.8372
>50%	Phvul.008G245600.3	-	877	PK_Tyr_Ser-Thr	PF07714.22	258	1e-43	150.6	0	1	1	6.7e-45	1.4e-43	150.1	0	4	258	550	816	547	816	0.88	98.8372
>50%	Phvul.008G245600.1	-	944	PK_Tyr_Ser-Thr	PF07714.22	258	1.2e-43	150.4	0	1	1	7.7e-45	1.6e-43	149.9	0	4	258	617	883	614	883	0.88	98.8372
>50%	Phvul.008G245600.2	-	944	PK_Tyr_Ser-Thr	PF07714.22	258	1.2e-43	150.4	0	1	1	7.7e-45	1.6e-43	149.9	0	4	258	617	883	614	883	0.87	98.8372
>50%	Phvul.003G249300.1	-	695	PK_Tyr_Ser-Thr	PF07714.22	258	1.4e-43	150.1	0	1	1	1.3e-44	2.7e-43	149.1	0	4	258	334	603	331	603	0.92	98.8372
>50%	Phvul.004G086300.2	-	467	PK_Tyr_Ser-Thr	PF07714.22	258	2.1e-43	149.5	0	1	1	1.3e-44	2.8e-43	149.1	0	4	258	147	418	144	418	0.83	98.8372
>50%	Phvul.001G234200.1	-	664	PK_Tyr_Ser-Thr	PF07714.22	258	2.1e-43	149.5	0	1	1	2.2e-44	4.5e-43	148.4	0	4	258	353	620	350	620	0.9	98.8372
>50%	Phvul.003G148600.1	-	469	PK_Tyr_Ser-Thr	PF07714.22	258	2.6e-43	149.2	0	1	1	2.1e-44	4.3e-43	148.5	0	2	256	11	258	10	259	0.91	98.8372
>50%	Phvul.010G015800.1	-	686	PK_Tyr_Ser-Thr	PF07714.22	258	3e-43	149	0	1	1	1.9e-44	4e-43	148.6	0	4	258	349	616	346	616	0.79	98.8372
>50%	Phvul.010G088500.2	-	727	PK_Tyr_Ser-Thr	PF07714.22	258	3.1e-43	149	0	1	1	2.3e-43	4.7e-42	145.1	0	3	257	444	719	443	720	0.92	98.8372
>50%	Phvul.009G043600.1	-	954	PK_Tyr_Ser-Thr	PF07714.22	258	3.1e-43	148.9	0	1	1	2.2e-44	4.6e-43	148.4	0	3	257	673	939	671	940	0.92	98.8372
>50%	Phvul.009G043600.3	-	954	PK_Tyr_Ser-Thr	PF07714.22	258	3.1e-43	148.9	0	1	1	2.2e-44	4.6e-43	148.4	0	3	257	673	939	671	940	0.92	98.8372
>50%	Phvul.009G043600.2	-	978	PK_Tyr_Ser-Thr	PF07714.22	258	3.3e-43	148.9	0	1	1	2.4e-44	4.8e-43	148.3	0	3	257	697	963	695	964	0.91	98.8372
>50%	Phvul.009G112200.1	-	1018	PK_Tyr_Ser-Thr	PF07714.22	258	3.3e-43	148.9	0	1	1	2.2e-44	4.5e-43	148.4	0	4	258	702	974	699	974	0.85	98.8372
>50%	Phvul.007G030100.1	-	572	PK_Tyr_Ser-Thr	PF07714.22	258	3.4e-43	148.8	0	1	1	2.6e-44	5.4e-43	148.2	0	3	257	270	541	269	542	0.89	98.8372
>50%	Phvul.011G151900.1	-	800	PK_Tyr_Ser-Thr	PF07714.22	258	3.7e-43	148.7	0	1	1	3.7e-44	7.6e-43	147.7	0	4	258	480	744	477	744	0.91	98.8372
>50%	Phvul.010G118300.1	-	436	PK_Tyr_Ser-Thr	PF07714.22	258	4e-43	148.6	0	1	1	2.8e-44	5.7e-43	148.1	0	2	256	16	264	15	265	0.79	98.8372
>50%	Phvul.010G088500.1	-	799	PK_Tyr_Ser-Thr	PF07714.22	258	4.1e-43	148.6	0	1	1	2.8e-43	5.7e-42	144.8	0	3	257	516	791	515	792	0.94	98.8372
>50%	Phvul.004G046800.1	-	626	PK_Tyr_Ser-Thr	PF07714.22	258	4.2e-43	148.5	0	1	1	2.6e-44	5.4e-43	148.2	0	4	258	308	574	305	574	0.92	98.8372
>50%	Phvul.004G086300.1	-	624	PK_Tyr_Ser-Thr	PF07714.22	258	4.2e-43	148.5	0	1	1	2.8e-44	5.8e-43	148.1	0	4	258	304	575	301	575	0.92	98.8372
>50%	Phvul.001G248700.1	-	443	PK_Tyr_Ser-Thr	PF07714.22	258	5.1e-43	148.3	0	1	1	3.7e-44	7.5e-43	147.7	0	2	256	13	262	12	263	0.92	98.8372
>50%	Phvul.008G248900.1	-	443	PK_Tyr_Ser-Thr	PF07714.22	258	5.2e-43	148.2	0	1	1	3.4e-44	7e-43	147.8	0	2	256	13	262	12	263	0.88	98.8372
>50%	Phvul.011G003200.1	-	974	PK_Tyr_Ser-Thr	PF07714.22	258	5.4e-43	148.2	0	1	1	3.8e-44	7.8e-43	147.6	0	4	258	683	951	680	951	0.88	98.8372
>50%	Phvul.011G003200.2	-	974	PK_Tyr_Ser-Thr	PF07714.22	258	5.4e-43	148.2	0	1	1	3.8e-44	7.8e-43	147.6	0	4	258	683	951	680	951	0.88	98.8372
>50%	Phvul.005G110300.3	-	473	PK_Tyr_Ser-Thr	PF07714.22	258	9.2e-43	147.4	0	1	1	9.6e-44	2e-42	146.3	0	3	257	184	455	182	456	0.94	98.8372
>50%	Phvul.008G022700.1	-	623	PK_Tyr_Ser-Thr	PF07714.22	258	1.1e-42	147.1	0	1	1	7.2e-44	1.5e-42	146.7	0	4	258	306	572	303	572	0.94	98.8372
>50%	Phvul.008G022700.2	-	623	PK_Tyr_Ser-Thr	PF07714.22	258	1.1e-42	147.1	0	1	1	7.2e-44	1.5e-42	146.7	0	4	258	306	572	303	572	0.86	98.8372
>50%	Phvul.001G070000.1	-	616	PK_Tyr_Ser-Thr	PF07714.22	258	1.4e-42	146.9	0	1	1	1e-43	2.1e-42	146.2	0	3	257	309	575	308	576	0.88	98.8372
>50%	Phvul.005G110300.2	-	553	PK_Tyr_Ser-Thr	PF07714.22	258	1.4e-42	146.8	0	1	1	1.4e-43	3e-42	145.7	0	3	257	264	535	262	536	0.85	98.8372
>50%	Phvul.001G069600.1	-	603	PK_Tyr_Ser-Thr	PF07714.22	258	2e-42	146.3	0	1	1	1.6e-43	3.3e-42	145.6	0	3	257	296	562	295	563	0.9	98.8372
>50%	Phvul.011G064000.2	-	410	PK_Tyr_Ser-Thr	PF07714.22	258	2.2e-42	146.1	0	1	1	1.7e-43	3.5e-42	145.5	0	4	258	82	361	79	361	0.76	98.8372
>50%	Phvul.002G007800.1	-	974	PK_Tyr_Ser-Thr	PF07714.22	258	2.3e-42	146.1	0	1	1	2.4e-43	5e-42	145	0	2	256	680	966	679	968	0.86	98.8372
>50%	Phvul.011G003100.1	-	802	PK_Tyr_Ser-Thr	PF07714.22	258	2.8e-42	145.8	0	1	1	1.9e-43	4e-42	145.3	0	4	258	489	770	486	770	0.93	98.8372
>50%	Phvul.003G044400.3	-	584	PK_Tyr_Ser-Thr	PF07714.22	258	3e-42	145.7	0	1	1	1.9e-43	3.9e-42	145.4	0	4	258	267	533	264	533	0.88	98.8372
>50%	Phvul.005G110300.1	-	741	PK_Tyr_Ser-Thr	PF07714.22	258	3e-42	145.7	0	1	1	2.8e-43	5.9e-42	144.8	0	3	257	452	723	450	724	0.89	98.8372
>50%	Phvul.001G075500.1	-	617	PK_Tyr_Ser-Thr	PF07714.22	258	3.1e-42	145.7	0	1	1	2.3e-43	4.7e-42	145.1	0	3	257	310	576	309	577	0.85	98.8372
>50%	Phvul.001G068500.1	-	612	PK_Tyr_Ser-Thr	PF07714.22	258	3.4e-42	145.6	0	1	1	2.7e-43	5.5e-42	144.9	0	3	257	305	571	304	572	0.93	98.8372
>50%	Phvul.003G044400.1	-	621	PK_Tyr_Ser-Thr	PF07714.22	258	3.4e-42	145.5	0	1	1	2.2e-43	4.5e-42	145.1	0	4	258	304	570	301	570	0.93	98.8372
>50%	Phvul.003G044400.2	-	621	PK_Tyr_Ser-Thr	PF07714.22	258	3.4e-42	145.5	0	1	1	2.2e-43	4.5e-42	145.1	0	4	258	304	570	301	570	0.82	98.8372
>50%	Phvul.001G069232.1	-	668	PK_Tyr_Ser-Thr	PF07714.22	258	3.8e-42	145.4	0	1	1	3e-43	6.2e-42	144.7	0	3	257	361	627	360	628	0.86	98.8372
>50%	Phvul.002G055600.1	-	803	PK_Tyr_Ser-Thr	PF07714.22	258	4.8e-42	145.1	0	1	1	5.9e-43	1.2e-41	143.7	0	3	257	515	783	513	784	0.88	98.8372
>50%	Phvul.002G000200.1	-	806	PK_Tyr_Ser-Thr	PF07714.22	258	4.9e-42	145	0	1	1	5.3e-43	1.1e-41	143.9	0	3	257	517	785	515	786	0.85	98.8372
>50%	Phvul.001G069264.1	-	573	PK_Tyr_Ser-Thr	PF07714.22	258	5.4e-42	144.9	0	1	1	4.3e-43	8.8e-42	144.2	0	3	257	266	532	265	533	0.91	98.8372
>50%	Phvul.001G246800.2	-	851	PK_Tyr_Ser-Thr	PF07714.22	258	5.4e-42	144.9	0	1	1	3.8e-43	7.9e-42	144.3	0	4	258	567	832	564	832	0.93	98.8372
>50%	Phvul.007G107300.1	-	282	PK_Tyr_Ser-Thr	PF07714.22	258	6.7e-42	144.6	0	1	1	3.9e-43	8.1e-42	144.3	0	2	256	22	268	21	269	0.89	98.8372
>50%	Phvul.010G070400.1	-	982	PK_Tyr_Ser-Thr	PF07714.22	258	7.4e-42	144.4	0	1	1	5.9e-43	1.2e-41	143.7	0	2	256	698	966	697	968	0.93	98.8372
>50%	Phvul.001G146900.1	-	640	PK_Tyr_Ser-Thr	PF07714.22	258	8.9e-42	144.2	0	1	1	5.8e-43	1.2e-41	143.8	0	4	258	298	569	295	569	0.91	98.8372
>50%	Phvul.002G064400.1	-	623	PK_Tyr_Ser-Thr	PF07714.22	258	9.1e-42	144.1	0	1	1	6.3e-43	1.3e-41	143.6	0	4	258	305	575	302	575	0.88	98.8372
>50%	Phvul.010G082400.1	-	786	PK_Tyr_Ser-Thr	PF07714.22	258	1.3e-41	143.6	0	1	1	8.5e-43	1.7e-41	143.2	0	4	258	500	763	497	763	0.92	98.8372
>50%	Phvul.010G048600.1	-	276	PK_Tyr_Ser-Thr	PF07714.22	258	1.5e-41	143.4	0	1	1	8.8e-43	1.8e-41	143.2	0	2	256	15	261	14	262	0.9	98.8372
>50%	Phvul.010G064300.1	-	851	PK_Tyr_Ser-Thr	PF07714.22	258	2.4e-41	142.8	0	1	1	1.5e-42	3.2e-41	142.4	0	4	258	565	830	562	830	0.89	98.8372
>50%	Phvul.006G189800.1	-	717	PK_Tyr_Ser-Thr	PF07714.22	258	2.9e-41	142.5	0	1	1	2.2e-42	4.5e-41	141.9	0	4	258	442	713	439	713	0.91	98.8372
>50%	Phvul.008G184400.1	-	446	PK_Tyr_Ser-Thr	PF07714.22	258	3.3e-41	142.3	0	1	1	2.6e-42	5.3e-41	141.6	0	2	256	10	258	9	259	0.91	98.8372
>50%	Phvul.008G184400.2	-	446	PK_Tyr_Ser-Thr	PF07714.22	258	3.3e-41	142.3	0	1	1	2.6e-42	5.3e-41	141.6	0	2	256	10	258	9	259	0.9	98.8372
>50%	Phvul.002G224200.3	-	630	PK_Tyr_Ser-Thr	PF07714.22	258	5.4e-41	141.6	0	1	1	3.7e-42	7.6e-41	141.1	0	4	258	355	626	352	626	0.91	98.8372
>50%	Phvul.003G152900.1	-	634	PK_Tyr_Ser-Thr	PF07714.22	258	5.4e-41	141.6	0	1	1	3.7e-42	7.6e-41	141.1	0	4	258	293	559	290	559	0.88	98.8372
>50%	Phvul.006G185000.1	-	692	PK_Tyr_Ser-Thr	PF07714.22	258	5.5e-41	141.6	0	1	1	3.4e-42	7e-41	141.2	0	4	258	356	621	353	621	0.92	98.8372
>50%	Phvul.010G067600.1	-	467	PK_Tyr_Ser-Thr	PF07714.22	258	5.6e-41	141.6	0	1	1	3.7e-42	7.6e-41	141.1	0	2	256	13	262	12	263	0.89	98.8372
>50%	Phvul.004G032000.1	-	515	PK_Tyr_Ser-Thr	PF07714.22	258	6.5e-41	141.4	0	1	1	4.5e-42	9.3e-41	140.8	0	2	256	21	268	20	269	0.9	98.8372
>50%	Phvul.002G224200.1	-	700	PK_Tyr_Ser-Thr	PF07714.22	258	6.9e-41	141.3	0	1	1	4.7e-42	9.6e-41	140.8	0	4	258	425	696	422	696	0.9	98.8372
>50%	Phvul.002G224200.2	-	700	PK_Tyr_Ser-Thr	PF07714.22	258	6.9e-41	141.3	0	1	1	4.7e-42	9.6e-41	140.8	0	4	258	425	696	422	696	0.89	98.8372
>50%	Phvul.004G032000.2	-	528	PK_Tyr_Ser-Thr	PF07714.22	258	6.9e-41	141.3	0	1	1	4.8e-42	9.9e-41	140.8	0	2	256	34	281	33	282	0.91	98.8372
>50%	Phvul.008G220100.1	-	834	PK_Tyr_Ser-Thr	PF07714.22	258	7.6e-41	141.1	0	1	1	4.8e-42	9.8e-41	140.8	0	4	258	547	812	544	812	0.8	98.8372
>50%	Phvul.007G244300.1	-	658	PK_Tyr_Ser-Thr	PF07714.22	258	9.7e-41	140.8	0	1	1	1.4e-40	2.8e-39	136	0	4	258	33	311	30	311	0.87	98.8372
>50%	Phvul.005G100400.1	-	999	PK_Tyr_Ser-Thr	PF07714.22	258	1.1e-40	140.6	0	1	1	7.5e-42	1.6e-40	140.1	0	4	258	694	966	691	966	0.92	98.8372
>50%	Phvul.007G077300.1	-	864	PK_Tyr_Ser-Thr	PF07714.22	258	1.6e-40	140.1	0	1	1	1.1e-41	2.3e-40	139.5	0	3	257	534	803	532	804	0.9	98.8372
>50%	Phvul.008G027300.1	-	341	PK_Tyr_Ser-Thr	PF07714.22	258	2.1e-40	139.7	0	1	1	1.4e-41	2.9e-40	139.2	0	4	258	42	302	39	302	0.91	98.8372
>50%	Phvul.009G213000.1	-	457	PK_Tyr_Ser-Thr	PF07714.22	258	2.1e-40	139.7	0	1	1	1.4e-41	2.8e-40	139.3	0	2	256	21	271	20	272	0.92	98.8372
>50%	Phvul.002G257000.1	-	610	PK_Tyr_Ser-Thr	PF07714.22	258	2.6e-40	139.4	0	1	1	1.7e-41	3.5e-40	139	0	4	258	290	561	287	561	0.92	98.8372
>50%	Phvul.002G257000.2	-	610	PK_Tyr_Ser-Thr	PF07714.22	258	2.6e-40	139.4	0	1	1	1.7e-41	3.5e-40	139	0	4	258	290	561	287	561	0.85	98.8372
>50%	Phvul.001G243800.1	-	806	PK_Tyr_Ser-Thr	PF07714.22	258	2.8e-40	139.3	0	1	1	2e-41	4.2e-40	138.7	0	3	257	499	781	497	782	0.88	98.8372
>50%	Phvul.005G181900.2	-	328	PK_Tyr_Ser-Thr	PF07714.22	258	3.1e-40	139.1	0	1	1	1.9e-41	3.8e-40	138.8	0	2	256	24	273	23	274	0.88	98.8372
>50%	Phvul.004G037500.2	-	543	PK_Tyr_Ser-Thr	PF07714.22	258	3.6e-40	138.9	0	1	1	2.8e-41	5.7e-40	138.3	0	4	258	267	535	264	535	0.88	98.8372
>50%	Phvul.005G181900.1	-	458	PK_Tyr_Ser-Thr	PF07714.22	258	7.2e-40	137.9	0	1	1	5e-41	1e-39	137.4	0	2	256	24	273	23	274	0.89	98.8372
>50%	Phvul.001G252800.3	-	581	PK_Tyr_Ser-Thr	PF07714.22	258	7.3e-40	137.9	0	1	1	5.8e-41	1.2e-39	137.2	0	4	258	261	532	258	532	0.89	98.8372
>50%	Phvul.001G252800.2	-	582	PK_Tyr_Ser-Thr	PF07714.22	258	7.3e-40	137.9	0	1	1	5.8e-41	1.2e-39	137.2	0	4	258	262	533	259	533	0.89	98.8372
>50%	Phvul.001G252800.4	-	603	PK_Tyr_Ser-Thr	PF07714.22	258	8.1e-40	137.8	0	1	1	6.3e-41	1.3e-39	137.1	0	4	258	283	554	280	554	0.89	98.8372
>50%	Phvul.001G252800.1	-	604	PK_Tyr_Ser-Thr	PF07714.22	258	8.1e-40	137.8	0	1	1	6.4e-41	1.3e-39	137.1	0	4	258	284	555	281	555	0.92	98.8372
>50%	Phvul.009G220200.3	-	385	PK_Tyr_Ser-Thr	PF07714.22	258	1.1e-39	137.4	0	1	1	6.6e-41	1.4e-39	137	0	2	256	20	270	19	271	0.92	98.8372
>50%	Phvul.009G220200.6	-	385	PK_Tyr_Ser-Thr	PF07714.22	258	1.1e-39	137.4	0	1	1	6.6e-41	1.4e-39	137	0	2	256	20	270	19	271	0.88	98.8372
>50%	Phvul.005G103200.1	-	691	PK_Tyr_Ser-Thr	PF07714.22	258	1.3e-39	137.1	0	1	1	8.5e-41	1.7e-39	136.7	0	4	258	352	617	349	617	0.92	98.8372
>50%	Phvul.009G220200.2	-	428	PK_Tyr_Ser-Thr	PF07714.22	258	1.4e-39	137	0	1	1	9e-41	1.9e-39	136.6	0	2	256	20	270	19	271	0.92	98.8372
>50%	Phvul.008G084600.1	-	461	PK_Tyr_Ser-Thr	PF07714.22	258	1.5e-39	136.9	0	1	1	1.1e-40	2.2e-39	136.3	0	2	256	13	262	12	263	0.92	98.8372
>50%	Phvul.009G220200.1	-	458	PK_Tyr_Ser-Thr	PF07714.22	258	1.7e-39	136.7	0	1	1	1.1e-40	2.2e-39	136.3	0	2	256	20	270	19	271	0.9	98.8372
>50%	Phvul.003G121600.1	-	421	PK_Tyr_Ser-Thr	PF07714.22	258	2.6e-39	136.1	0	1	1	1.8e-40	3.7e-39	135.6	0	2	256	7	257	6	258	0.89	98.8372
>50%	Phvul.011G098200.1	-	1034	PK_Tyr_Ser-Thr	PF07714.22	258	2.9e-39	135.9	0	1	1	2.3e-40	4.7e-39	135.3	0	2	256	9	258	8	259	0.9	98.8372
>50%	Phvul.009G145400.1	-	446	PK_Tyr_Ser-Thr	PF07714.22	258	3.3e-39	135.8	0	1	1	2.5e-40	5.2e-39	135.1	0	2	256	10	258	9	259	0.9	98.8372
>50%	Phvul.009G145400.2	-	444	PK_Tyr_Ser-Thr	PF07714.22	258	3.4e-39	135.7	0	1	1	2.5e-40	5.1e-39	135.1	0	2	256	10	258	9	259	0.9	98.8372
>50%	Phvul.010G160900.1	-	443	PK_Tyr_Ser-Thr	PF07714.22	258	3.6e-39	135.6	0	1	1	2.8e-40	5.7e-39	135	0	2	256	21	270	20	271	0.87	98.8372
>50%	Phvul.004G037600.3	-	959	PK_Tyr_Ser-Thr	PF07714.22	258	4.1e-39	135.4	0	1	1	3e-40	6.1e-39	134.9	0	4	258	683	951	680	951	0.87	98.8372
>50%	Phvul.004G037600.2	-	1016	PK_Tyr_Ser-Thr	PF07714.22	258	4.6e-39	135.3	0	1	1	3.3e-40	6.8e-39	134.7	0	4	258	740	1008	737	1008	0.88	98.8372
>50%	Phvul.005G120700.2	-	1010	PK_Tyr_Ser-Thr	PF07714.22	258	5.1e-39	135.2	0	1	1	3.9e-40	8e-39	134.5	0	2	256	9	258	8	259	0.88	98.8372
>50%	Phvul.005G120700.1	-	1039	PK_Tyr_Ser-Thr	PF07714.22	258	5.3e-39	135.1	0	1	1	4.1e-40	8.4e-39	134.4	0	2	256	9	258	8	259	0.86	98.8372
>50%	Phvul.011G064000.1	-	422	PK_Tyr_Ser-Thr	PF07714.22	258	5.7e-39	135	0	1	1	5.5e-40	1.1e-38	134	0	4	258	82	373	79	373	0.89	98.8372
>50%	Phvul.010G163000.1	-	363	PK_Tyr_Ser-Thr	PF07714.22	258	7e-39	134.7	0	1	1	4.4e-40	9e-39	134.3	0	2	256	81	331	80	332	0.81	98.8372
>50%	Phvul.008G124900.1	-	781	PK_Tyr_Ser-Thr	PF07714.22	258	3.2e-38	132.5	0	1	1	1.5e-38	3e-37	129.3	0	3	257	510	779	509	780	0.91	98.8372
>50%	Phvul.002G238800.1	-	512	PK_Tyr_Ser-Thr	PF07714.22	258	6.2e-38	131.6	0	1	1	4.2e-39	8.7e-38	131.1	0	2	256	22	271	21	272	0.85	98.8372
>50%	Phvul.003G203100.1	-	1114	PK_Tyr_Ser-Thr	PF07714.22	258	1.2e-37	130.6	0	1	1	8.5e-39	1.8e-37	130.1	0	2	256	775	1047	774	1049	0.81	98.8372
>50%	Phvul.002G232600.1	-	999	PK_Tyr_Ser-Thr	PF07714.22	258	2.3e-37	129.7	0	1	1	1.6e-38	3.3e-37	129.2	0	4	258	689	966	686	966	0.9	98.8372
>50%	Phvul.006G174800.1	-	507	PK_Tyr_Ser-Thr	PF07714.22	258	7.3e-37	128.1	0	1	1	4.9e-38	1e-36	127.6	0	2	256	33	282	32	283	0.85	98.8372
>50%	Phvul.008G028500.1	-	347	PK_Tyr_Ser-Thr	PF07714.22	258	8.2e-37	127.9	0	1	1	5.1e-38	1e-36	127.6	0	3	257	49	307	47	308	0.92	98.8372
>50%	Phvul.009G206900.1	-	438	PK_Tyr_Ser-Thr	PF07714.22	258	1e-36	127.6	0	1	1	7e-38	1.4e-36	127.1	0	2	256	22	271	21	272	0.87	98.8372
>50%	Phvul.009G038000.1	-	523	PK_Tyr_Ser-Thr	PF07714.22	258	2.1e-36	126.6	0	1	1	1.6e-37	3.3e-36	125.9	0	4	258	48	325	45	325	0.81	98.8372
>50%	Phvul.002G146300.1	-	435	PK_Tyr_Ser-Thr	PF07714.22	258	2.8e-36	126.2	0	1	1	2.1e-37	4.4e-36	125.5	0	4	258	124	388	121	388	0.9	98.8372
>50%	Phvul.003G156900.1	-	433	PK_Tyr_Ser-Thr	PF07714.22	258	3.7e-36	125.8	0	1	1	2.7e-37	5.5e-36	125.2	0	2	256	24	273	23	274	0.9	98.8372
>50%	Phvul.008G085000.2	-	385	PK_Tyr_Ser-Thr	PF07714.22	258	4.4e-36	125.5	0	1	1	2.6e-37	5.4e-36	125.2	0	2	256	31	281	30	283	0.84	98.8372
>50%	Phvul.006G059284.1	-	1090	PK_Tyr_Ser-Thr	PF07714.22	258	1.4e-33	117.4	0	1	1	9.2e-35	1.9e-33	116.9	0	3	257	767	1039	765	1040	0.84	98.8372
>50%	Phvul.007G258000.2	-	568	PK_Tyr_Ser-Thr	PF07714.22	258	2.1e-33	116.7	0	1	1	2.5e-34	5.1e-33	115.5	0	4	258	249	522	246	522	0.84	98.8372
>50%	Phvul.007G258000.1	-	735	PK_Tyr_Ser-Thr	PF07714.22	258	3.9e-33	115.9	0	1	1	4.4e-34	9.1e-33	114.7	0	4	258	416	689	413	689	0.87	98.8372
>50%	Phvul.006G216400.1	-	351	PK_Tyr_Ser-Thr	PF07714.22	258	5.9e-32	112	0	1	1	3.7e-33	7.6e-32	111.6	0	2	256	5	256	4	257	0.78	98.8372
>50%	Phvul.001G243500.2	-	489	PK_Tyr_Ser-Thr	PF07714.22	258	3.8e-31	109.3	0	1	1	7.8e-32	1.6e-30	107.3	0	2	256	200	461	199	463	0.89	98.8372
>50%	Phvul.008G266600.1	-	525	PK_Tyr_Ser-Thr	PF07714.22	258	6.8e-30	105.2	0	1	1	4.9e-31	1e-29	104.7	0	2	256	79	332	78	333	0.81	98.8372
>50%	Phvul.001G134600.3	-	858	PK_Tyr_Ser-Thr	PF07714.22	258	2.8e-26	93.4	0	1	1	3.9e-27	8e-26	91.9	0	4	258	580	852	577	852	0.81	98.8372
>50%	Phvul.001G134600.1	-	887	PK_Tyr_Ser-Thr	PF07714.22	258	3e-26	93.3	0	1	1	4.2e-27	8.6e-26	91.8	0	4	258	609	881	606	881	0.81	98.8372
>50%	Phvul.001G134600.2	-	887	PK_Tyr_Ser-Thr	PF07714.22	258	3e-26	93.3	0	1	1	4.2e-27	8.6e-26	91.8	0	4	258	609	881	606	881	0.83	98.8372
>50%	Phvul.009G230800.1	-	456	PK_Tyr_Ser-Thr	PF07714.22	258	4.5e-15	56.7	0	1	1	2.8e-16	5.7e-15	56.3	0	2	256	10	271	9	273	0.83	98.4496
>50%	Phvul.004G154600.1	-	627	PK_Tyr_Ser-Thr	PF07714.22	258	8.4e-83	278.6	0.6	1	2	2e-35	4.1e-34	119.1	0.1	4	257	43	312	40	313	0.76	98.4496
>50%	Phvul.008G139200.1	-	841	PK_Tyr_Ser-Thr	PF07714.22	258	2.8e-70	237.6	0	1	2	1.2e-37	2.4e-36	126.4	0	4	257	120	413	117	414	0.92	98.4496
>50%	Phvul.003G199900.2	-	355	PK_Tyr_Ser-Thr	PF07714.22	258	4.7e-64	217.2	0	1	1	2.7e-65	5.6e-64	216.9	0	4	257	60	310	57	311	0.91	98.4496
>50%	Phvul.007G134500.1	-	1168	PK_Tyr_Ser-Thr	PF07714.22	258	4.1e-63	214.1	0	1	1	3e-64	6.1e-63	213.5	0	3	256	890	1149	888	1151	0.95	98.4496
>50%	Phvul.007G184600.1	-	967	PK_Tyr_Ser-Thr	PF07714.22	258	3.1e-61	208	0	1	1	2e-62	4.1e-61	207.5	0	3	256	688	936	686	938	0.9	98.4496
>50%	Phvul.004G004800.1	-	352	PK_Tyr_Ser-Thr	PF07714.22	258	2e-58	198.8	0	1	1	1.1e-59	2.4e-58	198.5	0	5	258	30	286	26	286	0.89	98.4496
>50%	Phvul.002G043600.1	-	387	PK_Tyr_Ser-Thr	PF07714.22	258	2.1e-58	198.7	0	1	1	2.9e-58	5.9e-57	193.9	0	5	258	84	358	80	358	0.89	98.4496
>50%	Phvul.002G043600.2	-	387	PK_Tyr_Ser-Thr	PF07714.22	258	2.1e-58	198.7	0	1	1	2.9e-58	5.9e-57	193.9	0	5	258	84	358	80	358	0.91	98.4496
>50%	Phvul.001G096600.1	-	352	PK_Tyr_Ser-Thr	PF07714.22	258	6.3e-57	193.8	0	1	1	3.6e-58	7.4e-57	193.6	0	5	258	30	286	26	286	0.9	98.4496
>50%	Phvul.009G174100.1	-	352	PK_Tyr_Ser-Thr	PF07714.22	258	5.8e-56	190.7	0	1	1	3.3e-57	6.8e-56	190.4	0	5	258	30	286	26	286	0.91	98.4496
>50%	Phvul.008G025200.1	-	421	PK_Tyr_Ser-Thr	PF07714.22	258	5.8e-53	180.8	0	1	1	3.8e-54	7.7e-53	180.4	0	3	256	117	372	115	374	0.92	98.4496
>50%	Phvul.004G043800.1	-	425	PK_Tyr_Ser-Thr	PF07714.22	258	6.4e-52	177.4	0	1	1	4.1e-53	8.4e-52	177	0	3	256	119	374	117	376	0.91	98.4496
>50%	Phvul.008G263900.1	-	464	PK_Tyr_Ser-Thr	PF07714.22	258	2.5e-51	175.5	0	1	1	1.8e-52	3.8e-51	174.9	0	4	257	139	407	136	408	0.92	98.4496
>50%	Phvul.011G030800.2	-	1378	PK_Tyr_Ser-Thr	PF07714.22	258	5.1e-51	174.5	0	1	1	4.2e-52	8.7e-51	173.7	0	3	256	22	270	20	271	0.88	98.4496
>50%	Phvul.007G260400.2	-	450	PK_Tyr_Ser-Thr	PF07714.22	258	1.1e-50	173.4	0	1	1	7.4e-52	1.5e-50	172.9	0	4	257	125	404	122	405	0.91	98.4496
>50%	Phvul.004G043800.4	-	423	PK_Tyr_Ser-Thr	PF07714.22	258	1.3e-50	173.2	0	1	1	8.1e-52	1.7e-50	172.8	0	3	256	119	372	117	374	0.87	98.4496
>50%	Phvul.002G242600.2	-	912	PK_Tyr_Ser-Thr	PF07714.22	258	2e-50	172.5	0	1	1	2.4e-51	4.9e-50	171.3	0	5	258	602	868	598	868	0.87	98.4496
>50%	Phvul.007G260300.1	-	670	PK_Tyr_Ser-Thr	PF07714.22	258	2.2e-50	172.4	0	1	1	1.5e-51	3.1e-50	171.9	0	4	257	343	622	340	623	0.87	98.4496
>50%	Phvul.002G242600.1	-	985	PK_Tyr_Ser-Thr	PF07714.22	258	2.4e-50	172.3	0	1	1	2.7e-51	5.6e-50	171.1	0	5	258	675	941	671	941	0.9	98.4496
>50%	Phvul.006G084800.1	-	640	PK_Tyr_Ser-Thr	PF07714.22	258	3.3e-50	171.8	0	1	1	2.2e-51	4.6e-50	171.3	0	3	256	322	590	320	592	0.95	98.4496
>50%	Phvul.003G041000.3	-	729	PK_Tyr_Ser-Thr	PF07714.22	258	4e-50	171.5	0	1	1	2.8e-51	5.8e-50	171	0	3	256	254	502	252	504	0.95	98.4496
>50%	Phvul.003G041000.4	-	729	PK_Tyr_Ser-Thr	PF07714.22	258	4e-50	171.5	0	1	1	2.8e-51	5.8e-50	171	0	3	256	254	502	252	504	0.92	98.4496
>50%	Phvul.006G084900.3	-	669	PK_Tyr_Ser-Thr	PF07714.22	258	4e-50	171.5	0	1	1	2.8e-51	5.7e-50	171	0	3	256	351	619	349	621	0.95	98.4496
>50%	Phvul.003G041000.1	-	834	PK_Tyr_Ser-Thr	PF07714.22	258	5.1e-50	171.2	0	1	1	3.7e-51	7.6e-50	170.6	0	3	256	254	502	252	504	0.95	98.4496
>50%	Phvul.003G041000.2	-	833	PK_Tyr_Ser-Thr	PF07714.22	258	5.1e-50	171.2	0	1	1	3.7e-51	7.6e-50	170.6	0	3	256	254	502	252	504	0.87	98.4496
>50%	Phvul.003G090000.1	-	956	PK_Tyr_Ser-Thr	PF07714.22	258	1e-49	170.2	0	1	1	2e-50	4.2e-49	168.2	0	4	257	635	901	632	902	0.94	98.4496
>50%	Phvul.003G168000.2	-	410	PK_Tyr_Ser-Thr	PF07714.22	258	1.9e-49	169.3	0	1	1	1.4e-50	2.8e-49	168.8	0	5	258	82	357	78	357	0.94	98.4496
>50%	Phvul.003G168000.1	-	434	PK_Tyr_Ser-Thr	PF07714.22	258	2.3e-49	169.1	0	1	1	1.6e-50	3.3e-49	168.5	0	5	258	106	381	102	381	0.93	98.4496
>50%	Phvul.008G056800.1	-	672	PK_Tyr_Ser-Thr	PF07714.22	258	2.7e-49	168.8	0	1	1	1.9e-50	3.9e-49	168.3	0	4	257	361	627	358	628	0.82	98.4496
>50%	Phvul.007G051000.1	-	656	PK_Tyr_Ser-Thr	PF07714.22	258	2.9e-49	168.7	0	1	1	5.3e-50	1.1e-48	166.8	0	4	257	339	606	336	607	0.93	98.4496
>50%	Phvul.008G058800.1	-	644	PK_Tyr_Ser-Thr	PF07714.22	258	3.3e-49	168.5	0	1	1	2.2e-50	4.5e-49	168.1	0	4	257	356	621	353	622	0.91	98.4496
>50%	Phvul.006G084500.1	-	638	PK_Tyr_Ser-Thr	PF07714.22	258	3.6e-49	168.4	0	1	1	2.5e-50	5.2e-49	167.9	0	3	256	324	592	322	594	0.87	98.4496
>50%	Phvul.006G084700.1	-	681	PK_Tyr_Ser-Thr	PF07714.22	258	6.6e-49	167.5	0	1	1	6.1e-50	1.3e-48	166.6	0	3	256	368	635	366	637	0.85	98.4496
>50%	Phvul.006G133200.1	-	944	PK_Tyr_Ser-Thr	PF07714.22	258	1.5e-48	166.4	0	1	1	1.4e-49	2.8e-48	165.5	0	4	257	621	886	618	887	0.9	98.4496
>50%	Phvul.003G226700.1	-	378	PK_Tyr_Ser-Thr	PF07714.22	258	1.6e-48	166.3	0	1	1	1.1e-49	2.2e-48	165.8	0	5	258	70	347	66	347	0.93	98.4496
>50%	Phvul.006G020700.1	-	396	PK_Tyr_Ser-Thr	PF07714.22	258	1.9e-48	166.1	0	1	1	1.4e-49	3e-48	165.4	0	4	257	75	352	72	353	0.83	98.4496
>50%	Phvul.002G049500.1	-	680	PK_Tyr_Ser-Thr	PF07714.22	258	2.1e-48	165.9	0	1	1	2.1e-49	4.3e-48	164.9	0	3	256	357	624	355	626	0.91	98.4496
>50%	Phvul.008G233400.1	-	400	PK_Tyr_Ser-Thr	PF07714.22	258	2.3e-48	165.8	0	1	1	1.5e-49	3.1e-48	165.4	0	5	258	75	353	71	353	0.9	98.4496
>50%	Phvul.009G150500.1	-	612	PK_Tyr_Ser-Thr	PF07714.22	258	5.1e-48	164.6	0	1	1	3.2e-49	6.7e-48	164.3	0	3	256	215	465	213	466	0.9	98.4496
>50%	Phvul.001G000900.1	-	351	PK_Tyr_Ser-Thr	PF07714.22	258	6.3e-48	164.3	0	1	1	5.4e-49	1.1e-47	163.5	0	4	257	49	316	46	317	0.95	98.4496
>50%	Phvul.007G210500.1	-	361	PK_Tyr_Ser-Thr	PF07714.22	258	6.7e-48	164.3	0	1	1	3.9e-49	8e-48	164	0	5	258	73	345	69	345	0.84	98.4496
>50%	Phvul.005G078100.10	-	850	PK_Tyr_Ser-Thr	PF07714.22	258	7.4e-48	164.1	0	1	1	5.8e-49	1.2e-47	163.4	0	3	256	505	772	503	774	0.84	98.4496
>50%	Phvul.005G078100.9	-	873	PK_Tyr_Ser-Thr	PF07714.22	258	7.6e-48	164.1	0	1	1	6.1e-49	1.2e-47	163.4	0	3	256	528	795	526	797	0.84	98.4496
>50%	Phvul.005G078100.7	-	902	PK_Tyr_Ser-Thr	PF07714.22	258	8.3e-48	163.9	0	1	1	6.5e-49	1.3e-47	163.3	0	3	256	557	824	555	826	0.84	98.4496
>50%	Phvul.005G078100.6	-	925	PK_Tyr_Ser-Thr	PF07714.22	258	8.5e-48	163.9	0	1	1	6.8e-49	1.4e-47	163.2	0	3	256	580	847	578	849	0.91	98.4496
>50%	Phvul.011G045600.1	-	461	PK_Tyr_Ser-Thr	PF07714.22	258	8.6e-48	163.9	0	1	1	5.5e-49	1.1e-47	163.5	0	5	258	147	414	143	414	0.84	98.4496
>50%	Phvul.005G078100.5	-	927	PK_Tyr_Ser-Thr	PF07714.22	258	8.8e-48	163.9	0	1	1	6.8e-49	1.4e-47	163.2	0	3	256	582	849	580	851	0.84	98.4496
>50%	Phvul.005G078100.4	-	950	PK_Tyr_Ser-Thr	PF07714.22	258	9e-48	163.8	0	1	1	7.1e-49	1.5e-47	163.1	0	3	256	605	872	603	874	0.86	98.4496
>50%	Phvul.011G200400.1	-	714	PK_Tyr_Ser-Thr	PF07714.22	258	9.1e-48	163.8	0	1	1	6.5e-49	1.3e-47	163.3	0	5	258	391	657	388	657	0.84	98.4496
>50%	Phvul.005G078100.3	-	979	PK_Tyr_Ser-Thr	PF07714.22	258	9.8e-48	163.7	0	1	1	7.5e-49	1.5e-47	163.1	0	3	256	634	901	632	903	0.84	98.4496
>50%	Phvul.005G078100.2	-	1002	PK_Tyr_Ser-Thr	PF07714.22	258	9.9e-48	163.7	0	1	1	7.8e-49	1.6e-47	163	0	3	256	657	924	655	926	0.91	98.4496
>50%	Phvul.008G127100.1	-	840	PK_Tyr_Ser-Thr	PF07714.22	258	1.4e-47	163.2	0	1	1	9.6e-49	2e-47	162.7	0	4	257	525	792	522	793	0.91	98.4496
>50%	Phvul.L005743.1	-	422	PK_Tyr_Ser-Thr	PF07714.22	258	1.7e-47	162.9	0	1	1	1.4e-48	2.9e-47	162.2	0	5	258	78	356	74	356	0.88	98.4496
>50%	Phvul.002G324600.1	-	918	PK_Tyr_Ser-Thr	PF07714.22	258	1.9e-47	162.8	0	1	1	1.8e-48	3.7e-47	161.8	0	4	257	575	848	572	849	0.86	98.4496
>50%	Phvul.011G197500.1	-	712	PK_Tyr_Ser-Thr	PF07714.22	258	2.2e-47	162.5	0	1	1	1.5e-48	3.1e-47	162.1	0	5	258	382	648	379	648	0.82	98.4496
>50%	Phvul.011G152200.1	-	823	PK_Tyr_Ser-Thr	PF07714.22	258	3.9e-47	161.8	0	1	1	3.7e-48	7.5e-47	160.8	0	3	256	509	776	507	778	0.9	98.4496
>50%	Phvul.001G232300.2	-	347	PK_Tyr_Ser-Thr	PF07714.22	258	5.3e-47	161.3	0	1	1	3.7e-48	7.6e-47	160.8	0	5	258	36	314	32	314	0.91	98.4496
>50%	Phvul.010G010300.1	-	413	PK_Tyr_Ser-Thr	PF07714.22	258	6.1e-47	161.1	0	1	1	4.4e-48	9e-47	160.5	0	5	258	77	355	73	355	0.94	98.4496
>50%	Phvul.007G138200.1	-	757	PK_Tyr_Ser-Thr	PF07714.22	258	7e-47	160.9	0	1	1	4.8e-48	9.9e-47	160.4	0	5	258	423	693	420	693	0.86	98.4496
>50%	Phvul.011G198500.3	-	519	PK_Tyr_Ser-Thr	PF07714.22	258	7.5e-47	160.8	0	1	1	4.9e-48	1e-46	160.4	0	5	258	196	462	193	462	0.89	98.4496
>50%	Phvul.006G146400.1	-	623	PK_Tyr_Ser-Thr	PF07714.22	258	7.7e-47	160.8	0	1	1	1.2e-47	2.5e-46	159.1	0	4	257	328	594	325	595	0.9	98.4496
>50%	Phvul.001G232300.1	-	390	PK_Tyr_Ser-Thr	PF07714.22	258	7.8e-47	160.8	0	1	1	5.4e-48	1.1e-46	160.2	0	5	258	79	357	75	357	0.91	98.4496
>50%	Phvul.001G233100.1	-	745	PK_Tyr_Ser-Thr	PF07714.22	258	8.3e-47	160.7	0	1	1	6.4e-48	1.3e-46	160	0	4	257	441	705	438	706	0.91	98.4496
>50%	Phvul.005G159200.4	-	661	PK_Tyr_Ser-Thr	PF07714.22	258	9.3e-47	160.5	0	1	1	6.8e-48	1.4e-46	159.9	0	5	258	379	648	375	648	0.88	98.4496
>50%	Phvul.002G002600.1	-	375	PK_Tyr_Ser-Thr	PF07714.22	258	9.5e-47	160.5	0	1	1	6.9e-48	1.4e-46	159.9	0	5	258	73	348	69	348	0.91	98.4496
>50%	Phvul.005G159200.3	-	725	PK_Tyr_Ser-Thr	PF07714.22	258	1.1e-46	160.2	0	1	1	8.3e-48	1.7e-46	159.6	0	5	258	443	712	439	712	0.91	98.4496
>50%	Phvul.005G159200.1	-	745	PK_Tyr_Ser-Thr	PF07714.22	258	1.2e-46	160.1	0	1	1	8.8e-48	1.8e-46	159.6	0	5	258	463	732	459	732	0.91	98.4496
>50%	Phvul.005G159200.2	-	745	PK_Tyr_Ser-Thr	PF07714.22	258	1.2e-46	160.1	0	1	1	8.8e-48	1.8e-46	159.6	0	5	258	463	732	459	732	0.86	98.4496
>50%	Phvul.011G198500.2	-	638	PK_Tyr_Ser-Thr	PF07714.22	258	1.2e-46	160.1	0	1	1	8.1e-48	1.7e-46	159.7	0	5	258	315	581	312	581	0.9	98.4496
>50%	Phvul.009G227001.1	-	461	PK_Tyr_Ser-Thr	PF07714.22	258	1.3e-46	160	0	1	1	1.1e-47	2.2e-46	159.3	0	5	258	83	356	79	356	0.86	98.4496
>50%	Phvul.011G197700.2	-	697	PK_Tyr_Ser-Thr	PF07714.22	258	1.4e-46	159.9	0	1	1	9.2e-48	1.9e-46	159.5	0	5	258	374	640	371	640	0.86	98.4496
>50%	Phvul.011G197700.1	-	705	PK_Tyr_Ser-Thr	PF07714.22	258	1.4e-46	159.9	0	1	1	9.5e-48	2e-46	159.4	0	5	258	382	648	379	648	0.89	98.4496
>50%	Phvul.004G026000.1	-	488	PK_Tyr_Ser-Thr	PF07714.22	258	1.5e-46	159.8	0	1	1	3.7e-47	7.5e-46	157.5	0	5	258	139	415	135	415	0.86	98.4496
>50%	Phvul.002G073500.1	-	361	PK_Tyr_Ser-Thr	PF07714.22	258	1.5e-46	159.8	0	1	1	2.6e-47	5.4e-46	158	0	5	258	67	340	63	340	0.86	98.4496
>50%	Phvul.011G198500.1	-	710	PK_Tyr_Ser-Thr	PF07714.22	258	1.5e-46	159.8	0	1	1	1e-47	2.1e-46	159.3	0	5	258	387	653	384	653	0.88	98.4496
>50%	Phvul.011G152000.1	-	819	PK_Tyr_Ser-Thr	PF07714.22	258	1.7e-46	159.6	0	1	1	1.4e-47	2.9e-46	158.9	0	2	255	503	770	502	773	0.89	98.4496
>50%	Phvul.002G059500.1	-	619	PK_Tyr_Ser-Thr	PF07714.22	258	2e-46	159.4	0	1	1	2.5e-47	5.1e-46	158.1	0	4	257	319	590	316	591	0.87	98.4496
>50%	Phvul.002G227300.1	-	367	PK_Tyr_Ser-Thr	PF07714.22	258	2.7e-46	159	0	1	1	1.9e-47	3.9e-46	158.5	0	4	257	50	316	47	317	0.87	98.4496
>50%	Phvul.002G227300.2	-	367	PK_Tyr_Ser-Thr	PF07714.22	258	2.7e-46	159	0	1	1	1.9e-47	3.9e-46	158.5	0	4	257	50	316	47	317	0.88	98.4496
>50%	Phvul.008G205600.2	-	389	PK_Tyr_Ser-Thr	PF07714.22	258	2.9e-46	158.9	0	1	1	4.9e-47	1e-45	157.1	0	3	256	72	349	70	351	0.88	98.4496
>50%	Phvul.008G205600.3	-	389	PK_Tyr_Ser-Thr	PF07714.22	258	2.9e-46	158.9	0	1	1	4.9e-47	1e-45	157.1	0	3	256	72	349	70	351	0.87	98.4496
>50%	Phvul.006G133400.1	-	953	PK_Tyr_Ser-Thr	PF07714.22	258	2.9e-46	158.9	0	1	1	3.8e-47	7.9e-46	157.5	0	4	257	639	904	636	905	0.87	98.4496
>50%	Phvul.006G133400.2	-	992	PK_Tyr_Ser-Thr	PF07714.22	258	3.2e-46	158.8	0	1	1	4.1e-47	8.5e-46	157.4	0	4	257	678	943	675	944	0.82	98.4496
>50%	Phvul.003G015800.1	-	929	PK_Tyr_Ser-Thr	PF07714.22	258	3.2e-46	158.7	0	1	1	2.1e-46	4.4e-45	155	0	4	257	578	850	575	851	0.9	98.4496
>50%	Phvul.010G103100.1	-	490	PK_Tyr_Ser-Thr	PF07714.22	258	3.3e-46	158.7	0	1	1	2e-47	4.2e-46	158.4	0	4	257	158	425	155	426	0.89	98.4496
>50%	Phvul.006G137100.1	-	365	PK_Tyr_Ser-Thr	PF07714.22	258	4.1e-46	158.4	0	1	1	2.6e-47	5.4e-46	158	0	3	256	41	305	39	307	0.93	98.4496
>50%	Phvul.001G040100.1	-	636	PK_Tyr_Ser-Thr	PF07714.22	258	4.1e-46	158.4	0	1	1	2.8e-47	5.7e-46	157.9	0	4	257	342	606	339	607	0.91	98.4496
>50%	Phvul.003G067900.1	-	393	PK_Tyr_Ser-Thr	PF07714.22	258	4.7e-46	158.2	0	1	1	4.1e-47	8.4e-46	157.4	0	5	258	83	359	79	359	0.96	98.4496
>50%	Phvul.007G261200.1	-	374	PK_Tyr_Ser-Thr	PF07714.22	258	5.2e-46	158.1	0	1	1	3e-47	6.1e-46	157.8	0	5	258	76	350	72	350	0.87	98.4496
>50%	Phvul.008G080000.2	-	659	PK_Tyr_Ser-Thr	PF07714.22	258	6e-46	157.9	0	1	1	3.9e-47	7.9e-46	157.5	0	5	258	333	596	329	596	0.91	98.4496
>50%	Phvul.008G043900.4	-	474	PK_Tyr_Ser-Thr	PF07714.22	258	6.8e-46	157.7	0	1	1	1.1e-46	2.3e-45	155.9	0	5	258	126	402	122	402	0.91	98.4496
>50%	Phvul.008G043900.3	-	475	PK_Tyr_Ser-Thr	PF07714.22	258	6.8e-46	157.7	0	1	1	1.1e-46	2.3e-45	155.9	0	5	258	127	403	123	403	0.89	98.4496
>50%	Phvul.006G137500.1	-	714	PK_Tyr_Ser-Thr	PF07714.22	258	9.3e-46	157.2	0.1	1	1	1e-46	2.1e-45	156.1	0.1	3	256	390	654	388	656	0.86	98.4496
>50%	Phvul.001G076100.1	-	699	PK_Tyr_Ser-Thr	PF07714.22	258	9.5e-46	157.2	0	1	1	6.6e-47	1.4e-45	156.7	0	5	258	390	656	387	656	0.91	98.4496
>50%	Phvul.009G190400.3	-	553	PK_Tyr_Ser-Thr	PF07714.22	258	1.1e-45	157	0	1	1	7e-47	1.4e-45	156.6	0	4	257	269	533	266	534	0.91	98.4496
>50%	Phvul.009G190400.2	-	554	PK_Tyr_Ser-Thr	PF07714.22	258	1.1e-45	157	0	1	1	7.1e-47	1.5e-45	156.6	0	4	257	270	534	267	535	0.84	98.4496
>50%	Phvul.003G204500.1	-	670	PK_Tyr_Ser-Thr	PF07714.22	258	1.2e-45	156.8	0	1	1	1.4e-46	2.9e-45	155.6	0	4	257	368	633	365	634	0.91	98.4496
>50%	Phvul.009G190400.4	-	604	PK_Tyr_Ser-Thr	PF07714.22	258	1.4e-45	156.7	0	1	1	8.7e-47	1.8e-45	156.3	0	4	257	320	584	317	585	0.91	98.4496
>50%	Phvul.009G190400.1	-	605	PK_Tyr_Ser-Thr	PF07714.22	258	1.4e-45	156.7	0	1	1	8.7e-47	1.8e-45	156.3	0	4	257	321	585	318	586	0.9	98.4496
>50%	Phvul.008G120600.1	-	410	PK_Tyr_Ser-Thr	PF07714.22	258	1.9e-45	156.2	0	1	1	1.5e-46	3.1e-45	155.5	0	5	258	77	355	73	355	0.89	98.4496
>50%	Phvul.003G027600.2	-	547	PK_Tyr_Ser-Thr	PF07714.22	258	2e-45	156.1	0	1	1	1.5e-46	3e-45	155.6	0	4	257	202	466	200	467	0.83	98.4496
>50%	Phvul.008G126800.1	-	863	PK_Tyr_Ser-Thr	PF07714.22	258	2.1e-45	156.1	0	1	1	1.9e-46	3.9e-45	155.2	0	2	255	546	813	545	816	0.88	98.4496
>50%	Phvul.009G083300.1	-	383	PK_Tyr_Ser-Thr	PF07714.22	258	2.1e-45	156.1	0	1	1	1.8e-46	3.7e-45	155.2	0	4	257	84	358	81	359	0.89	98.4496
>50%	Phvul.003G027600.1	-	671	PK_Tyr_Ser-Thr	PF07714.22	258	3.2e-45	155.5	0	1	1	2.4e-46	4.9e-45	154.9	0	4	257	326	590	324	591	0.82	98.4496
>50%	Phvul.008G105300.1	-	379	PK_Tyr_Ser-Thr	PF07714.22	258	3.4e-45	155.4	0	1	1	2.9e-46	6e-45	154.6	0	4	257	47	313	44	314	0.82	98.4496
>50%	Phvul.008G105300.2	-	379	PK_Tyr_Ser-Thr	PF07714.22	258	3.4e-45	155.4	0	1	1	2.9e-46	6e-45	154.6	0	4	257	47	313	44	314	0.91	98.4496
>50%	Phvul.001G236600.1	-	634	PK_Tyr_Ser-Thr	PF07714.22	258	3.7e-45	155.3	0	1	1	2.7e-46	5.6e-45	154.7	0	4	257	349	620	346	621	0.94	98.4496
>50%	Phvul.010G060800.1	-	662	PK_Tyr_Ser-Thr	PF07714.22	258	4.1e-45	155.1	0	1	1	2.8e-46	5.8e-45	154.6	0	4	257	350	612	347	613	0.89	98.4496
>50%	Phvul.008G043900.2	-	475	PK_Tyr_Ser-Thr	PF07714.22	258	4.9e-45	154.9	0	1	1	8e-46	1.7e-44	153.1	0	5	258	126	403	122	403	0.89	98.4496
>50%	Phvul.008G043900.1	-	476	PK_Tyr_Ser-Thr	PF07714.22	258	4.9e-45	154.9	0	1	1	8.1e-46	1.7e-44	153.1	0	5	258	127	404	123	404	0.83	98.4496
>50%	Phvul.003G158600.1	-	777	PK_Tyr_Ser-Thr	PF07714.22	258	5.5e-45	154.7	0	1	1	4.4e-46	9.1e-45	154	0	3	256	459	726	457	728	0.9	98.4496
>50%	Phvul.001G040400.1	-	636	PK_Tyr_Ser-Thr	PF07714.22	258	6.1e-45	154.6	0	1	1	5.1e-46	1e-44	153.8	0	4	257	342	606	339	607	0.89	98.4496
>50%	Phvul.005G164100.1	-	882	PK_Tyr_Ser-Thr	PF07714.22	258	6.2e-45	154.5	0	1	1	5e-46	1e-44	153.8	0	3	256	579	844	577	846	0.81	98.4496
>50%	Phvul.011G152700.1	-	777	PK_Tyr_Ser-Thr	PF07714.22	258	6.6e-45	154.4	0	1	1	4.8e-46	9.8e-45	153.9	0	2	255	464	730	463	733	0.86	98.4496
>50%	Phvul.003G202000.1	-	656	PK_Tyr_Ser-Thr	PF07714.22	258	7.9e-45	154.2	0	1	1	5.7e-46	1.2e-44	153.6	0	5	258	307	571	303	571	0.87	98.4496
>50%	Phvul.005G164000.1	-	879	PK_Tyr_Ser-Thr	PF07714.22	258	9.8e-45	153.9	0	1	1	8.3e-46	1.7e-44	153.1	0	3	256	573	838	571	840	0.85	98.4496
>50%	Phvul.007G234400.1	-	643	PK_Tyr_Ser-Thr	PF07714.22	258	1.6e-44	153.2	0	1	1	1e-45	2.1e-44	152.8	0	3	256	329	588	327	590	0.89	98.4496
>50%	Phvul.005G163000.1	-	881	PK_Tyr_Ser-Thr	PF07714.22	258	2.5e-44	152.5	0	1	1	3.3e-45	6.8e-44	151.1	0	3	256	575	840	573	842	0.89	98.4496
>50%	Phvul.009G023900.1	-	444	PK_Tyr_Ser-Thr	PF07714.22	258	6.1e-44	151.3	0	1	1	4.2e-45	8.6e-44	150.8	0	5	258	131	398	127	398	0.88	98.4496
>50%	Phvul.008G244600.1	-	439	PK_Tyr_Ser-Thr	PF07714.22	258	6.8e-44	151.1	0	1	1	4.2e-45	8.7e-44	150.8	0	5	258	132	397	128	397	0.89	98.4496
>50%	Phvul.003G030000.2	-	652	PK_Tyr_Ser-Thr	PF07714.22	258	7.2e-44	151	0	1	1	7.6e-45	1.6e-43	149.9	0	4	257	335	603	332	604	0.86	98.4496
>50%	Phvul.005G103300.1	-	688	PK_Tyr_Ser-Thr	PF07714.22	258	7.4e-44	151	0.1	1	1	5.2e-45	1.1e-43	150.5	0.1	5	258	350	615	346	615	0.85	98.4496
>50%	Phvul.007G030000.1	-	620	PK_Tyr_Ser-Thr	PF07714.22	258	8.9e-44	150.7	0	1	1	7e-45	1.4e-43	150.1	0	3	256	306	577	305	579	0.86	98.4496
>50%	Phvul.005G162300.1	-	847	PK_Tyr_Ser-Thr	PF07714.22	258	9.9e-44	150.6	0	1	1	1.1e-44	2.2e-43	149.4	0	4	257	543	808	541	809	0.88	98.4496
>50%	Phvul.003G024000.1	-	736	PK_Tyr_Ser-Thr	PF07714.22	258	1e-43	150.5	0	1	1	6.7e-45	1.4e-43	150.1	0	4	257	412	681	409	682	0.91	98.4496
>50%	Phvul.005G163800.11	-	852	PK_Tyr_Ser-Thr	PF07714.22	258	2.7e-43	149.2	0	1	1	3.2e-44	6.5e-43	147.9	0	3	256	545	810	543	812	0.91	98.4496
>50%	Phvul.005G163800.12	-	852	PK_Tyr_Ser-Thr	PF07714.22	258	2.7e-43	149.2	0	1	1	3.2e-44	6.5e-43	147.9	0	3	256	545	810	543	812	0.91	98.4496
>50%	Phvul.005G163800.13	-	852	PK_Tyr_Ser-Thr	PF07714.22	258	2.7e-43	149.2	0	1	1	3.2e-44	6.5e-43	147.9	0	3	256	545	810	543	812	0.91	98.4496
>50%	Phvul.005G163800.10	-	853	PK_Tyr_Ser-Thr	PF07714.22	258	2.7e-43	149.2	0	1	1	3.2e-44	6.5e-43	147.9	0	3	256	545	810	543	812	0.91	98.4496
>50%	Phvul.005G163800.8	-	853	PK_Tyr_Ser-Thr	PF07714.22	258	2.7e-43	149.2	0	1	1	3.2e-44	6.5e-43	147.9	0	3	256	545	810	543	812	0.91	98.4496
>50%	Phvul.005G163800.9	-	853	PK_Tyr_Ser-Thr	PF07714.22	258	2.7e-43	149.2	0	1	1	3.2e-44	6.5e-43	147.9	0	3	256	545	810	543	812	0.91	98.4496
>50%	Phvul.005G163800.5	-	876	PK_Tyr_Ser-Thr	PF07714.22	258	2.9e-43	149.1	0	1	1	3.3e-44	6.9e-43	147.8	0	3	256	569	834	567	836	0.91	98.4496
>50%	Phvul.005G163800.6	-	876	PK_Tyr_Ser-Thr	PF07714.22	258	2.9e-43	149.1	0	1	1	3.3e-44	6.9e-43	147.8	0	3	256	569	834	567	836	0.91	98.4496
>50%	Phvul.005G163800.7	-	876	PK_Tyr_Ser-Thr	PF07714.22	258	2.9e-43	149.1	0	1	1	3.3e-44	6.9e-43	147.8	0	3	256	569	834	567	836	0.91	98.4496
>50%	Phvul.005G163800.2	-	877	PK_Tyr_Ser-Thr	PF07714.22	258	2.9e-43	149.1	0	1	1	3.3e-44	6.9e-43	147.8	0	3	256	569	834	567	836	0.91	98.4496
>50%	Phvul.005G163800.3	-	877	PK_Tyr_Ser-Thr	PF07714.22	258	2.9e-43	149.1	0	1	1	3.3e-44	6.9e-43	147.8	0	3	256	569	834	567	836	0.91	98.4496
>50%	Phvul.005G163800.4	-	877	PK_Tyr_Ser-Thr	PF07714.22	258	2.9e-43	149.1	0	1	1	3.3e-44	6.9e-43	147.8	0	3	256	569	834	567	836	0.85	98.4496
>50%	Phvul.002G184800.1	-	1132	PK_Tyr_Ser-Thr	PF07714.22	258	3.1e-43	149	0	1	1	2.2e-44	4.6e-43	148.4	0	4	257	838	1116	835	1117	0.85	98.4496
>50%	Phvul.005G054300.1	-	1124	PK_Tyr_Ser-Thr	PF07714.22	258	4e-43	148.6	0	1	1	3e-44	6.2e-43	148	0	4	257	818	1088	815	1089	0.83	98.4496
>50%	Phvul.L002151.1	-	1033	PK_Tyr_Ser-Thr	PF07714.22	258	4.5e-43	148.4	0	1	1	3.1e-44	6.3e-43	147.9	0	4	257	726	996	723	997	0.83	98.4496
>50%	Phvul.010G057100.1	-	799	PK_Tyr_Ser-Thr	PF07714.22	258	5.8e-43	148.1	0	1	1	1.9e-43	3.8e-42	145.4	0	3	256	515	790	514	792	0.93	98.4496
>50%	Phvul.003G193100.1	-	602	PK_Tyr_Ser-Thr	PF07714.22	258	6e-43	148	0	1	1	3.8e-44	7.9e-43	147.6	0	4	257	316	582	313	583	0.86	98.4496
>50%	Phvul.005G163500.1	-	880	PK_Tyr_Ser-Thr	PF07714.22	258	6.3e-43	148	0	1	1	7.1e-44	1.5e-42	146.7	0	4	257	574	839	572	840	0.95	98.4496
>50%	Phvul.003G149200.1	-	379	PK_Tyr_Ser-Thr	PF07714.22	258	6.9e-43	147.8	0	1	1	4.8e-44	1e-42	147.3	0	4	257	45	312	42	313	0.85	98.4496
>50%	Phvul.008G028200.1	-	344	PK_Tyr_Ser-Thr	PF07714.22	258	7.2e-43	147.8	0	1	1	5.6e-44	1.2e-42	147.1	0	4	257	42	298	39	299	0.93	98.4496
>50%	Phvul.011G054300.1	-	919	PK_Tyr_Ser-Thr	PF07714.22	258	7.8e-43	147.6	0	1	1	6.3e-44	1.3e-42	146.9	0	4	257	524	793	521	794	0.84	98.4496
>50%	Phvul.008G174300.1	-	609	PK_Tyr_Ser-Thr	PF07714.22	258	8.2e-43	147.6	0	1	1	5.8e-44	1.2e-42	147	0	3	256	306	571	305	573	0.89	98.4496
>50%	Phvul.004G175800.1	-	1016	PK_Tyr_Ser-Thr	PF07714.22	258	1e-42	147.3	0	1	1	7.3e-44	1.5e-42	146.7	0	4	257	699	977	696	978	0.88	98.4496
>50%	Phvul.005G162600.1	-	880	PK_Tyr_Ser-Thr	PF07714.22	258	1.1e-42	147.1	0	1	1	1.4e-43	2.8e-42	145.8	0	3	256	574	839	572	841	0.83	98.4496
>50%	Phvul.005G178500.1	-	366	PK_Tyr_Ser-Thr	PF07714.22	258	1.2e-42	147	0	1	1	1.9e-43	3.9e-42	145.3	0	3	256	42	309	40	311	0.88	98.4496
>50%	Phvul.006G174400.2	-	572	PK_Tyr_Ser-Thr	PF07714.22	258	1.3e-42	147	0	1	1	9e-44	1.9e-42	146.4	0	4	257	252	520	249	521	0.9	98.4496
>50%	Phvul.001G045400.1	-	667	PK_Tyr_Ser-Thr	PF07714.22	258	1.5e-42	146.7	0	1	1	9.7e-44	2e-42	146.3	0	4	257	354	617	351	618	0.88	98.4496
>50%	Phvul.006G174400.1	-	620	PK_Tyr_Ser-Thr	PF07714.22	258	1.5e-42	146.7	0	1	1	1.1e-43	2.3e-42	146.1	0	4	257	300	568	297	569	0.86	98.4496
>50%	Phvul.007G084400.1	-	1081	PK_Tyr_Ser-Thr	PF07714.22	258	2.4e-42	146.1	0	1	1	2e-43	4e-42	145.3	0	4	257	787	1055	784	1056	0.9	98.4496
>50%	Phvul.004G175900.1	-	1005	PK_Tyr_Ser-Thr	PF07714.22	258	3.1e-42	145.7	0	1	1	2.2e-43	4.5e-42	145.2	0	4	257	686	963	683	964	0.85	98.4496
>50%	Phvul.001G083100.1	-	377	PK_Tyr_Ser-Thr	PF07714.22	258	4e-42	145.3	0	1	1	2.9e-43	6e-42	144.7	0	4	257	79	344	76	345	0.86	98.4496
>50%	Phvul.009G184500.2	-	1112	PK_Tyr_Ser-Thr	PF07714.22	258	4.2e-42	145.3	0	1	1	4.8e-43	9.8e-42	144	0	4	257	826	1095	823	1096	0.9	98.4496
>50%	Phvul.004G175700.1	-	1011	PK_Tyr_Ser-Thr	PF07714.22	258	4.8e-42	145.1	0	1	1	3.6e-43	7.3e-42	144.5	0	4	257	699	971	696	972	0.87	98.4496
>50%	Phvul.003G267000.1	-	434	PK_Tyr_Ser-Thr	PF07714.22	258	5.3e-42	144.9	0	1	1	2.3e-42	4.7e-41	141.8	0	5	258	75	346	71	346	0.9	98.4496
>50%	Phvul.008G094500.1	-	673	PK_Tyr_Ser-Thr	PF07714.22	258	6.8e-42	144.6	0	1	1	4.4e-43	9.1e-42	144.1	0	4	257	352	615	349	616	0.88	98.4496
>50%	Phvul.011G161000.1	-	1052	PK_Tyr_Ser-Thr	PF07714.22	258	9.3e-42	144.1	0	1	1	6.5e-43	1.3e-41	143.6	0	3	256	770	1037	768	1039	0.86	98.4496
>50%	Phvul.011G182300.1	-	1057	PK_Tyr_Ser-Thr	PF07714.22	258	9.7e-42	144.1	0	1	1	6.8e-43	1.4e-41	143.5	0	4	257	787	1054	784	1055	0.88	98.4496
>50%	Phvul.001G137000.8	-	582	PK_Tyr_Ser-Thr	PF07714.22	258	1e-41	144	0	1	1	7.1e-43	1.5e-41	143.5	0	3	256	18	266	16	267	0.83	98.4496
>50%	Phvul.001G040600.1	-	607	PK_Tyr_Ser-Thr	PF07714.22	258	1e-41	144	0	1	1	6.5e-43	1.3e-41	143.6	0	4	257	338	592	335	593	0.91	98.4496
>50%	Phvul.006G174900.1	-	436	PK_Tyr_Ser-Thr	PF07714.22	258	1.2e-41	143.8	0	1	1	7.9e-43	1.6e-41	143.3	0	3	256	12	260	10	261	0.88	98.4496
>50%	Phvul.001G137000.7	-	627	PK_Tyr_Ser-Thr	PF07714.22	258	1.2e-41	143.8	0	1	1	8.4e-43	1.7e-41	143.2	0	3	256	6	254	4	255	0.88	98.4496
>50%	Phvul.001G137000.1	-	639	PK_Tyr_Ser-Thr	PF07714.22	258	1.2e-41	143.7	0	1	1	8.8e-43	1.8e-41	143.2	0	3	256	18	266	16	267	0.88	98.4496
>50%	Phvul.001G137000.4	-	639	PK_Tyr_Ser-Thr	PF07714.22	258	1.2e-41	143.7	0	1	1	8.8e-43	1.8e-41	143.2	0	3	256	18	266	16	267	0.88	98.4496
>50%	Phvul.001G137000.5	-	639	PK_Tyr_Ser-Thr	PF07714.22	258	1.2e-41	143.7	0	1	1	8.8e-43	1.8e-41	143.2	0	3	256	18	266	16	267	0.88	98.4496
>50%	Phvul.001G137000.6	-	639	PK_Tyr_Ser-Thr	PF07714.22	258	1.2e-41	143.7	0	1	1	8.8e-43	1.8e-41	143.2	0	3	256	18	266	16	267	0.88	98.4496
>50%	Phvul.001G137000.2	-	664	PK_Tyr_Ser-Thr	PF07714.22	258	1.3e-41	143.6	0	1	1	9.5e-43	2e-41	143.1	0	3	256	43	291	41	292	0.88	98.4496
>50%	Phvul.001G137000.3	-	664	PK_Tyr_Ser-Thr	PF07714.22	258	1.3e-41	143.6	0	1	1	9.5e-43	2e-41	143.1	0	3	256	43	291	41	292	0.92	98.4496
>50%	Phvul.003G015900.1	-	792	PK_Tyr_Ser-Thr	PF07714.22	258	1.5e-41	143.4	0	1	1	1.1e-42	2.2e-41	142.9	0	4	257	477	770	475	771	0.82	98.4496
>50%	Phvul.008G044600.1	-	721	PK_Tyr_Ser-Thr	PF07714.22	258	2.1e-41	143	0	1	1	1.3e-42	2.8e-41	142.6	0	4	257	437	695	434	696	0.91	98.4496
>50%	Phvul.009G112600.1	-	295	PK_Tyr_Ser-Thr	PF07714.22	258	2.1e-41	143	0	1	1	1.2e-42	2.5e-41	142.7	0	3	256	34	279	32	280	0.82	98.4496
>50%	Phvul.008G146600.1	-	949	PK_Tyr_Ser-Thr	PF07714.22	258	2.9e-41	142.5	0	1	1	2e-42	4.1e-41	142	0	5	258	668	932	664	932	0.85	98.4496
>50%	Phvul.009G046600.1	-	796	PK_Tyr_Ser-Thr	PF07714.22	258	5.7e-41	141.5	0	1	1	2.9e-41	5.9e-40	138.2	0	4	257	481	785	478	786	0.84	98.4496
>50%	Phvul.007G168000.1	-	410	PK_Tyr_Ser-Thr	PF07714.22	258	6.9e-41	141.3	0	1	1	4.8e-42	9.8e-41	140.8	0	3	256	117	378	115	380	0.87	98.4496
>50%	Phvul.008G027100.1	-	346	PK_Tyr_Ser-Thr	PF07714.22	258	9.5e-41	140.8	0	1	1	6.5e-42	1.3e-40	140.3	0	4	257	42	304	39	305	0.84	98.4496
>50%	Phvul.011G081200.1	-	612	PK_Tyr_Ser-Thr	PF07714.22	258	1.2e-40	140.4	0	1	1	1.7e-41	3.5e-40	139	0	5	258	231	506	227	506	0.87	98.4496
>50%	Phvul.008G026900.1	-	357	PK_Tyr_Ser-Thr	PF07714.22	258	1.3e-40	140.4	0	1	1	8.8e-42	1.8e-40	139.9	0	4	257	42	305	39	306	0.87	98.4496
>50%	Phvul.008G039400.1	-	515	PK_Tyr_Ser-Thr	PF07714.22	258	2e-40	139.7	0	1	1	1.4e-41	2.9e-40	139.2	0	2	255	20	266	19	268	0.87	98.4496
>50%	Phvul.008G039400.2	-	515	PK_Tyr_Ser-Thr	PF07714.22	258	2e-40	139.7	0	1	1	1.4e-41	2.9e-40	139.2	0	2	255	20	266	19	268	0.91	98.4496
>50%	Phvul.009G087500.1	-	446	PK_Tyr_Ser-Thr	PF07714.22	258	7.2e-40	137.9	0	1	1	5.1e-41	1.1e-39	137.4	0	2	255	12	260	11	262	0.78	98.4496
>50%	Phvul.001G165100.1	-	1020	PK_Tyr_Ser-Thr	PF07714.22	258	1.7e-39	136.7	0	1	1	1.2e-40	2.5e-39	136.2	0	3	256	714	986	712	988	0.82	98.4496
>50%	Phvul.007G153400.1	-	1019	PK_Tyr_Ser-Thr	PF07714.22	258	3.6e-39	135.6	0	1	1	2.5e-40	5.2e-39	135.1	0	4	257	711	983	708	984	0.91	98.4496
>50%	Phvul.004G128100.1	-	684	PK_Tyr_Ser-Thr	PF07714.22	258	6.4e-39	134.8	0	1	1	4e-40	8.2e-39	134.5	0	5	258	416	677	412	677	0.91	98.4496
>50%	Phvul.007G168100.1	-	626	PK_Tyr_Ser-Thr	PF07714.22	258	1.1e-38	134.1	0	1	1	9.6e-40	2e-38	133.2	0	4	257	286	556	283	557	0.9	98.4496
>50%	Phvul.001G154300.2	-	604	PK_Tyr_Ser-Thr	PF07714.22	258	3e-38	132.6	0	1	1	2.3e-39	4.6e-38	132	0	3	256	6	254	4	255	0.9	98.4496
>50%	Phvul.001G154300.3	-	604	PK_Tyr_Ser-Thr	PF07714.22	258	3e-38	132.6	0	1	1	2.3e-39	4.6e-38	132	0	3	256	6	254	4	255	0.9	98.4496
>50%	Phvul.001G154300.1	-	643	PK_Tyr_Ser-Thr	PF07714.22	258	3.5e-38	132.4	0	1	1	2.6e-39	5.3e-38	131.8	0	3	256	45	293	43	294	0.89	98.4496
>50%	Phvul.003G134100.1	-	356	PK_Tyr_Ser-Thr	PF07714.22	258	4.1e-38	132.2	0	1	1	2.6e-39	5.3e-38	131.8	0	3	256	72	328	70	329	0.82	98.4496
>50%	Phvul.008G044400.1	-	731	PK_Tyr_Ser-Thr	PF07714.22	258	4.8e-38	131.9	0	1	1	3.2e-39	6.6e-38	131.5	0	4	257	442	700	439	701	0.88	98.4496
>50%	Phvul.010G035800.1	-	609	PK_Tyr_Ser-Thr	PF07714.22	258	9.6e-38	131	0	1	1	7.4e-39	1.5e-37	130.3	0	4	257	303	573	300	574	0.88	98.4496
>50%	Phvul.010G035800.2	-	609	PK_Tyr_Ser-Thr	PF07714.22	258	9.6e-38	131	0	1	1	7.4e-39	1.5e-37	130.3	0	4	257	303	573	300	574	0.89	98.4496
>50%	Phvul.003G165700.1	-	452	PK_Tyr_Ser-Thr	PF07714.22	258	2e-37	129.9	0	1	1	1.3e-38	2.6e-37	129.5	0	3	256	19	266	17	267	0.9	98.4496
>50%	Phvul.008G248800.1	-	427	PK_Tyr_Ser-Thr	PF07714.22	258	2e-37	129.9	0	1	1	1.2e-38	2.5e-37	129.6	0	3	256	20	268	18	270	0.92	98.4496
>50%	Phvul.002G060200.1	-	683	PK_Tyr_Ser-Thr	PF07714.22	258	3.6e-37	129.1	0	1	1	2.3e-38	4.8e-37	128.7	0	5	258	415	676	411	676	0.81	98.4496
>50%	Phvul.009G198800.1	-	450	PK_Tyr_Ser-Thr	PF07714.22	258	4e-37	128.9	0	1	1	2.1e-37	4.4e-36	125.5	0	4	257	106	386	104	387	0.87	98.4496
>50%	Phvul.010G165200.2	-	625	PK_Tyr_Ser-Thr	PF07714.22	258	5e-37	128.6	0	1	1	4.6e-38	9.5e-37	127.7	0	5	258	346	609	343	609	0.87	98.4496
>50%	Phvul.010G165200.1	-	689	PK_Tyr_Ser-Thr	PF07714.22	258	5.7e-37	128.4	0	1	1	5.8e-38	1.2e-36	127.4	0	5	258	410	673	407	673	0.81	98.4496
>50%	Phvul.009G133000.1	-	606	PK_Tyr_Ser-Thr	PF07714.22	258	5.8e-37	128.4	0	1	1	5.6e-38	1.2e-36	127.4	0	4	257	320	585	317	586	0.77	98.4496
>50%	Phvul.006G181800.2	-	1001	PK_Tyr_Ser-Thr	PF07714.22	258	6.3e-37	128.3	0	1	1	4.4e-38	9.2e-37	127.8	0	4	257	690	967	687	968	0.89	98.4496
>50%	Phvul.003G165700.4	-	342	PK_Tyr_Ser-Thr	PF07714.22	258	9.6e-37	127.7	0	1	1	5.8e-38	1.2e-36	127.4	0	3	256	19	264	17	265	0.89	98.4496
>50%	Phvul.003G165700.2	-	450	PK_Tyr_Ser-Thr	PF07714.22	258	2e-36	126.6	0	1	1	1.3e-37	2.7e-36	126.2	0	3	256	19	264	17	265	0.87	98.4496
>50%	Phvul.002G196200.1	-	1164	PK_Tyr_Ser-Thr	PF07714.22	258	3.4e-36	125.9	0	1	1	2.8e-37	5.7e-36	125.1	0	4	257	870	1154	867	1155	0.9	98.4496
>50%	Phvul.007G255900.1	-	961	PK_Tyr_Ser-Thr	PF07714.22	258	5.9e-36	125.1	0	1	1	5e-37	1e-35	124.3	0	3	256	12	260	10	261	0.84	98.4496
>50%	Phvul.002G270000.1	-	642	PK_Tyr_Ser-Thr	PF07714.22	258	1.2e-35	124.1	0	1	1	7.9e-37	1.6e-35	123.7	0	1	254	33	284	33	287	0.9	98.4496
>50%	Phvul.007G174200.1	-	610	PK_Tyr_Ser-Thr	PF07714.22	258	1.6e-35	123.7	0	1	1	1.1e-36	2.2e-35	123.2	0	3	256	6	254	4	255	0.9	98.4496
>50%	Phvul.007G174200.2	-	610	PK_Tyr_Ser-Thr	PF07714.22	258	1.6e-35	123.7	0	1	1	1.1e-36	2.2e-35	123.2	0	3	256	6	254	4	255	0.9	98.4496
>50%	Phvul.006G076600.1	-	437	PK_Tyr_Ser-Thr	PF07714.22	258	1.8e-35	123.5	0	1	1	1.1e-36	2.3e-35	123.2	0	2	255	19	267	18	269	0.81	98.4496
>50%	Phvul.003G161500.1	-	445	PK_Tyr_Ser-Thr	PF07714.22	258	1.9e-35	123.4	0	1	1	3.4e-36	6.9e-35	121.6	0	4	257	106	385	104	386	0.83	98.4496
>50%	Phvul.003G288300.1	-	479	PK_Tyr_Ser-Thr	PF07714.22	258	5.7e-35	121.9	0	1	1	4.6e-36	9.4e-35	121.2	0	4	257	168	431	165	432	0.88	98.4496
>50%	Phvul.009G229800.1	-	356	PK_Tyr_Ser-Thr	PF07714.22	258	1.5e-34	120.5	0	1	1	9.5e-36	2e-34	120.1	0	3	256	72	328	70	329	0.9	98.4496
>50%	Phvul.007G112100.1	-	676	PK_Tyr_Ser-Thr	PF07714.22	258	4e-34	119.1	0	1	1	2.6e-35	5.3e-34	118.7	0	5	258	408	669	404	669	0.82	98.4496
>50%	Phvul.002G152100.1	-	884	PK_Tyr_Ser-Thr	PF07714.22	258	4.4e-34	119	0	1	1	4.8e-35	1e-33	117.8	0	4	257	599	873	596	874	0.92	98.4496
>50%	Phvul.003G214800.1	-	681	PK_Tyr_Ser-Thr	PF07714.22	258	4.7e-34	118.9	0	1	1	3.1e-35	6.4e-34	118.4	0	5	258	412	673	408	673	0.86	98.4496
>50%	Phvul.005G164200.1	-	849	PK_Tyr_Ser-Thr	PF07714.22	258	2.5e-32	113.2	0	1	1	3.8e-33	7.8e-32	111.6	0	3	256	558	811	556	813	0.86	98.4496
>50%	Phvul.002G021600.1	-	359	PK_Tyr_Ser-Thr	PF07714.22	258	1.1e-31	111.1	0	1	1	7.3e-33	1.5e-31	110.7	0	3	256	23	273	21	274	0.86	98.4496
>50%	Phvul.003G293600.1	-	416	PK_Tyr_Ser-Thr	PF07714.22	258	1.2e-31	111	0	1	1	7.4e-33	1.5e-31	110.6	0	3	256	83	333	81	334	0.86	98.4496
>50%	Phvul.009G157800.1	-	351	PK_Tyr_Ser-Thr	PF07714.22	258	3e-31	109.7	0	1	1	1.9e-32	4e-31	109.3	0	3	256	6	256	4	257	0.86	98.4496
>50%	Phvul.002G261200.1	-	341	PK_Tyr_Ser-Thr	PF07714.22	258	1.9e-30	107	0	1	1	1.2e-31	2.6e-30	106.6	0	2	255	5	255	4	257	0.85	98.4496
>50%	Phvul.008G176300.1	-	339	PK_Tyr_Ser-Thr	PF07714.22	258	4.6e-30	105.8	0	1	1	2.8e-31	5.8e-30	105.5	0	3	256	6	256	4	257	0.9	98.4496
>50%	Phvul.011G181900.1	-	353	PK_Tyr_Ser-Thr	PF07714.22	258	5.4e-30	105.6	0	1	1	6.1e-31	1.3e-29	104.4	0	5	258	72	348	69	348	0.85	98.4496
>50%	Phvul.008G179300.1	-	415	PK_Tyr_Ser-Thr	PF07714.22	258	6.2e-30	105.4	0	1	1	7.6e-31	1.6e-29	104	0	5	258	54	311	50	311	0.84	98.4496
>50%	Phvul.002G179600.4	-	390	PK_Tyr_Ser-Thr	PF07714.22	258	3.5e-29	102.9	0	1	1	2.2e-30	4.6e-29	102.5	0	2	255	25	283	24	285	0.88	98.4496
>50%	Phvul.006G043700.2	-	549	PK_Tyr_Ser-Thr	PF07714.22	258	3.8e-29	102.8	0	1	1	3.3e-30	6.8e-29	102	0	2	255	97	349	96	351	0.84	98.4496
>50%	Phvul.002G179600.1	-	448	PK_Tyr_Ser-Thr	PF07714.22	258	5.2e-29	102.3	0	1	1	3.3e-30	6.8e-29	102	0	2	255	25	283	24	285	0.86	98.4496
>50%	Phvul.009G190566.1	-	550	PK_Tyr_Ser-Thr	PF07714.22	258	1.8e-28	100.5	0	1	1	2.3e-29	4.8e-28	99.2	0	3	256	70	322	68	323	0.86	98.4496
>50%	Phvul.006G015300.1	-	544	PK_Tyr_Ser-Thr	PF07714.22	258	1.9e-28	100.5	0	1	1	1.7e-29	3.5e-28	99.6	0	2	255	89	341	88	343	0.86	98.4496
>50%	Phvul.003G194100.1	-	537	PK_Tyr_Ser-Thr	PF07714.22	258	6.9e-28	98.7	0	1	1	4.9e-29	1e-27	98.1	0	3	256	57	309	55	310	0.85	98.4496
>50%	Phvul.001G140900.2	-	410	PK_Tyr_Ser-Thr	PF07714.22	258	1.6e-27	97.5	0	1	1	1.3e-28	2.8e-27	96.7	0	5	258	121	390	117	390	0.87	98.4496
>50%	Phvul.003G078400.1	-	546	PK_Tyr_Ser-Thr	PF07714.22	258	4.2e-27	96.1	0	1	1	3.4e-28	7.1e-27	95.4	0	3	256	93	345	91	346	0.84	98.4496
>50%	Phvul.001G135300.1	-	538	PK_Tyr_Ser-Thr	PF07714.22	258	5.3e-27	95.8	0	1	1	3.9e-28	7.9e-27	95.2	0	2	255	60	312	59	314	0.79	98.4496
>50%	Phvul.005G025000.1	-	1638	PK_Tyr_Ser-Thr	PF07714.22	258	1.4e-26	94.4	0	1	1	1.2e-27	2.5e-26	93.5	0	2	255	147	436	146	439	0.87	98.4496
>50%	Phvul.008G122400.2	-	595	PK_Tyr_Ser-Thr	PF07714.22	258	4.2e-26	92.8	0	1	1	2.8e-27	5.8e-26	92.4	0	5	258	299	570	296	570	0.85	98.4496
>50%	Phvul.011G055400.1	-	539	PK_Tyr_Ser-Thr	PF07714.22	258	5.5e-26	92.4	0	1	1	4.4e-27	9.1e-26	91.7	0	2	255	68	320	67	322	0.87	98.4496
>50%	Phvul.008G122400.1	-	687	PK_Tyr_Ser-Thr	PF07714.22	258	5.8e-26	92.3	0	1	1	3.9e-27	8.1e-26	91.9	0	5	258	391	662	388	662	0.83	98.4496
>50%	Phvul.001G197700.1	-	575	PK_Tyr_Ser-Thr	PF07714.22	258	2.9e-24	86.8	0	1	1	3.5e-25	7.2e-24	85.5	0	3	256	112	364	110	365	0.77	98.4496
>50%	Phvul.007G107800.1	-	460	PK_Tyr_Ser-Thr	PF07714.22	258	2.2e-13	51.1	0	1	1	1.4e-14	2.9e-13	50.7	0	2	255	10	270	9	273	0.78	98.4496
>50%	Phvul.007G191200.1	-	453	PK_Tyr_Ser-Thr	PF07714.22	258	1.3e-12	48.6	0	1	1	8e-14	1.6e-12	48.3	0	2	255	10	270	9	273	0.78	98.4496
>50%	Phvul.007G191200.2	-	453	PK_Tyr_Ser-Thr	PF07714.22	258	1.3e-12	48.6	0	1	1	8e-14	1.6e-12	48.3	0	2	255	10	270	9	273	0.78	98.4496
>50%	Phvul.007G191200.3	-	454	PK_Tyr_Ser-Thr	PF07714.22	258	1.3e-12	48.6	0	1	1	8e-14	1.7e-12	48.3	0	2	255	10	270	9	273	0.78	98.4496
>50%	Phvul.007G191200.4	-	454	PK_Tyr_Ser-Thr	PF07714.22	258	1.3e-12	48.6	0	1	1	8e-14	1.7e-12	48.3	0	2	255	10	270	9	273	0.78	98.4496
>50%	Phvul.001G162300.1	-	452	PK_Tyr_Ser-Thr	PF07714.22	258	1.8e-12	48.1	0	1	1	1.3e-13	2.7e-12	47.6	0	2	255	10	270	9	273	0.81	98.062
>50%	Phvul.010G043600.1	-	857	PK_Tyr_Ser-Thr	PF07714.22	258	8.1e-68	229.5	0	2	2	1.3e-30	2.6e-29	103.3	0	5	257	542	818	538	819	0.88	98.062
>50%	Phvul.006G184700.1	-	459	PK_Tyr_Ser-Thr	PF07714.22	258	9.8e-63	212.9	0	1	1	6.1e-64	1.3e-62	212.5	0	6	258	158	409	153	409	0.88	98.062
>50%	Phvul.006G184700.2	-	459	PK_Tyr_Ser-Thr	PF07714.22	258	9.8e-63	212.9	0	1	1	6.1e-64	1.3e-62	212.5	0	6	258	158	409	153	409	0.92	98.062
>50%	Phvul.002G091900.1	-	422	PK_Tyr_Ser-Thr	PF07714.22	258	3.9e-62	210.9	0	1	1	2.4e-63	4.9e-62	210.6	0	6	258	151	404	146	404	0.92	98.062
>50%	Phvul.005G038600.1	-	313	PK_Tyr_Ser-Thr	PF07714.22	258	3.1e-60	204.7	0	1	1	1.8e-61	3.7e-60	204.4	0	6	258	56	304	51	304	0.87	98.062
>50%	Phvul.002G182900.2	-	369	PK_Tyr_Ser-Thr	PF07714.22	258	1.9e-52	179.2	0.1	1	1	1.2e-53	2.4e-52	178.8	0.1	4	256	24	289	21	291	0.87	98.062
>50%	Phvul.002G182900.1	-	406	PK_Tyr_Ser-Thr	PF07714.22	258	2.4e-52	178.8	0.1	1	1	1.5e-53	3.2e-52	178.4	0.1	4	256	61	326	58	328	0.96	98.062
>50%	Phvul.005G074300.1	-	698	PK_Tyr_Ser-Thr	PF07714.22	258	2.7e-51	175.4	0	1	1	2.3e-52	4.7e-51	174.6	0	4	256	18	263	15	264	0.91	98.062
>50%	Phvul.002G177200.1	-	935	PK_Tyr_Ser-Thr	PF07714.22	258	1e-50	173.5	0	1	1	8.4e-52	1.7e-50	172.7	0	3	255	609	874	608	877	0.91	98.062
>50%	Phvul.011G147100.1	-	815	PK_Tyr_Ser-Thr	PF07714.22	258	1.7e-50	172.7	0	1	1	1.2e-51	2.5e-50	172.2	0	3	255	500	766	498	769	0.83	98.062
>50%	Phvul.010G018900.2	-	823	PK_Tyr_Ser-Thr	PF07714.22	258	3.8e-50	171.6	0	1	1	2.7e-51	5.5e-50	171.1	0	2	254	506	773	505	777	0.83	98.062
>50%	Phvul.010G018900.1	-	825	PK_Tyr_Ser-Thr	PF07714.22	258	3.8e-50	171.6	0	1	1	2.7e-51	5.5e-50	171.1	0	2	254	508	775	507	779	0.95	98.062
>50%	Phvul.009G239600.1	-	374	PK_Tyr_Ser-Thr	PF07714.22	258	4.1e-50	171.5	0	1	1	2.9e-51	5.9e-50	171	0	6	258	24	289	20	289	0.88	98.062
>50%	Phvul.011G167800.1	-	1005	PK_Tyr_Ser-Thr	PF07714.22	258	4.7e-50	171.3	0	1	1	4.4e-51	9e-50	170.4	0	5	257	663	929	659	930	0.93	98.062
>50%	Phvul.003G170200.1	-	499	PK_Tyr_Ser-Thr	PF07714.22	258	6.7e-50	170.8	0	1	1	4.7e-51	9.7e-50	170.3	0	6	258	218	485	213	485	0.91	98.062
>50%	Phvul.009G025700.1	-	579	PK_Tyr_Ser-Thr	PF07714.22	258	7.6e-50	170.6	0	1	1	5.3e-51	1.1e-49	170.1	0	4	256	309	555	306	556	0.91	98.062
>50%	Phvul.009G025700.2	-	579	PK_Tyr_Ser-Thr	PF07714.22	258	7.6e-50	170.6	0	1	1	5.3e-51	1.1e-49	170.1	0	4	256	309	555	306	556	0.82	98.062
>50%	Phvul.002G049301.1	-	551	PK_Tyr_Ser-Thr	PF07714.22	258	7.8e-50	170.6	0	1	1	7.2e-51	1.5e-49	169.7	0	5	257	241	507	237	508	0.9	98.062
>50%	Phvul.006G194700.1	-	829	PK_Tyr_Ser-Thr	PF07714.22	258	8.5e-50	170.5	0	1	1	6e-51	1.2e-49	169.9	0	4	256	514	780	511	782	0.93	98.062
>50%	Phvul.002G220500.1	-	838	PK_Tyr_Ser-Thr	PF07714.22	258	2.4e-49	169	0	1	1	1.5e-50	3.2e-49	168.6	0	3	255	523	788	521	791	0.89	98.062
>50%	Phvul.007G050500.1	-	669	PK_Tyr_Ser-Thr	PF07714.22	258	4e-49	168.3	0	1	1	2.7e-50	5.6e-49	167.8	0	4	256	344	612	341	614	0.93	98.062
>50%	Phvul.008G056900.1	-	650	PK_Tyr_Ser-Thr	PF07714.22	258	4e-49	168.3	0	1	1	2.9e-50	5.9e-49	167.7	0	4	256	340	605	337	607	0.93	98.062
>50%	Phvul.006G194500.1	-	849	PK_Tyr_Ser-Thr	PF07714.22	258	5.6e-49	167.8	0	1	1	3.7e-50	7.5e-49	167.4	0	4	256	537	802	534	804	0.94	98.062
>50%	Phvul.003G287101.1	-	449	PK_Tyr_Ser-Thr	PF07714.22	258	5.6e-49	167.8	0	1	1	3.5e-50	7.1e-49	167.4	0	5	257	125	389	121	390	0.87	98.062
>50%	Phvul.005G013100.1	-	362	PK_Tyr_Ser-Thr	PF07714.22	258	6.3e-49	167.6	1.1	1	1	3.8e-50	7.8e-49	167.3	0	6	258	62	319	58	319	0.85	98.062
>50%	Phvul.008G077800.1	-	664	PK_Tyr_Ser-Thr	PF07714.22	258	1.5e-48	166.4	0	1	1	2.4e-49	5e-48	164.7	0	4	256	347	614	344	616	0.89	98.062
>50%	Phvul.003G239300.2	-	832	PK_Tyr_Ser-Thr	PF07714.22	258	1.6e-48	166.3	0	1	1	1.2e-49	2.5e-48	165.7	0	3	255	491	756	489	759	0.81	98.062
>50%	Phvul.002G046100.1	-	810	PK_Tyr_Ser-Thr	PF07714.22	258	1.6e-48	166.3	0	1	1	1.6e-49	3.4e-48	165.2	0	3	255	523	794	522	797	0.81	98.062
>50%	Phvul.002G046100.2	-	810	PK_Tyr_Ser-Thr	PF07714.22	258	1.6e-48	166.3	0	1	1	1.6e-49	3.4e-48	165.2	0	3	255	523	794	522	797	0.89	98.062
>50%	Phvul.011G150100.1	-	772	PK_Tyr_Ser-Thr	PF07714.22	258	2.7e-48	165.5	0	1	1	2e-49	4.1e-48	165	0	3	255	455	722	453	725	0.89	98.062
>50%	Phvul.003G137700.3	-	353	PK_Tyr_Ser-Thr	PF07714.22	258	2.8e-48	165.5	0	1	1	1.7e-49	3.5e-48	165.2	0	5	257	42	308	38	309	0.89	98.062
>50%	Phvul.004G112000.1	-	896	PK_Tyr_Ser-Thr	PF07714.22	258	3.2e-48	165.3	0	1	1	2.1e-49	4.3e-48	164.9	0	3	255	412	661	410	663	0.92	98.062
>50%	Phvul.008G168100.1	-	584	PK_Tyr_Ser-Thr	PF07714.22	258	3.2e-48	165.3	0	1	1	2.1e-49	4.3e-48	164.9	0	4	256	315	561	312	563	0.89	98.062
>50%	Phvul.003G269700.1	-	398	PK_Tyr_Ser-Thr	PF07714.22	258	4.3e-48	164.9	0	1	1	3.4e-49	7e-48	164.2	0	5	257	87	364	83	365	0.89	98.062
>50%	Phvul.003G137700.2	-	429	PK_Tyr_Ser-Thr	PF07714.22	258	4.8e-48	164.7	0	1	1	3.1e-49	6.3e-48	164.3	0	5	257	118	384	114	385	0.89	98.062
>50%	Phvul.003G137700.1	-	448	PK_Tyr_Ser-Thr	PF07714.22	258	5.5e-48	164.5	0	1	1	3.5e-49	7.2e-48	164.2	0	5	257	137	403	133	404	0.87	98.062
>50%	Phvul.008G264400.2	-	932	PK_Tyr_Ser-Thr	PF07714.22	258	5.9e-48	164.4	0	1	1	5e-49	1e-47	163.6	0	4	256	588	855	585	857	0.86	98.062
>50%	Phvul.002G119900.1	-	693	PK_Tyr_Ser-Thr	PF07714.22	258	5.9e-48	164.4	0	1	1	4.5e-49	9.2e-48	163.8	0	4	256	364	632	361	634	0.87	98.062
>50%	Phvul.008G264400.1	-	1027	PK_Tyr_Ser-Thr	PF07714.22	258	7e-48	164.2	0	1	1	6e-49	1.2e-47	163.4	0	4	256	683	950	680	952	0.87	98.062
>50%	Phvul.005G077400.1	-	617	PK_Tyr_Ser-Thr	PF07714.22	258	1.1e-47	163.5	0	1	1	1.1e-48	2.2e-47	162.5	0	4	256	277	543	274	545	0.9	98.062
>50%	Phvul.004G124900.1	-	847	PK_Tyr_Ser-Thr	PF07714.22	258	1.2e-47	163.4	0	1	1	9.2e-49	1.9e-47	162.8	0	4	256	526	794	523	796	0.84	98.062
>50%	Phvul.001G265500.1	-	931	PK_Tyr_Ser-Thr	PF07714.22	258	1.2e-47	163.4	0	1	1	1.1e-48	2.2e-47	162.5	0	3	255	586	857	584	860	0.92	98.062
>50%	Phvul.002G115800.3	-	359	PK_Tyr_Ser-Thr	PF07714.22	258	1.3e-47	163.4	0	1	1	8.1e-49	1.7e-47	163	0	6	258	71	348	66	348	0.92	98.062
>50%	Phvul.002G115800.1	-	361	PK_Tyr_Ser-Thr	PF07714.22	258	1.3e-47	163.3	0	1	1	8.2e-49	1.7e-47	162.9	0	6	258	73	350	68	350	0.86	98.062
>50%	Phvul.005G078900.2	-	726	PK_Tyr_Ser-Thr	PF07714.22	258	1.3e-47	163.3	0	1	1	1e-48	2.2e-47	162.6	0	5	257	397	663	393	664	0.86	98.062
>50%	Phvul.006G084600.1	-	646	PK_Tyr_Ser-Thr	PF07714.22	258	1.5e-47	163.1	0	1	1	1.2e-48	2.4e-47	162.4	0	4	256	328	597	325	599	0.96	98.062
>50%	Phvul.007G004200.1	-	364	PK_Tyr_Ser-Thr	PF07714.22	258	2e-47	162.7	0	1	1	1.3e-48	2.6e-47	162.3	0	6	258	76	349	72	349	0.96	98.062
>50%	Phvul.007G004200.2	-	364	PK_Tyr_Ser-Thr	PF07714.22	258	2e-47	162.7	0	1	1	1.3e-48	2.6e-47	162.3	0	6	258	76	349	72	349	0.85	98.062
>50%	Phvul.002G046500.2	-	788	PK_Tyr_Ser-Thr	PF07714.22	258	2.6e-47	162.3	0	1	1	2.8e-48	5.8e-47	161.2	0	4	256	487	758	485	760	0.96	98.062
>50%	Phvul.007G004200.3	-	404	PK_Tyr_Ser-Thr	PF07714.22	258	2.7e-47	162.2	0	1	1	1.8e-48	3.7e-47	161.8	0	6	258	116	389	112	389	0.91	98.062
>50%	Phvul.007G221800.1	-	1111	PK_Tyr_Ser-Thr	PF07714.22	258	3e-47	162.1	0	1	1	2e-48	4.2e-47	161.6	0	6	258	818	1086	813	1086	0.95	98.062
>50%	Phvul.001G216800.1	-	361	PK_Tyr_Ser-Thr	PF07714.22	258	3.1e-47	162.1	0	1	1	1.9e-48	3.9e-47	161.8	0	6	258	74	345	70	345	0.95	98.062
>50%	Phvul.001G216800.3	-	361	PK_Tyr_Ser-Thr	PF07714.22	258	3.1e-47	162.1	0	1	1	1.9e-48	3.9e-47	161.8	0	6	258	74	345	70	345	0.95	98.062
>50%	Phvul.001G216800.4	-	361	PK_Tyr_Ser-Thr	PF07714.22	258	3.1e-47	162.1	0	1	1	1.9e-48	3.9e-47	161.8	0	6	258	74	345	70	345	0.91	98.062
>50%	Phvul.008G077200.1	-	434	PK_Tyr_Ser-Thr	PF07714.22	258	3.3e-47	162	0	1	1	2.4e-48	5e-47	161.4	0	6	258	94	366	90	366	0.9	98.062
>50%	Phvul.007G053700.1	-	624	PK_Tyr_Ser-Thr	PF07714.22	258	3.8e-47	161.8	0	1	1	2.6e-48	5.4e-47	161.3	0	4	256	53	309	50	310	0.86	98.062
>50%	Phvul.003G021700.1	-	407	PK_Tyr_Ser-Thr	PF07714.22	258	3.8e-47	161.8	0	1	1	2.5e-48	5.2e-47	161.3	0	3	255	54	319	52	322	0.89	98.062
>50%	Phvul.007G072801.1	-	923	PK_Tyr_Ser-Thr	PF07714.22	258	4.1e-47	161.7	0	1	1	2.8e-48	5.7e-47	161.2	0	3	255	437	686	435	688	0.89	98.062
>50%	Phvul.007G072801.2	-	923	PK_Tyr_Ser-Thr	PF07714.22	258	4.1e-47	161.7	0	1	1	2.8e-48	5.7e-47	161.2	0	3	255	437	686	435	688	0.88	98.062
>50%	Phvul.011G156200.1	-	793	PK_Tyr_Ser-Thr	PF07714.22	258	4.4e-47	161.6	0	1	1	3.5e-48	7.2e-47	160.9	0	3	255	477	743	475	746	0.87	98.062
>50%	Phvul.003G063700.1	-	615	PK_Tyr_Ser-Thr	PF07714.22	258	4.6e-47	161.5	0	1	1	6.3e-48	1.3e-46	160	0	4	256	314	585	311	587	0.91	98.062
>50%	Phvul.004G027300.1	-	466	PK_Tyr_Ser-Thr	PF07714.22	258	5.7e-47	161.2	0	1	1	5e-48	1e-46	160.4	0	6	258	112	388	107	388	0.83	98.062
>50%	Phvul.005G078500.1	-	998	PK_Tyr_Ser-Thr	PF07714.22	258	6.3e-47	161.1	0	1	1	4.5e-48	9.2e-47	160.5	0	3	255	666	932	664	935	0.93	98.062
>50%	Phvul.007G241300.1	-	1340	PK_Tyr_Ser-Thr	PF07714.22	258	6.4e-47	161	0.1	1	1	9e-48	1.9e-46	159.5	0	3	255	8	251	6	253	0.9	98.062
>50%	Phvul.011G108700.1	-	1011	PK_Tyr_Ser-Thr	PF07714.22	258	8.2e-47	160.7	0	1	1	5.9e-48	1.2e-46	160.1	0	4	256	696	962	693	964	0.88	98.062
>50%	Phvul.007G052500.1	-	665	PK_Tyr_Ser-Thr	PF07714.22	258	8.3e-47	160.7	0	1	1	6.1e-48	1.3e-46	160.1	0	4	256	336	601	333	603	0.91	98.062
>50%	Phvul.010G163200.4	-	494	PK_Tyr_Ser-Thr	PF07714.22	258	1.3e-46	160.1	0	1	1	1e-47	2.1e-46	159.4	0	4	256	25	279	23	280	0.81	98.062
>50%	Phvul.001G173600.1	-	355	PK_Tyr_Ser-Thr	PF07714.22	258	1.3e-46	160.1	0	1	1	1.3e-47	2.8e-46	158.9	0	4	256	52	321	49	323	0.91	98.062
>50%	Phvul.010G163200.3	-	507	PK_Tyr_Ser-Thr	PF07714.22	258	1.3e-46	160	0	1	1	1.1e-47	2.2e-46	159.3	0	4	256	25	279	23	280	0.81	98.062
>50%	Phvul.007G154500.1	-	727	PK_Tyr_Ser-Thr	PF07714.22	258	1.6e-46	159.7	0	1	1	2.7e-47	5.6e-46	158	0	4	256	343	610	340	612	0.88	98.062
>50%	Phvul.008G115500.1	-	655	PK_Tyr_Ser-Thr	PF07714.22	258	1.8e-46	159.5	0	1	1	2e-47	4.1e-46	158.4	0	5	257	367	640	363	641	0.88	98.062
>50%	Phvul.007G049600.1	-	685	PK_Tyr_Ser-Thr	PF07714.22	258	2.2e-46	159.3	0	1	1	1.5e-47	3.2e-46	158.8	0	4	256	356	621	353	623	0.87	98.062
>50%	Phvul.007G268200.2	-	910	PK_Tyr_Ser-Thr	PF07714.22	258	2.2e-46	159.3	0	1	1	1.5e-47	3.2e-46	158.7	0	4	256	567	838	564	840	0.9	98.062
>50%	Phvul.009G011400.1	-	383	PK_Tyr_Ser-Thr	PF07714.22	258	2.2e-46	159.3	0	1	1	1.6e-47	3.4e-46	158.7	0	5	257	65	340	61	341	0.85	98.062
>50%	Phvul.001G195500.1	-	942	PK_Tyr_Ser-Thr	PF07714.22	258	2.3e-46	159.2	0	1	1	1.6e-47	3.3e-46	158.7	0	4	256	599	870	596	872	0.94	98.062
>50%	Phvul.009G239500.1	-	413	PK_Tyr_Ser-Thr	PF07714.22	258	2.4e-46	159.2	0	1	1	1.7e-47	3.5e-46	158.6	0	5	257	78	344	75	345	0.87	98.062
>50%	Phvul.007G268200.1	-	958	PK_Tyr_Ser-Thr	PF07714.22	258	2.4e-46	159.1	0	1	1	1.7e-47	3.5e-46	158.6	0	4	256	615	886	612	888	0.91	98.062
>50%	Phvul.010G163200.2	-	696	PK_Tyr_Ser-Thr	PF07714.22	258	2.6e-46	159	0	1	1	2.2e-47	4.6e-46	158.2	0	4	256	25	279	23	280	0.91	98.062
>50%	Phvul.010G163200.1	-	703	PK_Tyr_Ser-Thr	PF07714.22	258	2.7e-46	159	0	1	1	2.3e-47	4.7e-46	158.2	0	4	256	25	279	23	280	0.93	98.062
>50%	Phvul.002G065500.1	-	485	PK_Tyr_Ser-Thr	PF07714.22	258	3.2e-46	158.8	0	1	1	3.1e-47	6.4e-46	157.8	0	6	258	134	409	129	409	0.88	98.062
>50%	Phvul.006G180200.1	-	930	PK_Tyr_Ser-Thr	PF07714.22	258	3.7e-46	158.5	0	1	1	2.5e-47	5.2e-46	158	0	5	257	613	876	609	877	0.9	98.062
>50%	Phvul.002G089100.1	-	410	PK_Tyr_Ser-Thr	PF07714.22	258	3.9e-46	158.5	0	1	1	3e-47	6.1e-46	157.8	0	5	257	79	354	75	355	0.9	98.062
>50%	Phvul.010G043100.1	-	429	PK_Tyr_Ser-Thr	PF07714.22	258	4e-46	158.4	0	1	1	2.9e-47	6e-46	157.9	0	6	258	80	356	75	356	0.88	98.062
>50%	Phvul.009G138532.1	-	493	PK_Tyr_Ser-Thr	PF07714.22	258	4.2e-46	158.4	0	1	1	2.7e-47	5.5e-46	158	0	4	256	183	450	180	452	0.92	98.062
>50%	Phvul.002G066400.1	-	484	PK_Tyr_Ser-Thr	PF07714.22	258	4.3e-46	158.3	0	1	1	5.1e-47	1.1e-45	157.1	0	6	258	134	409	129	409	0.92	98.062
>50%	Phvul.002G066400.2	-	484	PK_Tyr_Ser-Thr	PF07714.22	258	4.3e-46	158.3	0	1	1	5.1e-47	1.1e-45	157.1	0	6	258	134	409	129	409	0.92	98.062
>50%	Phvul.002G066400.3	-	484	PK_Tyr_Ser-Thr	PF07714.22	258	4.3e-46	158.3	0	1	1	5.1e-47	1.1e-45	157.1	0	6	258	134	409	129	409	0.95	98.062
>50%	Phvul.003G120800.1	-	360	PK_Tyr_Ser-Thr	PF07714.22	258	5.1e-46	158.1	0	1	1	3.2e-47	6.6e-46	157.7	0	6	258	72	343	68	343	0.95	98.062
>50%	Phvul.003G120800.2	-	360	PK_Tyr_Ser-Thr	PF07714.22	258	5.1e-46	158.1	0	1	1	3.2e-47	6.6e-46	157.7	0	6	258	72	343	68	343	0.88	98.062
>50%	Phvul.007G260500.1	-	657	PK_Tyr_Ser-Thr	PF07714.22	258	5.8e-46	157.9	0	1	1	4.6e-47	9.4e-46	157.2	0	3	255	338	606	336	609	0.86	98.062
>50%	Phvul.002G017700.1	-	503	PK_Tyr_Ser-Thr	PF07714.22	258	7.2e-46	157.6	0	1	1	5e-47	1e-45	157.1	0	5	257	176	442	172	443	0.91	98.062
>50%	Phvul.009G011400.2	-	380	PK_Tyr_Ser-Thr	PF07714.22	258	7.6e-46	157.5	0	1	1	5.6e-47	1.2e-45	156.9	0	5	257	65	337	61	338	0.88	98.062
>50%	Phvul.008G059400.1	-	493	PK_Tyr_Ser-Thr	PF07714.22	258	1.5e-45	156.6	0	1	1	9.4e-47	1.9e-45	156.2	0	5	257	169	435	165	436	0.8	98.062
>50%	Phvul.007G048500.1	-	677	PK_Tyr_Ser-Thr	PF07714.22	258	1.5e-45	156.6	0	1	1	1.3e-46	2.7e-45	155.7	0	4	256	348	613	345	615	0.92	98.062
>50%	Phvul.003G038800.1	-	840	PK_Tyr_Ser-Thr	PF07714.22	258	1.6e-45	156.5	0	1	1	1.1e-46	2.2e-45	156	0	6	258	528	793	523	793	0.9	98.062
>50%	Phvul.007G241300.2	-	1346	PK_Tyr_Ser-Thr	PF07714.22	258	1.6e-45	156.5	0.1	1	1	2.2e-46	4.6e-45	155	0	3	255	8	257	6	259	0.89	98.062
>50%	Phvul.011G152100.1	-	819	PK_Tyr_Ser-Thr	PF07714.22	258	1.7e-45	156.3	0	1	1	2.1e-46	4.3e-45	155	0	5	257	509	774	505	775	0.89	98.062
>50%	Phvul.002G290600.2	-	1168	PK_Tyr_Ser-Thr	PF07714.22	258	3.6e-45	155.3	0	1	1	2.9e-46	5.9e-45	154.6	0	4	256	403	652	400	653	0.91	98.062
>50%	Phvul.003G062700.2	-	533	PK_Tyr_Ser-Thr	PF07714.22	258	4.1e-45	155.1	0	1	1	2.9e-46	5.9e-45	154.6	0	4	256	215	478	212	480	0.88	98.062
>50%	Phvul.003G130400.1	-	480	PK_Tyr_Ser-Thr	PF07714.22	258	5e-45	154.8	0	1	1	5.2e-46	1.1e-44	153.7	0	5	257	82	354	78	355	0.9	98.062
>50%	Phvul.006G091500.1	-	653	PK_Tyr_Ser-Thr	PF07714.22	258	5.9e-45	154.6	0	1	1	4.1e-46	8.4e-45	154.1	0	4	256	68	324	65	325	0.91	98.062
>50%	Phvul.003G062700.1	-	655	PK_Tyr_Ser-Thr	PF07714.22	258	6.5e-45	154.4	0	1	1	4.7e-46	9.6e-45	153.9	0	4	256	337	600	334	602	0.88	98.062
>50%	Phvul.001G019100.1	-	683	PK_Tyr_Ser-Thr	PF07714.22	258	1.3e-44	153.5	0	1	1	8.4e-46	1.7e-44	153.1	0	4	256	310	564	307	566	0.89	98.062
>50%	Phvul.001G090800.2	-	419	PK_Tyr_Ser-Thr	PF07714.22	258	1.8e-44	153	0	1	1	2.7e-45	5.5e-44	151.4	0	6	258	80	347	75	347	0.89	98.062
>50%	Phvul.001G090800.4	-	419	PK_Tyr_Ser-Thr	PF07714.22	258	1.8e-44	153	0	1	1	2.7e-45	5.5e-44	151.4	0	6	258	80	347	75	347	0.87	98.062
>50%	Phvul.006G200800.1	-	639	PK_Tyr_Ser-Thr	PF07714.22	258	2.6e-44	152.5	0	1	1	1.8e-45	3.7e-44	152	0	4	256	329	593	326	595	0.91	98.062
>50%	Phvul.008G279300.1	-	662	PK_Tyr_Ser-Thr	PF07714.22	258	4.2e-44	151.8	0	1	1	2.8e-45	5.8e-44	151.4	0	5	257	348	613	344	614	0.92	98.062
>50%	Phvul.006G146100.1	-	713	PK_Tyr_Ser-Thr	PF07714.22	258	6.2e-44	151.3	0	1	1	4e-45	8.3e-44	150.8	0	6	258	409	679	404	679	0.82	98.062
>50%	Phvul.001G163800.1	-	1229	PK_Tyr_Ser-Thr	PF07714.22	258	6.6e-44	151.2	0	1	1	4.7e-45	9.7e-44	150.6	0	6	258	934	1204	930	1204	0.83	98.062
>50%	Phvul.001G163700.1	-	1239	PK_Tyr_Ser-Thr	PF07714.22	258	9.3e-44	150.7	0	1	1	6.5e-45	1.3e-43	150.2	0	6	258	939	1209	935	1209	0.92	98.062
>50%	Phvul.011G112700.1	-	814	PK_Tyr_Ser-Thr	PF07714.22	258	1.4e-43	150.1	0	1	1	9.4e-45	1.9e-43	149.6	0	4	256	527	796	524	798	0.85	98.062
>50%	Phvul.006G108400.2	-	389	PK_Tyr_Ser-Thr	PF07714.22	258	2e-42	146.3	0	1	1	2.6e-43	5.4e-42	144.9	0	5	257	74	343	70	344	0.88	98.062
>50%	Phvul.001G040000.1	-	666	PK_Tyr_Ser-Thr	PF07714.22	258	3.3e-42	145.6	0	1	1	2.1e-43	4.4e-42	145.2	0	4	256	355	617	352	619	0.85	98.062
>50%	Phvul.009G061350.1	-	534	PK_Tyr_Ser-Thr	PF07714.22	258	3.7e-42	145.4	0	1	1	5.6e-43	1.1e-41	143.8	0	4	256	164	433	161	435	0.86	98.062
>50%	Phvul.008G156400.1	-	664	PK_Tyr_Ser-Thr	PF07714.22	258	3.9e-42	145.4	0	1	1	2.8e-43	5.7e-42	144.8	0	3	255	328	591	326	594	0.85	98.062
>50%	Phvul.011G007200.1	-	1020	PK_Tyr_Ser-Thr	PF07714.22	258	4e-42	145.3	0	1	1	3e-43	6.2e-42	144.7	0	4	256	708	978	706	980	0.83	98.062
>50%	Phvul.005G164500.1	-	880	PK_Tyr_Ser-Thr	PF07714.22	258	4.9e-42	145	0	1	1	1.3e-42	2.7e-41	142.6	0	3	255	577	841	576	844	0.91	98.062
>50%	Phvul.002G276900.1	-	595	PK_Tyr_Ser-Thr	PF07714.22	258	5.3e-42	144.9	0	1	1	3.7e-43	7.6e-42	144.4	0	5	257	277	545	273	546	0.88	98.062
>50%	Phvul.002G304500.1	-	676	PK_Tyr_Ser-Thr	PF07714.22	258	6.7e-42	144.6	0	1	1	5.7e-43	1.2e-41	143.8	0	5	257	404	669	400	670	0.81	98.062
>50%	Phvul.003G040200.1	-	1131	PK_Tyr_Ser-Thr	PF07714.22	258	6.7e-42	144.6	0	1	1	4.6e-43	9.5e-42	144.1	0	5	257	788	1061	784	1062	0.9	98.062
>50%	Phvul.002G125100.1	-	595	PK_Tyr_Ser-Thr	PF07714.22	258	7.6e-42	144.4	0	1	1	5.3e-43	1.1e-41	143.9	0	4	256	313	575	310	577	0.85	98.062
>50%	Phvul.001G040500.1	-	661	PK_Tyr_Ser-Thr	PF07714.22	258	9.4e-42	144.1	0	1	1	6.3e-43	1.3e-41	143.6	0	4	256	352	614	349	616	0.9	98.062
>50%	Phvul.005G106800.1	-	807	PK_Tyr_Ser-Thr	PF07714.22	258	1e-41	144	0	1	1	7.3e-43	1.5e-41	143.4	0	4	256	521	790	518	792	0.88	98.062
>50%	Phvul.008G106500.1	-	1032	PK_Tyr_Ser-Thr	PF07714.22	258	1.2e-41	143.8	0	1	1	8.7e-43	1.8e-41	143.2	0	4	256	761	1028	758	1029	0.93	98.062
>50%	Phvul.001G040700.1	-	672	PK_Tyr_Ser-Thr	PF07714.22	258	1.4e-41	143.5	0	1	1	9.7e-43	2e-41	143	0	5	257	361	623	358	624	0.81	98.062
>50%	Phvul.005G164300.1	-	877	PK_Tyr_Ser-Thr	PF07714.22	258	1.5e-41	143.4	0	1	1	2e-42	4.1e-41	142	0	3	255	574	838	573	841	0.88	98.062
>50%	Phvul.008G029500.1	-	343	PK_Tyr_Ser-Thr	PF07714.22	258	1.9e-41	143.1	0	1	1	1.5e-42	3e-41	142.4	0	4	256	47	310	44	312	0.91	98.062
>50%	Phvul.006G033300.1	-	346	PK_Tyr_Ser-Thr	PF07714.22	258	3.2e-41	142.4	0	1	1	2.3e-42	4.7e-41	141.8	0	3	255	84	324	83	327	0.83	98.062
>50%	Phvul.010G140200.1	-	750	PK_Tyr_Ser-Thr	PF07714.22	258	6.1e-41	141.5	0	1	1	7.3e-42	1.5e-40	140.2	0	5	257	407	672	403	673	0.86	98.062
>50%	Phvul.001G040300.1	-	664	PK_Tyr_Ser-Thr	PF07714.22	258	6.5e-41	141.4	0	1	1	4.3e-42	8.9e-41	140.9	0	4	256	355	617	352	619	0.88	98.062
>50%	Phvul.006G220800.1	-	341	PK_Tyr_Ser-Thr	PF07714.22	258	7.5e-41	141.1	0	1	1	4.9e-42	1e-40	140.7	0	4	256	18	260	16	261	0.83	98.062
>50%	Phvul.005G160700.1	-	697	PK_Tyr_Ser-Thr	PF07714.22	258	7.9e-41	141.1	0	1	1	1.9e-41	4e-40	138.8	0	5	257	408	673	404	674	0.88	98.062
>50%	Phvul.005G073800.1	-	1054	PK_Tyr_Ser-Thr	PF07714.22	258	2e-40	139.8	0	1	1	1.6e-41	3.3e-40	139	0	4	256	776	1042	773	1044	0.8	98.062
>50%	Phvul.001G146800.1	-	403	PK_Tyr_Ser-Thr	PF07714.22	258	2.4e-40	139.5	0	1	1	2.1e-41	4.3e-40	138.7	0	4	256	113	373	110	375	0.82	98.062
>50%	Phvul.009G046900.1	-	993	PK_Tyr_Ser-Thr	PF07714.22	258	2.8e-40	139.2	0	1	1	2e-40	4.1e-39	135.5	0	4	256	678	981	675	983	0.83	98.062
>50%	Phvul.008G045200.1	-	741	PK_Tyr_Ser-Thr	PF07714.22	258	4.7e-40	138.5	0	1	1	3e-41	6.1e-40	138.2	0	4	256	446	708	443	710	0.91	98.062
>50%	Phvul.008G159500.1	-	1086	PK_Tyr_Ser-Thr	PF07714.22	258	1.5e-39	136.9	0	1	1	1e-40	2.1e-39	136.4	0	5	257	762	1032	758	1033	0.85	98.062
>50%	Phvul.008G047600.1	-	778	PK_Tyr_Ser-Thr	PF07714.22	258	2.8e-39	136	0	1	1	1.9e-40	3.9e-39	135.5	0	6	258	494	758	489	758	0.87	98.062
>50%	Phvul.009G260500.1	-	1125	PK_Tyr_Ser-Thr	PF07714.22	258	7.1e-39	134.7	0	1	1	5.3e-40	1.1e-38	134.1	0	4	256	844	1110	841	1112	0.84	98.062
>50%	Phvul.008G122200.1	-	1153	PK_Tyr_Ser-Thr	PF07714.22	258	7.4e-39	134.6	0	1	1	7.7e-40	1.6e-38	133.5	0	4	256	813	1092	810	1094	0.85	98.062
>50%	Phvul.001G137300.2	-	794	PK_Tyr_Ser-Thr	PF07714.22	258	7.6e-39	134.6	0	1	1	5.1e-40	1e-38	134.1	0	6	258	507	771	502	771	0.85	98.062
>50%	Phvul.001G137300.1	-	884	PK_Tyr_Ser-Thr	PF07714.22	258	9.4e-39	134.3	0	1	1	6.3e-40	1.3e-38	133.8	0	6	258	597	861	592	861	0.83	98.062
>50%	Phvul.001G083300.1	-	1055	PK_Tyr_Ser-Thr	PF07714.22	258	1.6e-38	133.5	0	1	1	1.1e-39	2.4e-38	133	0	3	255	781	1047	779	1050	0.87	98.062
>50%	Phvul.009G136200.1	-	1087	PK_Tyr_Ser-Thr	PF07714.22	258	3.2e-38	132.5	0	1	1	2.4e-39	4.8e-38	131.9	0	5	257	766	1036	762	1037	0.9	98.062
>50%	Phvul.008G050700.2	-	509	PK_Tyr_Ser-Thr	PF07714.22	258	4.2e-38	132.2	0	1	1	3.1e-39	6.4e-38	131.6	0	4	256	200	469	197	471	0.89	98.062
>50%	Phvul.007G137800.1	-	1088	PK_Tyr_Ser-Thr	PF07714.22	258	4.2e-38	132.1	0	1	1	3.1e-39	6.4e-38	131.5	0	6	258	809	1080	804	1080	0.87	98.062
>50%	Phvul.006G053100.1	-	299	PK_Tyr_Ser-Thr	PF07714.22	258	4.3e-38	132.1	0	1	1	2.6e-39	5.4e-38	131.8	0	4	256	30	281	28	282	0.9	98.062
>50%	Phvul.008G050700.1	-	614	PK_Tyr_Ser-Thr	PF07714.22	258	7e-38	131.4	0	1	1	4.9e-39	1e-37	130.9	0	4	256	305	574	302	576	0.89	98.062
>50%	Phvul.007G186800.1	-	620	PK_Tyr_Ser-Thr	PF07714.22	258	1.2e-37	130.7	0	1	1	8.2e-39	1.7e-37	130.2	0	3	255	6	253	4	255	0.88	98.062
>50%	Phvul.005G184700.1	-	1084	PK_Tyr_Ser-Thr	PF07714.22	258	3.1e-37	129.3	0	1	1	2.4e-38	5e-37	128.6	0	6	258	799	1071	794	1071	0.89	98.062
>50%	Phvul.006G100400.1	-	625	PK_Tyr_Ser-Thr	PF07714.22	258	6.5e-37	128.2	0	1	1	4.9e-38	1e-36	127.6	0	3	255	6	253	4	255	0.91	98.062
>50%	Phvul.003G029700.1	-	627	PK_Tyr_Ser-Thr	PF07714.22	258	1e-36	127.6	0	1	1	7.3e-38	1.5e-36	127	0	5	257	336	595	333	596	0.9	98.062
>50%	Phvul.008G205700.1	-	441	PK_Tyr_Ser-Thr	PF07714.22	258	1.3e-36	127.3	0	1	1	8.5e-38	1.7e-36	126.8	0	3	255	15	263	13	265	0.9	98.062
>50%	Phvul.008G205700.2	-	441	PK_Tyr_Ser-Thr	PF07714.22	258	1.3e-36	127.3	0	1	1	8.5e-38	1.7e-36	126.8	0	3	255	15	263	13	265	0.9	98.062
>50%	Phvul.008G205700.3	-	441	PK_Tyr_Ser-Thr	PF07714.22	258	1.3e-36	127.3	0	1	1	8.5e-38	1.7e-36	126.8	0	3	255	15	263	13	265	0.9	98.062
>50%	Phvul.008G205700.4	-	441	PK_Tyr_Ser-Thr	PF07714.22	258	1.3e-36	127.3	0	1	1	8.5e-38	1.7e-36	126.8	0	3	255	15	263	13	265	0.79	98.062
>50%	Phvul.009G114400.1	-	959	PK_Tyr_Ser-Thr	PF07714.22	258	1.4e-36	127.2	0	1	1	1.3e-37	2.7e-36	126.2	0	5	257	653	928	649	929	0.86	98.062
>50%	Phvul.008G245000.1	-	809	PK_Tyr_Ser-Thr	PF07714.22	258	2e-36	126.7	0	1	1	1.5e-37	3.1e-36	126	0	6	258	477	748	472	748	0.86	98.062
>50%	Phvul.008G275100.1	-	306	PK_Tyr_Ser-Thr	PF07714.22	258	2.8e-36	126.2	0	1	1	1.8e-37	3.6e-36	125.8	0	4	256	43	294	41	295	0.88	98.062
>50%	Phvul.008G236900.1	-	644	PK_Tyr_Ser-Thr	PF07714.22	258	8.6e-36	124.6	0	1	1	7.1e-37	1.5e-35	123.8	0	5	257	339	600	336	601	0.88	98.062
>50%	Phvul.002G331400.1	-	658	PK_Tyr_Ser-Thr	PF07714.22	258	8.9e-36	124.5	0	1	1	7e-37	1.4e-35	123.8	0	5	257	369	630	366	631	0.86	98.062
>50%	Phvul.002G138400.1	-	341	PK_Tyr_Ser-Thr	PF07714.22	258	9.7e-36	124.4	0	1	1	6e-37	1.2e-35	124	0	3	255	64	329	62	331	0.89	98.062
>50%	Phvul.006G020900.1	-	440	PK_Tyr_Ser-Thr	PF07714.22	258	1.6e-35	123.7	0	1	1	1.1e-36	2.2e-35	123.2	0	3	255	15	263	13	265	0.89	98.062
>50%	Phvul.006G020900.2	-	440	PK_Tyr_Ser-Thr	PF07714.22	258	1.6e-35	123.7	0	1	1	1.1e-36	2.2e-35	123.2	0	3	255	15	263	13	265	0.89	98.062
>50%	Phvul.006G020900.4	-	440	PK_Tyr_Ser-Thr	PF07714.22	258	1.6e-35	123.7	0	1	1	1.1e-36	2.2e-35	123.2	0	3	255	15	263	13	265	0.89	98.062
>50%	Phvul.006G020900.5	-	440	PK_Tyr_Ser-Thr	PF07714.22	258	1.6e-35	123.7	0	1	1	1.1e-36	2.2e-35	123.2	0	3	255	15	263	13	265	0.89	98.062
>50%	Phvul.006G020900.6	-	440	PK_Tyr_Ser-Thr	PF07714.22	258	1.6e-35	123.7	0	1	1	1.1e-36	2.2e-35	123.2	0	3	255	15	263	13	265	0.89	98.062
>50%	Phvul.006G020900.7	-	440	PK_Tyr_Ser-Thr	PF07714.22	258	1.6e-35	123.7	0	1	1	1.1e-36	2.2e-35	123.2	0	3	255	15	263	13	265	0.89	98.062
>50%	Phvul.006G020900.8	-	440	PK_Tyr_Ser-Thr	PF07714.22	258	1.6e-35	123.7	0	1	1	1.1e-36	2.2e-35	123.2	0	3	255	15	263	13	265	0.89	98.062
>50%	Phvul.006G020900.9	-	440	PK_Tyr_Ser-Thr	PF07714.22	258	1.6e-35	123.7	0	1	1	1.1e-36	2.2e-35	123.2	0	3	255	15	263	13	265	0.89	98.062
>50%	Phvul.004G149100.1	-	673	PK_Tyr_Ser-Thr	PF07714.22	258	1.7e-35	123.6	0	1	1	1.3e-36	2.6e-35	123	0	5	257	380	641	377	642	0.82	98.062
>50%	Phvul.008G031100.1	-	311	PK_Tyr_Ser-Thr	PF07714.22	258	1.9e-35	123.5	0	1	1	1.2e-36	2.4e-35	123.1	0	6	258	32	299	27	299	0.84	98.062
>50%	Phvul.010G115800.2	-	662	PK_Tyr_Ser-Thr	PF07714.22	258	3.6e-35	122.5	0	1	1	2.4e-36	4.9e-35	122.1	0	2	254	39	289	38	292	0.84	98.062
>50%	Phvul.010G115800.1	-	663	PK_Tyr_Ser-Thr	PF07714.22	258	3.6e-35	122.5	0	1	1	2.4e-36	4.9e-35	122.1	0	2	254	39	289	38	292	0.81	98.062
>50%	Phvul.008G281500.3	-	831	PK_Tyr_Ser-Thr	PF07714.22	258	4.6e-35	122.2	0	1	1	3.5e-36	7.2e-35	121.5	0	3	255	523	794	521	797	0.89	98.062
>50%	Phvul.002G162400.1	-	590	PK_Tyr_Ser-Thr	PF07714.22	258	4.6e-35	122.2	0	1	1	5e-36	1e-34	121	0	5	257	292	555	289	556	0.91	98.062
>50%	Phvul.008G154200.1	-	661	PK_Tyr_Ser-Thr	PF07714.22	258	7.3e-35	121.5	0	1	1	4.7e-36	9.7e-35	121.1	0	5	257	399	656	395	657	0.87	98.062
>50%	Phvul.003G294300.1	-	599	PK_Tyr_Ser-Thr	PF07714.22	258	2.2e-34	120	0	1	1	1.5e-35	3.1e-34	119.4	0	1	253	145	400	145	404	0.89	98.062
>50%	Phvul.002G295600.1	-	637	PK_Tyr_Ser-Thr	PF07714.22	258	3.9e-34	119.1	0	1	1	3.7e-35	7.5e-34	118.2	0	5	257	330	593	327	594	0.9	98.062
>50%	Phvul.007G029900.1	-	667	PK_Tyr_Ser-Thr	PF07714.22	258	4.4e-34	119	0	1	1	3.2e-35	6.6e-34	118.4	0	5	257	365	633	362	634	0.9	98.062
>50%	Phvul.003G159700.1	-	645	PK_Tyr_Ser-Thr	PF07714.22	258	1.3e-33	117.4	0	1	1	9e-35	1.8e-33	116.9	0	5	257	343	604	340	605	0.83	98.062
>50%	Phvul.009G148000.1	-	660	PK_Tyr_Ser-Thr	PF07714.22	258	1.5e-33	117.2	0	1	1	1.1e-34	2.2e-33	116.7	0	2	254	34	284	33	287	0.89	98.062
>50%	Phvul.008G080500.1	-	607	PK_Tyr_Ser-Thr	PF07714.22	258	2.7e-33	116.4	0	1	1	1.9e-34	3.9e-33	115.9	0	5	257	336	598	333	599	0.9	98.062
>50%	Phvul.004G136100.1	-	617	PK_Tyr_Ser-Thr	PF07714.22	258	4.8e-33	115.6	0	1	1	3.6e-34	7.3e-33	115	0	5	257	336	605	333	606	0.86	98.062
>50%	Phvul.003G247000.1	-	360	PK_Tyr_Ser-Thr	PF07714.22	258	7.1e-33	115	0	1	1	4.8e-34	9.9e-33	114.5	0	3	255	25	274	23	276	0.86	98.062
>50%	Phvul.002G249300.1	-	310	PK_Tyr_Ser-Thr	PF07714.22	258	1.5e-32	114	0	1	1	1.1e-33	2.2e-32	113.4	0	4	256	8	256	6	257	0.87	98.062
>50%	Phvul.008G186900.1	-	644	PK_Tyr_Ser-Thr	PF07714.22	258	6.7e-32	111.8	0	1	1	4.7e-33	9.8e-32	111.3	0	5	257	355	619	352	620	0.87	98.062
>50%	Phvul.008G186900.2	-	644	PK_Tyr_Ser-Thr	PF07714.22	258	6.7e-32	111.8	0	1	1	4.7e-33	9.8e-32	111.3	0	5	257	355	619	352	620	0.81	98.062
>50%	Phvul.008G210200.2	-	662	PK_Tyr_Ser-Thr	PF07714.22	258	9.4e-32	111.3	0	1	1	1.1e-32	2.3e-31	110	0	4	256	387	653	384	654	0.81	98.062
>50%	Phvul.008G210200.1	-	679	PK_Tyr_Ser-Thr	PF07714.22	258	1e-31	111.2	0	1	1	1.2e-32	2.5e-31	110	0	4	256	404	670	401	671	0.86	98.062
>50%	Phvul.003G012300.1	-	364	PK_Tyr_Ser-Thr	PF07714.22	258	1.2e-31	111	0	1	1	8.7e-33	1.8e-31	110.4	0	3	255	25	274	23	276	0.85	98.062
>50%	Phvul.011G033000.3	-	664	PK_Tyr_Ser-Thr	PF07714.22	258	1.8e-31	110.4	0	1	1	1.8e-32	3.7e-31	109.4	0	5	257	363	627	360	628	0.85	98.062
>50%	Phvul.011G033000.4	-	664	PK_Tyr_Ser-Thr	PF07714.22	258	1.8e-31	110.4	0	1	1	1.8e-32	3.7e-31	109.4	0	5	257	363	627	360	628	0.85	98.062
>50%	Phvul.011G033000.2	-	669	PK_Tyr_Ser-Thr	PF07714.22	258	1.8e-31	110.4	0	1	1	1.8e-32	3.8e-31	109.3	0	5	257	368	632	365	633	0.85	98.062
>50%	Phvul.002G178400.1	-	440	PK_Tyr_Ser-Thr	PF07714.22	258	3.4e-31	109.5	0	1	1	2.3e-32	4.7e-31	109	0	4	256	2	256	1	257	0.87	98.062
>50%	Phvul.006G077100.1	-	613	PK_Tyr_Ser-Thr	PF07714.22	258	3.6e-31	109.4	0	1	1	2.6e-32	5.3e-31	108.9	0	4	256	30	281	27	283	0.88	98.062
>50%	Phvul.006G207000.1	-	396	PK_Tyr_Ser-Thr	PF07714.22	258	4.3e-31	109.2	0	1	1	3.6e-32	7.5e-31	108.4	0	5	257	93	358	90	359	0.86	98.062
>50%	Phvul.003G138278.1	-	439	PK_Tyr_Ser-Thr	PF07714.22	258	1.5e-30	107.4	0	1	1	9.6e-32	2e-30	107	0	2	254	25	274	24	277	0.85	98.062
>50%	Phvul.004G122500.1	-	519	PK_Tyr_Ser-Thr	PF07714.22	258	1.6e-30	107.3	0	1	1	1e-31	2.1e-30	106.9	0	3	255	44	295	42	298	0.85	98.062
>50%	Phvul.004G122500.3	-	519	PK_Tyr_Ser-Thr	PF07714.22	258	1.6e-30	107.3	0	1	1	1e-31	2.1e-30	106.9	0	3	255	44	295	42	298	0.87	98.062
>50%	Phvul.009G067200.1	-	660	PK_Tyr_Ser-Thr	PF07714.22	258	6.1e-30	105.4	0	1	1	4.1e-31	8.5e-30	104.9	0	5	257	382	635	379	636	0.88	98.062
>50%	Phvul.002G161200.1	-	502	PK_Tyr_Ser-Thr	PF07714.22	258	2e-29	103.7	0	1	1	4.5e-30	9.2e-29	101.5	0	3	255	57	307	55	309	0.86	98.062
>50%	Phvul.009G160100.1	-	496	PK_Tyr_Ser-Thr	PF07714.22	258	7.9e-29	101.8	0	1	1	5.5e-30	1.1e-28	101.2	0	2	254	31	282	30	285	0.86	98.062
>50%	Phvul.002G279300.1	-	505	PK_Tyr_Ser-Thr	PF07714.22	258	3.4e-28	99.7	0	1	1	2.4e-29	5e-28	99.1	0	3	255	33	284	31	286	0.89	98.062
>50%	Phvul.004G177900.1	-	641	PK_Tyr_Ser-Thr	PF07714.22	258	3.8e-28	99.5	0	1	1	4.6e-29	9.5e-28	98.2	0	5	257	340	604	337	605	0.83	98.062
>50%	Phvul.008G201900.1	-	521	PK_Tyr_Ser-Thr	PF07714.22	258	7.7e-28	98.5	0	1	1	6.7e-29	1.4e-27	97.7	0	3	255	68	319	66	321	0.8	98.062
>50%	Phvul.008G258700.1	-	691	PK_Tyr_Ser-Thr	PF07714.22	258	3.5e-27	96.4	0.1	1	1	4.5e-28	9.2e-27	95	0.1	6	258	404	660	400	660	0.87	98.062
>50%	Phvul.002G294500.1	-	519	PK_Tyr_Ser-Thr	PF07714.22	258	1.2e-26	94.6	0	1	1	2.2e-27	4.5e-26	92.7	0	3	255	68	319	66	321	0.84	98.062
>50%	Phvul.L001678.1	-	270	PK_Tyr_Ser-Thr	PF07714.22	258	1.4e-26	94.4	0	1	1	8.9e-28	1.8e-26	94	0	3	255	11	258	9	260	0.85	98.062
>50%	Phvul.007G253300.1	-	516	PK_Tyr_Ser-Thr	PF07714.22	258	4.9e-26	92.6	0	1	1	3.6e-27	7.5e-26	92	0	3	255	45	296	43	298	0.86	98.062
>50%	Phvul.007G265100.1	-	582	PK_Tyr_Ser-Thr	PF07714.22	258	8e-26	91.9	0	1	1	6.6e-27	1.4e-25	91.1	0	2	254	137	388	136	391	0.9	98.062
>50%	Phvul.006G181600.1	-	334	PK_Tyr_Ser-Thr	PF07714.22	258	1.6e-25	90.9	0	1	1	1.2e-26	2.5e-25	90.3	0	4	256	66	323	63	325	0.8	98.062
>50%	Phvul.002G232700.1	-	332	PK_Tyr_Ser-Thr	PF07714.22	258	2.7e-25	90.1	0	1	1	4e-26	8.3e-25	88.6	0	4	256	65	321	62	323	0.84	98.062
>50%	Phvul.006G071600.1	-	678	PK_Tyr_Ser-Thr	PF07714.22	258	4.5e-25	89.4	0	1	1	3.2e-26	6.6e-25	88.9	0	6	258	387	642	383	642	0.86	98.062
>50%	Phvul.007G233900.1	-	581	PK_Tyr_Ser-Thr	PF07714.22	258	1.1e-24	88.2	0	1	1	8.4e-26	1.7e-24	87.5	0	2	254	119	370	118	373	0.87	98.062
>50%	Phvul.003G129400.1	-	608	PK_Tyr_Ser-Thr	PF07714.22	258	3.4e-24	86.6	0	1	1	2.4e-25	5e-24	86	0	4	256	335	601	333	603	0.87	98.062
>50%	Phvul.009G225700.1	-	605	PK_Tyr_Ser-Thr	PF07714.22	258	4.7e-24	86.1	0	1	1	3.6e-25	7.4e-24	85.4	0	5	257	334	599	331	600	0.85	98.062
>50%	Phvul.008G098400.1	-	531	PK_Tyr_Ser-Thr	PF07714.22	258	5.6e-24	85.9	0	1	1	4.2e-25	8.7e-24	85.2	0	4	256	60	311	58	312	0.82	98.062
>50%	Phvul.005G063700.1	-	674	PK_Tyr_Ser-Thr	PF07714.22	258	6.4e-24	85.7	0	1	1	5.3e-25	1.1e-23	84.9	0	2	254	28	289	27	293	0.82	98.062
>50%	Phvul.005G063700.2	-	673	PK_Tyr_Ser-Thr	PF07714.22	258	6.4e-24	85.7	0	1	1	5.3e-25	1.1e-23	84.9	0	2	254	28	289	27	293	0.81	98.062
>50%	Phvul.008G292500.1	-	562	PK_Tyr_Ser-Thr	PF07714.22	258	1.3e-23	84.7	0	1	1	9.1e-25	1.9e-23	84.1	0	2	254	100	351	99	354	0.87	98.062
>50%	Phvul.001G204900.1	-	495	PK_Tyr_Ser-Thr	PF07714.22	258	2.3e-21	77.3	0	1	1	1.6e-22	3.3e-21	76.8	0	4	256	243	480	240	481	0.75	98.062
>50%	Phvul.004G055400.1	-	760	PK_Tyr_Ser-Thr	PF07714.22	258	3.3e-19	70.2	0	1	1	7.6e-20	1.6e-18	68	0	3	255	480	740	478	743	0.77	98.062
>50%	Phvul.002G156600.1	-	663	PK_Tyr_Ser-Thr	PF07714.22	258	1.2e-18	68.4	0	1	1	1e-19	2.1e-18	67.6	0	5	257	368	636	365	637	0.79	98.062
>50%	Phvul.001G073501.2	-	422	PK_Tyr_Ser-Thr	PF07714.22	258	8.4e-16	59.1	0	1	1	5.3e-17	1.1e-15	58.7	0	2	254	10	269	9	273	0.79	97.6744
>50%	Phvul.004G154500.1	-	635	PK_Tyr_Ser-Thr	PF07714.22	258	9.9e-81	271.8	0.3	2	2	5.8e-48	1.2e-46	160.2	0	4	255	353	618	351	621	0.96	97.6744
>50%	Phvul.011G164700.2	-	697	PK_Tyr_Ser-Thr	PF07714.22	258	9.3e-52	176.9	0	1	1	6.9e-53	1.4e-51	176.3	0	5	256	19	263	15	265	0.96	97.6744
>50%	Phvul.011G164700.3	-	697	PK_Tyr_Ser-Thr	PF07714.22	258	9.3e-52	176.9	0	1	1	6.9e-53	1.4e-51	176.3	0	5	256	19	263	15	265	0.96	97.6744
>50%	Phvul.011G164700.1	-	698	PK_Tyr_Ser-Thr	PF07714.22	258	9.3e-52	176.9	0	1	1	6.9e-53	1.4e-51	176.3	0	5	256	19	263	15	265	0.96	97.6744
>50%	Phvul.011G164700.4	-	698	PK_Tyr_Ser-Thr	PF07714.22	258	9.3e-52	176.9	0	1	1	6.9e-53	1.4e-51	176.3	0	5	256	19	263	15	265	0.94	97.6744
>50%	Phvul.007G050600.1	-	661	PK_Tyr_Ser-Thr	PF07714.22	258	1.6e-51	176.1	0	1	1	1e-52	2.1e-51	175.7	0	4	255	334	599	331	602	0.82	97.6744
>50%	Phvul.005G015100.1	-	660	PK_Tyr_Ser-Thr	PF07714.22	258	8.9e-51	173.7	0	1	1	9.3e-52	1.9e-50	172.6	0	5	256	346	611	343	613	0.9	97.6744
>50%	Phvul.011G175700.1	-	771	PK_Tyr_Ser-Thr	PF07714.22	258	1.4e-50	173.1	0	1	1	1.1e-51	2.2e-50	172.4	0	4	255	471	737	468	740	0.93	97.6744
>50%	Phvul.001G130800.1	-	756	PK_Tyr_Ser-Thr	PF07714.22	258	1.8e-50	172.6	0	1	1	1.5e-51	3.2e-50	171.9	0	7	258	432	696	427	696	0.89	97.6744
>50%	Phvul.008G030700.1	-	858	PK_Tyr_Ser-Thr	PF07714.22	258	1.8e-50	172.6	0	1	1	1.9e-51	3.8e-50	171.6	0	5	256	520	785	516	787	0.93	97.6744
>50%	Phvul.001G130800.2	-	729	PK_Tyr_Ser-Thr	PF07714.22	258	1.9e-50	172.6	0	1	1	1.4e-51	2.9e-50	172	0	7	258	405	669	400	669	0.9	97.6744
>50%	Phvul.011G175700.2	-	770	PK_Tyr_Ser-Thr	PF07714.22	258	2.1e-50	172.5	0	1	1	1.6e-51	3.3e-50	171.8	0	4	255	471	736	468	739	0.83	97.6744
>50%	Phvul.005G088800.1	-	736	PK_Tyr_Ser-Thr	PF07714.22	258	3.1e-50	171.9	0	1	1	2.6e-51	5.4e-50	171.1	0	2	253	421	686	420	691	0.85	97.6744
>50%	Phvul.005G079100.1	-	1010	PK_Tyr_Ser-Thr	PF07714.22	258	3.4e-50	171.8	0	1	1	2.8e-51	5.8e-50	171	0	5	256	673	938	669	940	0.92	97.6744
>50%	Phvul.010G145100.1	-	664	PK_Tyr_Ser-Thr	PF07714.22	258	8.4e-50	170.5	0	1	1	7.9e-51	1.6e-49	169.5	0	5	256	358	634	355	636	0.93	97.6744
>50%	Phvul.001G066400.1	-	751	PK_Tyr_Ser-Thr	PF07714.22	258	1.5e-49	169.7	0	1	1	1.2e-50	2.6e-49	168.9	0	7	258	426	690	420	690	0.84	97.6744
>50%	Phvul.011G196200.1	-	671	PK_Tyr_Ser-Thr	PF07714.22	258	1.9e-49	169.3	0	1	1	2.1e-50	4.4e-49	168.1	0	5	256	357	622	353	624	0.9	97.6744
>50%	Phvul.008G292000.2	-	416	PK_Tyr_Ser-Thr	PF07714.22	258	2.1e-49	169.2	0	1	1	1.6e-50	3.3e-49	168.5	0	6	257	100	371	96	372	0.9	97.6744
>50%	Phvul.007G050300.2	-	352	PK_Tyr_Ser-Thr	PF07714.22	258	2.4e-49	169	0	1	1	1.7e-50	3.5e-49	168.5	0	5	256	47	311	43	313	0.9	97.6744
>50%	Phvul.006G211800.1	-	454	PK_Tyr_Ser-Thr	PF07714.22	258	3.8e-49	168.3	0	1	1	2.4e-50	5e-49	168	0	4	255	184	429	181	431	0.87	97.6744
>50%	Phvul.007G049400.1	-	672	PK_Tyr_Ser-Thr	PF07714.22	258	3.9e-49	168.3	0	1	1	3.3e-50	6.7e-49	167.5	0	4	255	348	612	345	615	0.93	97.6744
>50%	Phvul.001G066200.1	-	730	PK_Tyr_Ser-Thr	PF07714.22	258	5.5e-49	167.8	0	1	1	4.1e-50	8.4e-49	167.2	0	7	258	405	669	400	669	0.93	97.6744
>50%	Phvul.002G049400.2	-	667	PK_Tyr_Ser-Thr	PF07714.22	258	6.8e-49	167.5	0	1	1	5.7e-50	1.2e-48	166.7	0	4	255	355	620	352	623	0.84	97.6744
>50%	Phvul.007G051500.1	-	667	PK_Tyr_Ser-Thr	PF07714.22	258	8e-49	167.3	0	1	1	9.1e-50	1.9e-48	166.1	0	4	255	351	616	348	619	0.91	97.6744
>50%	Phvul.008G292000.1	-	426	PK_Tyr_Ser-Thr	PF07714.22	258	8.6e-49	167.2	0	1	1	6.5e-50	1.3e-48	166.5	0	6	257	100	381	96	382	0.89	97.6744
>50%	Phvul.003G239500.1	-	861	PK_Tyr_Ser-Thr	PF07714.22	258	1e-48	166.9	0	1	1	8.7e-50	1.8e-48	166.1	0	4	255	521	785	518	788	0.91	97.6744
>50%	Phvul.002G202400.1	-	499	PK_Tyr_Ser-Thr	PF07714.22	258	1.5e-48	166.3	0	1	1	9.9e-50	2e-48	165.9	0	4	255	228	474	225	476	0.85	97.6744
>50%	Phvul.002G220200.1	-	843	PK_Tyr_Ser-Thr	PF07714.22	258	2.7e-48	165.5	0	1	1	2.9e-49	6e-48	164.4	0	4	255	527	792	524	795	0.89	97.6744
>50%	Phvul.003G239400.2	-	862	PK_Tyr_Ser-Thr	PF07714.22	258	3e-48	165.4	0	1	1	2.4e-49	4.9e-48	164.7	0	4	255	522	786	519	789	0.87	97.6744
>50%	Phvul.002G272100.2	-	592	PK_Tyr_Ser-Thr	PF07714.22	258	5e-48	164.7	0	1	1	3.4e-49	6.9e-48	164.2	0	4	255	204	452	201	454	0.87	97.6744
>50%	Phvul.002G272100.1	-	608	PK_Tyr_Ser-Thr	PF07714.22	258	5.4e-48	164.6	0	1	1	3.6e-49	7.4e-48	164.1	0	4	255	204	452	201	454	0.89	97.6744
>50%	Phvul.005G077600.1	-	614	PK_Tyr_Ser-Thr	PF07714.22	258	5.8e-48	164.4	0	1	1	4.6e-49	9.4e-48	163.8	0	5	256	278	543	274	545	0.92	97.6744
>50%	Phvul.007G050700.1	-	659	PK_Tyr_Ser-Thr	PF07714.22	258	9.9e-48	163.7	0	1	1	7.4e-49	1.5e-47	163.1	0	4	255	333	597	330	600	0.91	97.6744
>50%	Phvul.002G124700.1	-	419	PK_Tyr_Ser-Thr	PF07714.22	258	1.1e-47	163.6	0	1	1	1.1e-48	2.4e-47	162.5	0	7	258	96	366	91	366	0.83	97.6744
>50%	Phvul.011G193200.1	-	629	PK_Tyr_Ser-Thr	PF07714.22	258	1.3e-47	163.3	0	1	1	1.1e-48	2.2e-47	162.5	0	4	255	317	582	314	585	0.83	97.6744
>50%	Phvul.002G219900.1	-	837	PK_Tyr_Ser-Thr	PF07714.22	258	1.3e-47	163.3	0	1	1	9.9e-49	2e-47	162.7	0	4	255	523	788	520	791	0.89	97.6744
>50%	Phvul.011G063900.1	-	439	PK_Tyr_Ser-Thr	PF07714.22	258	1.7e-47	162.9	0	1	1	1.8e-48	3.8e-47	161.8	0	7	258	91	360	86	360	0.92	97.6744
>50%	Phvul.010G100700.1	-	437	PK_Tyr_Ser-Thr	PF07714.22	258	3.1e-47	162.1	0	1	1	2e-48	4.2e-47	161.6	0	6	257	136	405	132	406	0.92	97.6744
>50%	Phvul.009G239901.1	-	343	PK_Tyr_Ser-Thr	PF07714.22	258	5.3e-47	161.3	0	1	1	3.8e-48	7.9e-47	160.7	0	7	258	36	300	31	300	0.87	97.6744
>50%	Phvul.007G049100.1	-	673	PK_Tyr_Ser-Thr	PF07714.22	258	7.9e-47	160.7	0	1	1	6e-48	1.2e-46	160.1	0	4	255	344	608	341	611	0.93	97.6744
>50%	Phvul.009G131900.1	-	750	PK_Tyr_Ser-Thr	PF07714.22	258	1e-46	160.4	0	1	1	7.4e-48	1.5e-46	159.8	0	5	256	423	687	419	689	0.88	97.6744
>50%	Phvul.007G048800.1	-	670	PK_Tyr_Ser-Thr	PF07714.22	258	1.2e-46	160.1	0	1	1	1e-47	2.2e-46	159.3	0	5	256	342	606	338	608	0.85	97.6744
>50%	Phvul.011G194200.2	-	475	PK_Tyr_Ser-Thr	PF07714.22	258	1.3e-46	160	0	1	1	1.9e-47	3.9e-46	158.5	0	5	256	161	426	157	428	0.9	97.6744
>50%	Phvul.003G246500.4	-	633	PK_Tyr_Ser-Thr	PF07714.22	258	2.4e-46	159.1	0	1	1	1.7e-47	3.5e-46	158.6	0	4	255	308	558	305	560	0.9	97.6744
>50%	Phvul.003G246500.3	-	634	PK_Tyr_Ser-Thr	PF07714.22	258	2.4e-46	159.1	0	1	1	1.7e-47	3.6e-46	158.6	0	4	255	308	558	305	560	0.92	97.6744
>50%	Phvul.009G011600.1	-	375	PK_Tyr_Ser-Thr	PF07714.22	258	2.8e-46	158.9	0	1	1	2.2e-47	4.4e-46	158.3	0	5	256	76	343	72	345	0.92	97.6744
>50%	Phvul.002G302300.1	-	379	PK_Tyr_Ser-Thr	PF07714.22	258	3.3e-46	158.7	0	1	1	3.6e-47	7.5e-46	157.5	0	7	258	71	342	67	342	0.86	97.6744
>50%	Phvul.007G048900.1	-	671	PK_Tyr_Ser-Thr	PF07714.22	258	3.6e-46	158.6	0	1	1	2.9e-47	6.1e-46	157.8	0	4	255	342	606	339	609	0.9	97.6744
>50%	Phvul.001G178400.1	-	425	PK_Tyr_Ser-Thr	PF07714.22	258	4.1e-46	158.4	0	1	1	3.2e-47	6.7e-46	157.7	0	5	256	88	363	84	365	0.9	97.6744
>50%	Phvul.001G178400.2	-	425	PK_Tyr_Ser-Thr	PF07714.22	258	4.1e-46	158.4	0	1	1	3.2e-47	6.7e-46	157.7	0	5	256	88	363	84	365	0.86	97.6744
>50%	Phvul.006G039500.1	-	391	PK_Tyr_Ser-Thr	PF07714.22	258	4.5e-46	158.3	0	1	1	3.7e-47	7.6e-46	157.5	0	5	256	91	359	87	361	0.89	97.6744
>50%	Phvul.006G194600.1	-	841	PK_Tyr_Ser-Thr	PF07714.22	258	6.9e-46	157.6	0	1	1	5.2e-47	1.1e-45	157	0	4	255	525	790	522	793	0.82	97.6744
>50%	Phvul.011G194401.2	-	666	PK_Tyr_Ser-Thr	PF07714.22	258	7.1e-46	157.6	0	1	1	1e-46	2.1e-45	156	0	5	256	354	618	350	620	0.82	97.6744
>50%	Phvul.011G194401.1	-	667	PK_Tyr_Ser-Thr	PF07714.22	258	7.1e-46	157.6	0	1	1	1e-46	2.1e-45	156	0	5	256	355	619	351	621	0.82	97.6744
>50%	Phvul.007G162300.1	-	382	PK_Tyr_Ser-Thr	PF07714.22	258	1.5e-45	156.5	0	1	1	1.5e-46	3e-45	155.5	0	5	256	81	349	77	351	0.9	97.6744
>50%	Phvul.010G015100.4	-	655	PK_Tyr_Ser-Thr	PF07714.22	258	1.6e-45	156.5	0	1	1	1.2e-46	2.4e-45	155.9	0	3	254	16	265	14	268	0.9	97.6744
>50%	Phvul.010G015100.3	-	717	PK_Tyr_Ser-Thr	PF07714.22	258	1.9e-45	156.2	0	1	1	1.4e-46	2.9e-45	155.6	0	3	254	16	265	14	268	0.9	97.6744
>50%	Phvul.010G015100.2	-	733	PK_Tyr_Ser-Thr	PF07714.22	258	2e-45	156.1	0	1	1	1.5e-46	3e-45	155.5	0	3	254	16	265	14	268	0.9	97.6744
>50%	Phvul.003G246500.6	-	600	PK_Tyr_Ser-Thr	PF07714.22	258	2.4e-45	155.9	0	1	1	1.7e-46	3.5e-45	155.3	0	4	255	272	525	269	527	0.9	97.6744
>50%	Phvul.003G246500.5	-	601	PK_Tyr_Ser-Thr	PF07714.22	258	2.4e-45	155.9	0	1	1	1.7e-46	3.5e-45	155.3	0	4	255	272	525	269	527	0.9	97.6744
>50%	Phvul.003G246500.2	-	636	PK_Tyr_Ser-Thr	PF07714.22	258	2.7e-45	155.7	0	1	1	1.9e-46	4e-45	155.2	0	4	255	308	561	305	563	0.9	97.6744
>50%	Phvul.003G246500.1	-	637	PK_Tyr_Ser-Thr	PF07714.22	258	2.7e-45	155.7	0	1	1	1.9e-46	4e-45	155.2	0	4	255	308	561	305	563	0.81	97.6744
>50%	Phvul.011G008100.1	-	941	PK_Tyr_Ser-Thr	PF07714.22	258	4.1e-45	155.1	0	1	1	3e-46	6.1e-45	154.5	0	6	257	670	933	665	934	0.87	97.6744
>50%	Phvul.011G150400.1	-	818	PK_Tyr_Ser-Thr	PF07714.22	258	6.6e-45	154.4	0	1	1	6.1e-46	1.3e-44	153.5	0	4	255	504	769	501	772	0.78	97.6744
>50%	Phvul.003G158700.1	-	768	PK_Tyr_Ser-Thr	PF07714.22	258	6.9e-45	154.4	0	1	1	6.5e-46	1.3e-44	153.4	0	3	254	452	717	450	721	0.85	97.6744
>50%	Phvul.005G162100.1	-	892	PK_Tyr_Ser-Thr	PF07714.22	258	9e-45	154	0	1	1	8.4e-46	1.7e-44	153.1	0	3	254	589	852	587	856	0.87	97.6744
>50%	Phvul.007G049500.1	-	669	PK_Tyr_Ser-Thr	PF07714.22	258	1.1e-44	153.7	0	1	1	8e-46	1.6e-44	153.1	0	4	255	340	604	337	607	0.85	97.6744
>50%	Phvul.005G110900.2	-	985	PK_Tyr_Ser-Thr	PF07714.22	258	1.2e-44	153.6	0	1	1	9.9e-46	2e-44	152.8	0	4	255	672	937	669	940	0.85	97.6744
>50%	Phvul.005G110900.1	-	984	PK_Tyr_Ser-Thr	PF07714.22	258	1.2e-44	153.6	0	1	1	9.9e-46	2e-44	152.8	0	4	255	671	936	668	939	0.9	97.6744
>50%	Phvul.002G021100.5	-	606	PK_Tyr_Ser-Thr	PF07714.22	258	1.8e-44	153	0	1	1	1.2e-45	2.5e-44	152.5	0	4	255	345	598	342	600	0.9	97.6744
>50%	Phvul.002G021100.6	-	606	PK_Tyr_Ser-Thr	PF07714.22	258	1.8e-44	153	0	1	1	1.2e-45	2.5e-44	152.5	0	4	255	345	598	342	600	0.89	97.6744
>50%	Phvul.004G011000.1	-	670	PK_Tyr_Ser-Thr	PF07714.22	258	1.8e-44	153	0	1	1	1.2e-45	2.6e-44	152.5	0	5	256	336	598	332	600	0.87	97.6744
>50%	Phvul.007G049000.2	-	649	PK_Tyr_Ser-Thr	PF07714.22	258	1.9e-44	152.9	0	1	1	1.4e-45	2.9e-44	152.3	0	4	255	320	584	317	587	0.87	97.6744
>50%	Phvul.007G049000.1	-	685	PK_Tyr_Ser-Thr	PF07714.22	258	2.1e-44	152.8	0	1	1	1.6e-45	3.3e-44	152.1	0	4	255	356	620	353	623	0.9	97.6744
>50%	Phvul.004G164000.1	-	663	PK_Tyr_Ser-Thr	PF07714.22	258	6.6e-44	151.2	0	1	1	5.2e-45	1.1e-43	150.5	0	6	257	295	562	291	563	0.84	97.6744
>50%	Phvul.011G041400.1	-	981	PK_Tyr_Ser-Thr	PF07714.22	258	7.9e-44	150.9	0	1	1	7.1e-45	1.5e-43	150	0	4	255	668	933	665	936	0.81	97.6744
>50%	Phvul.005G162400.1	-	883	PK_Tyr_Ser-Thr	PF07714.22	258	3.5e-43	148.8	0	1	1	3.2e-44	6.5e-43	147.9	0	3	254	576	839	574	843	0.85	97.6744
>50%	Phvul.005G005900.1	-	1229	PK_Tyr_Ser-Thr	PF07714.22	258	7.7e-43	147.7	0	1	1	5.4e-44	1.1e-42	147.1	0	4	255	933	1201	930	1204	0.87	97.6744
>50%	Phvul.005G153100.1	-	906	PK_Tyr_Ser-Thr	PF07714.22	258	9.7e-42	144.1	0	1	1	7.2e-43	1.5e-41	143.4	0	4	255	516	782	513	785	0.91	97.6744
>50%	Phvul.004G126100.1	-	989	PK_Tyr_Ser-Thr	PF07714.22	258	1.4e-41	143.5	0	1	1	9.4e-43	1.9e-41	143.1	0	6	257	665	925	660	926	0.87	97.6744
>50%	Phvul.009G224500.1	-	545	PK_Tyr_Ser-Thr	PF07714.22	258	4.7e-41	141.8	0.1	1	1	9.2e-42	1.9e-40	139.8	0	7	258	265	536	260	536	0.86	97.6744
>50%	Phvul.006G159100.1	-	498	PK_Tyr_Ser-Thr	PF07714.22	258	5.6e-41	141.6	0	1	1	4.2e-42	8.7e-41	140.9	0	5	256	180	439	176	441	0.92	97.6744
>50%	Phvul.007G063200.2	-	944	PK_Tyr_Ser-Thr	PF07714.22	258	1.4e-40	140.3	0	1	1	8.8e-42	1.8e-40	139.9	0	6	257	622	881	617	882	0.92	97.6744
>50%	Phvul.007G063200.1	-	989	PK_Tyr_Ser-Thr	PF07714.22	258	1.5e-40	140.2	0	1	1	9.6e-42	2e-40	139.8	0	6	257	667	926	662	927	0.87	97.6744
>50%	Phvul.001G018000.2	-	733	PK_Tyr_Ser-Thr	PF07714.22	258	4.6e-40	138.6	0	1	1	5.4e-41	1.1e-39	137.3	0	6	257	416	688	411	689	0.92	97.6744
>50%	Phvul.006G160500.1	-	1369	PK_Tyr_Ser-Thr	PF07714.22	258	5.1e-40	138.4	0	1	1	4.2e-41	8.6e-40	137.7	0	3	254	6	251	4	254	0.86	97.6744
>50%	Phvul.005G185701.1	-	508	PK_Tyr_Ser-Thr	PF07714.22	258	2.4e-39	136.2	0	1	1	3.1e-40	6.4e-39	134.8	0	4	255	184	439	181	441	0.89	97.6744
>50%	Phvul.009G082532.1	-	386	PK_Tyr_Ser-Thr	PF07714.22	258	2.6e-39	136.1	0	1	1	1.6e-40	3.4e-39	135.7	0	6	257	58	318	53	319	0.9	97.6744
>50%	Phvul.001G038400.1	-	979	PK_Tyr_Ser-Thr	PF07714.22	258	1.5e-38	133.6	0	1	1	9.9e-40	2e-38	133.2	0	6	257	651	911	646	912	0.9	97.6744
>50%	Phvul.008G245900.1	-	655	PK_Tyr_Ser-Thr	PF07714.22	258	8.2e-38	131.2	0	1	1	5.7e-39	1.2e-37	130.7	0	5	256	363	625	360	627	0.9	97.6744
>50%	Phvul.008G245900.2	-	655	PK_Tyr_Ser-Thr	PF07714.22	258	8.2e-38	131.2	0	1	1	5.7e-39	1.2e-37	130.7	0	5	256	363	625	360	627	0.88	97.6744
>50%	Phvul.004G147800.1	-	317	PK_Tyr_Ser-Thr	PF07714.22	258	1.5e-37	130.3	0	1	1	9.1e-39	1.9e-37	130	0	4	255	51	305	48	307	0.9	97.6744
>50%	Phvul.004G174500.1	-	354	PK_Tyr_Ser-Thr	PF07714.22	258	4.5e-37	128.8	0	1	1	2.7e-38	5.5e-37	128.5	0	2	253	70	322	69	326	0.9	97.6744
>50%	Phvul.006G080200.1	-	657	PK_Tyr_Ser-Thr	PF07714.22	258	1.1e-35	124.3	0	1	1	7.7e-37	1.6e-35	123.7	0	5	256	366	628	363	630	0.86	97.6744
>50%	Phvul.008G286300.1	-	297	PK_Tyr_Ser-Thr	PF07714.22	258	1.4e-35	123.9	0	1	1	8.6e-37	1.8e-35	123.5	0	5	256	30	280	27	281	0.95	97.6744
>50%	Phvul.011G013100.1	-	503	PK_Tyr_Ser-Thr	PF07714.22	258	2.3e-35	123.2	0	1	1	1.5e-36	3.2e-35	122.7	0	5	256	59	332	55	334	0.86	97.6744
>50%	Phvul.007G224300.1	-	682	PK_Tyr_Ser-Thr	PF07714.22	258	3.6e-34	119.3	0	1	1	3.6e-35	7.4e-34	118.2	0	5	256	374	647	371	649	0.84	97.6744
>50%	Phvul.001G185400.1	-	677	PK_Tyr_Ser-Thr	PF07714.22	258	1.8e-33	117	0	1	1	2.7e-34	5.5e-33	115.4	0	5	256	368	640	365	642	0.88	97.6744
>50%	Phvul.009G042300.1	-	640	PK_Tyr_Ser-Thr	PF07714.22	258	2.3e-33	116.6	0	1	1	1.7e-34	3.5e-33	116	0	5	256	353	615	350	617	0.88	97.6744
>50%	Phvul.009G042300.2	-	640	PK_Tyr_Ser-Thr	PF07714.22	258	2.3e-33	116.6	0	1	1	1.7e-34	3.5e-33	116	0	5	256	353	615	350	617	0.86	97.6744
>50%	Phvul.008G160700.1	-	623	PK_Tyr_Ser-Thr	PF07714.22	258	3.1e-33	116.2	0	1	1	3.5e-34	7.3e-33	115	0	5	256	326	584	323	586	0.86	97.6744
>50%	Phvul.008G160700.2	-	623	PK_Tyr_Ser-Thr	PF07714.22	258	3.1e-33	116.2	0	1	1	3.5e-34	7.3e-33	115	0	5	256	326	584	323	586	0.84	97.6744
>50%	Phvul.005G135922.1	-	409	PK_Tyr_Ser-Thr	PF07714.22	258	1e-32	114.5	0	1	1	6.9e-34	1.4e-32	114	0	5	256	121	374	118	376	0.84	97.6744
>50%	Phvul.005G135922.2	-	409	PK_Tyr_Ser-Thr	PF07714.22	258	1e-32	114.5	0	1	1	6.9e-34	1.4e-32	114	0	5	256	121	374	118	376	0.87	97.6744
>50%	Phvul.011G102000.1	-	354	PK_Tyr_Ser-Thr	PF07714.22	258	1.1e-32	114.4	0	1	1	6.8e-34	1.4e-32	114	0	5	256	7	249	3	250	0.87	97.6744
>50%	Phvul.003G225800.1	-	338	PK_Tyr_Ser-Thr	PF07714.22	258	1.5e-32	113.9	0	1	1	1.1e-33	2.4e-32	113.3	0	5	256	9	257	5	258	0.87	97.6744
>50%	Phvul.009G195900.1	-	855	PK_Tyr_Ser-Thr	PF07714.22	258	3e-32	113	0	1	1	4e-33	8.3e-32	111.5	0	5	256	551	845	547	847	0.9	97.6744
>50%	Phvul.007G279600.1	-	422	PK_Tyr_Ser-Thr	PF07714.22	258	4e-32	112.5	0	1	1	2.7e-33	5.6e-32	112.1	0	3	254	16	263	14	266	0.87	97.6744
>50%	Phvul.009G050100.1	-	593	PK_Tyr_Ser-Thr	PF07714.22	258	5.3e-32	112.1	0	1	1	4.5e-33	9.2e-32	111.4	0	2	253	140	394	139	398	0.82	97.6744
>50%	Phvul.L001750.1	-	564	PK_Tyr_Ser-Thr	PF07714.22	258	1.4e-31	110.8	0	1	1	2.8e-32	5.8e-31	108.7	0	5	256	70	336	66	338	0.84	97.6744
>50%	Phvul.008G248200.1	-	608	PK_Tyr_Ser-Thr	PF07714.22	258	1.5e-31	110.7	0	1	1	1.3e-32	2.6e-31	109.9	0	3	254	18	268	17	271	0.89	97.6744
>50%	Phvul.003G156366.1	-	855	PK_Tyr_Ser-Thr	PF07714.22	258	3e-31	109.7	0	1	1	2.2e-32	4.6e-31	109.1	0	5	256	553	845	549	847	0.89	97.6744
>50%	Phvul.006G069600.1	-	444	PK_Tyr_Ser-Thr	PF07714.22	258	4.9e-31	109	0	1	1	4.6e-32	9.5e-31	108	0	5	256	9	255	6	256	0.87	97.6744
>50%	Phvul.001G003300.1	-	380	PK_Tyr_Ser-Thr	PF07714.22	258	1.4e-30	107.5	0	1	1	9.2e-32	1.9e-30	107.1	0	2	253	74	324	73	328	0.82	97.6744
>50%	Phvul.010G064900.1	-	713	PK_Tyr_Ser-Thr	PF07714.22	258	2.9e-30	106.4	0	1	1	4.6e-31	9.4e-30	104.8	0	7	258	422	708	418	708	0.83	97.6744
>50%	Phvul.008G093000.1	-	707	PK_Tyr_Ser-Thr	PF07714.22	258	5e-30	105.7	0	1	1	8.4e-31	1.7e-29	103.9	0	7	258	416	702	412	702	0.87	97.6744
>50%	Phvul.001G002800.4	-	521	PK_Tyr_Ser-Thr	PF07714.22	258	1.5e-29	104.1	0.3	1	1	1.4e-30	3e-29	103.1	0	2	253	71	321	70	325	0.85	97.6744
>50%	Phvul.003G241400.1	-	634	PK_Tyr_Ser-Thr	PF07714.22	258	1.8e-29	103.9	0	1	1	1.5e-30	3.1e-29	103.1	0	5	256	364	614	361	616	0.79	97.6744
>50%	Phvul.001G138500.1	-	653	PK_Tyr_Ser-Thr	PF07714.22	258	1.2e-28	101.2	0	1	1	6.3e-29	1.3e-27	97.8	0	7	258	346	640	342	640	0.83	97.6744
>50%	Phvul.005G185800.1	-	694	PK_Tyr_Ser-Thr	PF07714.22	258	1.3e-28	101.1	0	1	1	1e-29	2.1e-28	100.4	0	5	256	397	662	393	664	0.87	97.6744
>50%	Phvul.001G002800.2	-	527	PK_Tyr_Ser-Thr	PF07714.22	258	7.8e-27	95.2	0.1	1	1	8.8e-28	1.8e-26	94	0	2	253	77	327	76	331	0.87	97.6744
>50%	Phvul.001G002800.3	-	527	PK_Tyr_Ser-Thr	PF07714.22	258	7.8e-27	95.2	0.1	1	1	8.8e-28	1.8e-26	94	0	2	253	77	327	76	331	0.87	97.6744
>50%	Phvul.006G148000.1	-	453	PK_Tyr_Ser-Thr	PF07714.22	258	8.5e-27	95.1	0	1	1	5.4e-28	1.1e-26	94.7	0	4	255	6	243	3	245	0.89	97.6744
>50%	Phvul.008G151806.1	-	274	PK_Tyr_Ser-Thr	PF07714.22	258	9.5e-27	94.9	0	1	1	5.3e-28	1.1e-26	94.7	0	2	253	10	257	9	261	0.84	97.6744
>50%	Phvul.008G259700.1	-	447	PK_Tyr_Ser-Thr	PF07714.22	258	1e-26	94.8	0	1	1	7.1e-28	1.5e-26	94.3	0	5	256	8	255	5	256	0.84	97.6744
>50%	Phvul.007G089200.1	-	491	PK_Tyr_Ser-Thr	PF07714.22	258	5.7e-25	89.1	0	1	1	3.9e-26	8.1e-25	88.6	0	3	254	26	276	24	279	0.87	97.6744
>50%	Phvul.007G242000.1	-	298	PK_Tyr_Ser-Thr	PF07714.22	258	1.1e-24	88.1	0	1	1	6.7e-26	1.4e-24	87.9	0	4	255	7	265	4	267	0.75	97.6744
>50%	Phvul.008G019200.2	-	405	PK_Tyr_Ser-Thr	PF07714.22	258	2.6e-22	80.4	0	1	1	2.2e-23	4.5e-22	79.6	0	6	257	129	398	124	399	0.74	97.6744
>50%	Phvul.008G019200.1	-	406	PK_Tyr_Ser-Thr	PF07714.22	258	5e-21	76.2	0	1	1	4.2e-22	8.7e-21	75.4	0	6	257	129	399	124	400	0.84	97.6744
>50%	Phvul.001G115100.1	-	781	PK_Tyr_Ser-Thr	PF07714.22	258	7.6e-21	75.6	0	1	1	6.1e-22	1.3e-20	74.9	0	5	256	481	748	477	750	0.84	97.6744
>50%	Phvul.001G115100.2	-	781	PK_Tyr_Ser-Thr	PF07714.22	258	7.6e-21	75.6	0	1	1	6.1e-22	1.3e-20	74.9	0	5	256	481	748	477	750	0.77	97.6744
>50%	Phvul.010G136500.1	-	479	PK_Tyr_Ser-Thr	PF07714.22	258	1.5e-16	61.5	0	1	1	9e-18	1.9e-16	61.2	0	2	253	10	268	9	273	0.89	97.2868
>50%	Phvul.006G019900.1	-	1607	PK_Tyr_Ser-Thr	PF07714.22	258	5.1e-119	397.3	1.2	2	3	1.9e-40	3.9e-39	135.5	0	7	257	766	1023	760	1024	0.8	97.2868
>50%	Phvul.008G139200.1	-	841	PK_Tyr_Ser-Thr	PF07714.22	258	2.8e-70	237.6	0	2	2	3.7e-31	7.6e-30	105.1	0	7	257	528	802	523	803	0.91	97.2868
>50%	Phvul.009G209700.1	-	1383	PK_Tyr_Ser-Thr	PF07714.22	258	4.3e-60	204.2	0	1	1	3.1e-61	6.3e-60	203.7	0	6	256	1098	1354	1093	1356	0.91	97.2868
>50%	Phvul.009G209700.2	-	1389	PK_Tyr_Ser-Thr	PF07714.22	258	4.3e-60	204.2	0	1	1	3.1e-61	6.4e-60	203.7	0	6	256	1104	1360	1099	1362	0.88	97.2868
>50%	Phvul.008G030200.1	-	864	PK_Tyr_Ser-Thr	PF07714.22	258	1.2e-49	170	0	1	1	1.2e-50	2.4e-49	169	0	6	256	518	783	514	785	0.83	97.2868
>50%	Phvul.007G050200.1	-	643	PK_Tyr_Ser-Thr	PF07714.22	258	1.1e-48	166.8	0	1	1	8.2e-50	1.7e-48	166.2	0	5	255	332	594	328	597	0.84	97.2868
>50%	Phvul.008G058700.2	-	643	PK_Tyr_Ser-Thr	PF07714.22	258	2e-48	166	0	1	1	1.7e-49	3.5e-48	165.2	0	4	254	316	579	313	583	0.84	97.2868
>50%	Phvul.008G058700.1	-	669	PK_Tyr_Ser-Thr	PF07714.22	258	2.2e-48	165.8	0	1	1	1.8e-49	3.8e-48	165.1	0	4	254	342	605	339	609	0.86	97.2868
>50%	Phvul.002G220000.1	-	835	PK_Tyr_Ser-Thr	PF07714.22	258	3.8e-48	165	0	1	1	3.4e-49	7.1e-48	164.2	0	5	255	523	787	520	790	0.84	97.2868
>50%	Phvul.007G048700.1	-	666	PK_Tyr_Ser-Thr	PF07714.22	258	1.2e-47	163.4	0	1	1	1e-48	2.1e-47	162.6	0	5	255	338	601	334	604	0.87	97.2868
>50%	Phvul.007G149900.1	-	425	PK_Tyr_Ser-Thr	PF07714.22	258	2.6e-47	162.3	0	1	1	2.6e-48	5.4e-47	161.3	0	6	256	90	364	85	366	0.8	97.2868
>50%	Phvul.008G058600.2	-	672	PK_Tyr_Ser-Thr	PF07714.22	258	4.2e-47	161.6	0	1	1	3.4e-48	7e-47	160.9	0	4	254	345	608	342	612	0.8	97.2868
>50%	Phvul.008G058600.3	-	672	PK_Tyr_Ser-Thr	PF07714.22	258	4.2e-47	161.6	0	1	1	3.4e-48	7e-47	160.9	0	4	254	345	608	342	612	0.8	97.2868
>50%	Phvul.008G058600.6	-	672	PK_Tyr_Ser-Thr	PF07714.22	258	4.2e-47	161.6	0	1	1	3.4e-48	7e-47	160.9	0	4	254	345	608	342	612	0.8	97.2868
>50%	Phvul.008G058600.1	-	673	PK_Tyr_Ser-Thr	PF07714.22	258	4.2e-47	161.6	0	1	1	3.4e-48	7e-47	160.9	0	4	254	346	609	343	613	0.8	97.2868
>50%	Phvul.008G058600.4	-	673	PK_Tyr_Ser-Thr	PF07714.22	258	4.2e-47	161.6	0	1	1	3.4e-48	7e-47	160.9	0	4	254	346	609	343	613	0.8	97.2868
>50%	Phvul.008G058600.5	-	673	PK_Tyr_Ser-Thr	PF07714.22	258	4.2e-47	161.6	0	1	1	3.4e-48	7e-47	160.9	0	4	254	346	609	343	613	0.8	97.2868
>50%	Phvul.006G102700.1	-	862	PK_Tyr_Ser-Thr	PF07714.22	258	8.2e-47	160.7	0	1	1	6.7e-48	1.4e-46	159.9	0	5	255	520	786	516	789	0.83	97.2868
[truncated: 905 more rows]

## Sheet: Table S3
Table S3. Annotation of the WAK domain (PF08488) in WAK/WAKL proteins from Phaseolus vulgaris (PvWAK/WAKL).
[truncated: 11 more rows]

[truncated: 14 more sheets: Table S4, Table S5, Table S6, Table S7, Table S8, Table S9, Table S10, Table S11, Table S12, Table S13, Table S14, Table S15, Table S16, Table S17]
